# Supplementary material for: Novel (Q)SAR models for prediction of reversible and time-dependent inhibition of cytochrome P450 enzymes
Source: Front Pharmacol. 2025 Feb 12;15:1451164. doi: 10.3389/fphar.2024.1451164 (PMC11860084; doi:10.3389/fphar.2024.1451164)
Supplement: Supplementary file 1 [file DataSheet1.zip]

Archive with 3 entries (2 files):
- Supplementary Material/
- Supplementary Material/Supplementary_TableS1_Full_Database.sdf
- Supplementary Material/Supplementary_TableS2.DOCX
