# Supplementary material for: Novel (Q)SAR models for prediction of reversible and time-dependent inhibition of cytochrome P450 enzymes
Source: Front Pharmacol. 2025 Feb 12;15:1451164. doi: 10.3389/fphar.2024.1451164 (PMC11860084; doi:10.3389/fphar.2024.1451164)
Supplement: Supplementary file 1 [file DataSheet1.zip › Supplementary Material/Supplementary_TableS1_Full_Database.sdf]

1


 69 75  0  0  1  0  0  0  0  0999 V2000
    0.0917   -6.2936    0.0000 C   0  0  0  0  0  0  0  0  0  0  0  0
    0.0917   -7.1222    0.0000 O   0  0  0  0  0  0  0  0  0  0  0  0
    1.5219   -7.1222    0.0000 C   0  0  0  0  0  0  0  0  0  0  0  0
    1.5219   -6.2936    0.0000 C   0  0  0  0  0  0  0  0  0  0  0  0
    0.8027   -5.8750    0.0000 C   0  0  0  0  0  0  0  0  0  0  0  0
    3.7117   -2.6234    0.0000 C   0  0  0  0  0  0  0  0  0  0  0  0
    4.4272   -3.0377    0.0000 C   0  0  0  0  0  0  0  0  0  0  0  0
    5.1400   -2.6274    0.0000 C   0  0  0  0  0  0  0  0  0  0  0  0
    5.1432   -1.8011    0.0000 C   0  0  0  0  0  0  0  0  0  0  0  0
    4.4275   -1.3868    0.0000 C   0  0  0  0  0  0  0  0  0  0  0  0
    3.7088   -1.7988    0.0000 O   0  0  0  0  0  0  0  0  0  0  0  0
   -0.5778   -2.5773    0.0000 C   0  0  0  0  0  0  0  0  0  0  0  0
   -0.5820   -3.4060    0.0000 C   0  0  0  0  0  0  0  0  0  0  0  0
    0.1379   -2.1644    0.0000 C   0  0  0  0  0  0  0  0  0  0  0  0
   -3.4403   -3.4060    0.0000 C   0  0  0  0  0  0  0  0  0  0  0  0
   -2.7246   -3.8203    0.0000 C   0  0  0  0  0  0  0  0  0  0  0  0
   -2.0121   -3.4101    0.0000 O   0  0  0  0  0  0  0  0  0  0  0  0
   -2.0087   -2.5837    0.0000 C   0  0  0  0  0  0  0  0  0  0  0  0
   -2.7243   -2.1694    0.0000 C   0  0  0  0  0  0  0  0  0  0  0  0
   -3.4433   -2.5814    0.0000 C   0  0  0  0  0  0  0  0  0  0  0  0
   -4.8632   -5.0716    0.0000 O   0  0  0  0  0  0  0  0  0  0  0  0
   -4.8632   -5.9002    0.0000 C   0  0  0  0  0  0  0  0  0  0  0  0
   -4.1480   -6.3103    0.0000 C   0  0  0  0  0  0  0  0  0  0  0  0
   -3.4329   -5.9002    0.0000 C   0  0  0  0  0  0  0  0  0  0  0  0
   -3.4329   -5.0716    0.0000 C   0  0  0  0  0  0  0  0  0  0  0  0
   -4.1480   -4.6531    0.0000 C   0  0  0  0  0  0  0  0  0  0  0  0
   -5.5829   -6.3103    0.0000 C   0  0  0  0  0  0  0  0  0  0  0  0
   -4.1559   -3.8245    0.0000 O   0  0  0  0  0  0  0  0  0  0  0  0
   -4.1559   -7.1389    0.0000 O   0  0  0  0  0  0  0  0  0  0  0  0
   -2.7330   -6.3230    0.0000 O   0  0  0  0  0  0  0  0  0  0  0  0
   -2.0048   -5.8961    0.0000 C   0  0  0  0  0  0  0  0  0  0  0  0
   -3.4361   -4.2347    0.0000 H   0  0  0  0  0  0  0  0  0  0  0  0
   -2.3146   -4.5360    0.0000 C   0  0  0  0  0  0  0  0  0  0  0  0
   -4.1642   -2.1631    0.0000 O   0  0  0  0  0  0  0  0  0  0  0  0
   -1.2934   -2.9959    0.0000 H   0  0  0  0  0  0  0  0  0  0  0  0
   -1.2934   -2.1631    0.0000 O   0  0  0  0  0  0  0  0  0  0  0  0
    0.1307   -3.8208    0.0000 C   0  0  0  0  0  0  0  0  0  0  0  0
    0.1241   -4.6428    0.0000 C   0  0  0  0  0  0  0  0  0  0  0  0
    0.8338   -5.0610    0.0000 C   0  0  0  0  0  0  0  0  0  0  0  0
    2.2577   -5.0720    0.0000 C   0  0  0  0  0  0  0  0  0  0  0  0
    2.9780   -4.6706    0.0000 O   0  0  0  0  0  0  0  0  0  0  0  0
    1.5706   -2.1810    0.0000 C   0  0  0  0  0  0  0  0  0  0  0  0
    0.8529   -2.5905    0.0000 C   0  0  0  0  0  0  0  0  0  0  0  0
    2.9842   -3.8436    0.0000 C   0  0  0  0  0  0  0  0  0  0  0  0
    3.6986   -3.4454    0.0000 C   0  0  0  0  0  0  0  0  0  0  0  0
    3.0075   -2.2017    0.0000 O   0  0  0  0  0  0  0  0  0  0  0  0
    2.2867   -2.6014    0.0000 C   0  0  0  0  0  0  0  0  0  0  0  0
    2.2541   -5.9005    0.0000 C   0  0  0  0  0  0  0  0  0  0  0  0
    2.2286   -7.5424    0.0000 C   0  0  0  0  0  0  0  0  0  0  0  0
    2.9467   -7.1415    0.0000 C   0  0  0  0  0  0  0  0  0  0  0  0
    2.9603   -6.3176    0.0000 C   0  0  0  0  0  0  0  0  0  0  0  0
    2.2804   -3.4269    0.0000 C   0  0  0  0  0  0  0  0  0  0  0  0
    0.1335   -1.3345    0.0000 C   0  0  0  0  0  0  0  0  0  0  0  0
   -1.3018   -3.8161    0.0000 C   0  0  0  0  0  0  0  0  0  0  0  0
    2.9709   -5.4858    0.0000 O   0  0  0  0  0  0  0  0  0  0  0  0
    1.5145   -5.4650    0.0000 O   0  0  0  0  0  0  0  0  0  0  0  0
    2.2218   -8.3694    0.0000 O   0  0  0  0  0  0  0  0  0  0  0  0
    2.2469   -6.7288    0.0000 H   0  0  0  0  0  0  0  0  0  0  0  0
    1.1003   -7.8379    0.0000 H   0  0  0  0  0  0  0  0  0  0  0  0
    4.4231   -0.5561    0.0000 C   0  0  0  0  0  0  0  0  0  0  0  0
    5.1388   -0.1375    0.0000 C   0  0  0  0  0  0  0  0  0  0  0  0
    5.1345    0.6910    0.0000 C   0  0  0  0  0  0  0  0  0  0  0  0
    3.7033   -0.1417    0.0000 C   0  0  0  0  0  0  0  0  0  0  0  0
    5.8585   -1.3805    0.0000 C   0  0  0  0  0  0  0  0  0  0  0  0
    5.1429   -0.9661    0.0000 H   0  0  0  0  0  0  0  0  0  0  0  0
    2.2804   -1.7697    0.0000 H   0  0  0  0  0  0  0  0  0  0  0  0
    2.9793   -3.0125    0.0000 H   0  0  0  0  0  0  0  0  0  0  0  0
   -4.8841   -2.5731    0.0000 C   0  0  0  0  0  0  0  0  0  0  0  0
    3.6615   -7.5533    0.0000 C   0  0  0  0  0  0  0  0  0  0  0  0
  5  1  1  0  0  0  0
 20 34  1  1  0  0  0
  2  3  1  0  0  0  0
 18 35  1  1  0  0  0
  6 11  1  0  0  0  0
 18 36  1  0  0  0  0
  7  8  1  0  0  0  0
 15 20  1  0  0  0  0
 37 38  2  0  0  0  0
 38 39  1  0  0  0  0
 16 17  1  0  0  0  0
 39  5  2  0  0  0  0
 48 40  1  0  0  0  0
 17 18  1  0  0  0  0
 18 19  1  0  0  0  0
 40 41  1  0  0  0  0
 41 44  1  0  0  0  0
 19 20  1  0  0  0  0
 21 22  1  0  0  0  0
 47 42  1  0  0  0  0
 42 43  1  0  0  0  0
  8  9  1  0  0  0  0
  9 10  1  0  0  0  0
 10 11  1  0  0  0  0
 12 13  1  0  0  0  0
 44 45  1  0  0  0  0
 45  6  1  0  0  0  0
  6 46  1  1  0  0  0
 46 47  1  0  0  0  0
 48  4  1  0  0  0  0
  6  7  1  0  0  0  0
  1  2  1  0  0  0  0
 21 26  1  0  0  0  0
 22 23  1  0  0  0  0
 48 51  1  0  0  0  0
  3 49  1  0  0  0  0
 49 50  1  0  0  0  0
 50 51  2  0  0  0  0
 23 24  1  0  0  0  0
 47 52  1  0  0  0  0
 52 44  1  0  0  0  0
 24 25  1  0  0  0  0
 14 53  1  0  0  0  0
 25 26  1  0  0  0  0
 13 54  1  6  0  0  0
 40 55  2  0  0  0  0
 22 27  1  6  0  0  0
  4 56  1  6  0  0  0
 12 14  1  0  0  0  0
 49 57  1  1  0  0  0
 26 28  1  0  0  0  0
 48 58  1  1  0  0  0
 13 37  1  0  0  0  0
  3 59  1  6  0  0  0
 23 29  1  1  0  0  0
 10 60  1  0  0  0  0
 43 14  2  0  0  0  0
 60 61  1  0  0  0  0
 24 30  1  6  0  0  0
 61 62  1  0  0  0  0
 15 16  1  0  0  0  0
 60 63  1  1  0  0  0
 30 31  1  0  0  0  0
  9 64  1  1  0  0  0
  3  4  1  0  0  0  0
 10 65  1  1  0  0  0
 26 32  1  6  0  0  0
 47 66  1  6  0  0  0
 44 67  1  6  0  0  0
  4  5  1  0  0  0  0
 34 68  1  0  0  0  0
 16 33  1  1  0  0  0
 50 69  1  0  0  0  0
 15 28  1  6  0  0  0
 12 36  1  6  0  0  0
M  END
>  <Name/ID> (1)
Ivermectin

>  <Article DOI> (1)
10.1124/dmd.111.043505

>  <PMID> (1)
22328583

>  <Curation/DataSource> (1)
ChEMBL

>  <PubChem CID> (1)
6321424

>  <PubChem SID> (1)
163358840

>  <Authors> (1)
Lee, CA; Jones, JP; Katayama, J; Kaspera, R; Jiang, Y; Freiwald, S; Smith, E; Walker, GS; Totah, RA

>  <Other References> (1)
Lee CA. (2012).�Identifying a selective substrate and inhibitor pair for the evaluation of CYP2J2 activity.�Drug Metab Dispos,�40,�943-51

>  <CYP3A4 RI> (1)
0

>  <CYP2D6 RI> (1)
0

>  <CYP2C9 RI> (1)
0

>  <CYP2C19 RI> (1)
0

$$$$
2


 28 30  0  0  1  0  0  0  0  0999 V2000
    4.3301    0.5000    0.0000 N   0  0  0  0  0  0  0  0  0  0  0  0
    4.3301    1.5000    0.0000 C   0  0  0  0  0  0  0  0  0  0  0  0
    3.4641   -0.0000    0.0000 C   0  0  0  0  0  0  0  0  0  0  0  0
    3.4641   -1.0000    0.0000 C   0  0  0  0  0  0  0  0  0  0  0  0
    2.5981    0.5000    0.0000 O   0  0  0  0  0  0  0  0  0  0  0  0
    2.5981   -1.5000    0.0000 C   0  0  0  0  0  0  0  0  0  0  0  0
    4.3301   -1.5000    0.0000 C   0  0  0  0  0  0  0  0  0  0  0  0
    5.1962   -1.0000    0.0000 N   0  0  0  0  0  0  0  0  0  0  0  0
    4.3301    3.5000    0.0000 Cl  0  0  0  0  0  0  0  0  0  0  0  0
    7.7942    1.5000    0.0000 C   0  0  0  0  0  0  0  0  0  0  0  0
    8.6603    2.0000    0.0000 C   0  0  0  0  0  0  0  0  0  0  0  0
    8.6603    3.0000    0.0000 O   0  0  0  0  0  0  0  0  0  0  0  0
    7.7942    3.5000    0.0000 C   0  0  0  0  0  0  0  0  0  0  0  0
    5.1962   -0.0000    0.0000 C   0  0  0  0  0  0  0  0  0  0  0  0
    6.1962   -0.0000    0.0000 C   0  0  0  0  0  0  0  0  0  0  0  0
    5.6962   -0.8660    0.0000 C   0  0  0  0  0  0  0  0  0  0  0  0
    5.1962    2.0000    0.0000 C   0  0  0  0  0  0  0  0  0  0  0  0
    6.0622    1.5000    0.0000 C   0  0  0  0  0  0  0  0  0  0  0  0
    5.1962    3.0000    0.0000 C   0  0  0  0  0  0  0  0  0  0  0  0
    6.9282    2.0000    0.0000 C   0  0  0  0  0  0  0  0  0  0  0  0
    6.0622    3.5000    0.0000 C   0  0  0  0  0  0  0  0  0  0  0  0
    6.9282    3.0000    0.0000 C   0  0  0  0  0  0  0  0  0  0  0  0
    1.7321   -1.0000    0.0000 C   0  0  0  0  0  0  0  0  0  0  0  0
    0.8660   -1.5000    0.0000 C   0  0  0  0  0  0  0  0  0  0  0  0
    1.7321   -0.0000    0.0000 C   0  0  0  0  0  0  0  0  0  0  0  0
    0.0000   -1.0000    0.0000 C   0  0  0  0  0  0  0  0  0  0  0  0
    0.8660    0.5000    0.0000 C   0  0  0  0  0  0  0  0  0  0  0  0
    0.0000   -0.0000    0.0000 C   0  0  0  0  0  0  0  0  0  0  0  0
  1  2  1  0  0  0  0
  1  3  1  0  0  0  0
  1 14  1  0  0  0  0
  2 17  1  0  0  0  0
  3  4  1  0  0  0  0
  3  5  2  0  0  0  0
  4  6  1  6  0  0  0
  4  7  1  0  0  0  0
  6 23  1  0  0  0  0
  7  8  1  0  0  0  0
  9 19  1  0  0  0  0
 10 11  1  0  0  0  0
 10 20  1  0  0  0  0
 11 12  1  0  0  0  0
 12 13  1  0  0  0  0
 14 15  1  0  0  0  0
 14 16  1  0  0  0  0
 15 16  1  0  0  0  0
 17 18  2  0  0  0  0
 17 19  1  0  0  0  0
 18 20  1  0  0  0  0
 19 21  2  0  0  0  0
 20 22  2  0  0  0  0
 21 22  1  0  0  0  0
 23 24  2  0  0  0  0
 23 25  1  0  0  0  0
 24 26  1  0  0  0  0
 25 27  2  0  0  0  0
 26 28  2  0  0  0  0
 27 28  1  0  0  0  0
M  END
>  <Name/ID> (2)
Benzenepropanamide

>  <Other References> (2)
Chen 2010 Addressing time-dependent CYP 3A4 inhibition observed in a novel series

>  <CAS> (2)
2650894-53-2

>  <CYP3A4 TDI> (2)
1

$$$$
3


 38 40  0  0  1  0  0  0  0  0999 V2000
    8.1962    5.4049    0.0000 O   0  0  0  0  0  0  0  0  0  0  0  0
    8.6962    6.2709    0.0000 C   0  0  0  0  0  0  0  0  0  0  0  0
    6.1962    2.0000    0.0000 C   0  0  0  0  0  0  0  0  0  0  0  0
    5.3301    1.5000    0.0000 N   0  0  0  0  0  0  0  0  0  0  0  0
    7.0622    1.5000    0.0000 O   0  0  0  0  0  0  0  0  0  0  0  0
    5.3301    0.5000    0.0000 C   0  0  0  0  0  0  0  0  0  0  0  0
    4.4641   -0.0000    0.0000 C   0  0  0  0  0  0  0  0  0  0  0  0
    6.1962   -0.0000    0.0000 C   0  0  0  0  0  0  0  0  0  0  0  0
    3.5981    0.5000    0.0000 N   0  0  0  0  0  0  0  0  0  0  0  0
    4.4641   -1.0000    0.0000 O   0  0  0  0  0  0  0  0  0  0  0  0
    6.1962   -1.0000    0.0000 C   0  0  0  0  0  0  0  0  0  0  0  0
    2.7321   -0.0000    0.0000 C   0  0  0  0  0  0  0  0  0  0  0  0
    5.3301   -1.5000    0.0000 C   0  0  0  0  0  0  0  0  0  0  0  0
    7.0622   -1.5000    0.0000 C   0  0  0  0  0  0  0  0  0  0  0  0
    1.8660    0.5000    0.0000 C   0  0  0  0  0  0  0  0  0  0  0  0
    2.7321   -1.0000    0.0000 C   0  0  0  0  0  0  0  0  0  0  0  0
    1.8660   -1.5000    0.0000 C   0  0  0  0  0  0  0  0  0  0  0  0
    3.5981   -1.5000    0.0000 O   0  0  0  0  0  0  0  0  0  0  0  0
    1.0000   -1.0000    0.0000 O   0  0  0  0  0  0  0  0  0  0  0  0
    1.0000   -0.0000    0.0000 P   0  0  0  0  0  0  0  0  0  0  0  0
    2.0000   -0.0000    0.0000 O   0  0  0  0  0  0  0  0  0  0  0  0
    1.0000    1.0000    0.0000 O   0  0  0  0  0  0  0  0  0  0  0  0
   -0.0000   -0.0000    0.0000 O   0  0  0  0  0  0  0  0  0  0  0  0
    0.1060    1.7788    0.0000 O   0  0  0  0  0  0  0  0  0  0  0  0
    6.6962    4.5388    0.0000 C   0  0  0  0  0  0  0  0  0  0  0  0
    5.6962    4.5388    0.0000 C   0  0  0  0  0  0  0  0  0  0  0  0
    7.1962    5.4049    0.0000 C   0  0  0  0  0  0  0  0  0  0  0  0
    7.0052    3.5878    0.0000 C   0  0  0  0  0  0  0  0  0  0  0  0
    5.3871    3.5878    0.0000 N   0  0  0  0  0  0  0  0  0  0  0  0
    5.1962    5.4049    0.0000 C   0  0  0  0  0  0  0  0  0  0  0  0
    6.6962    6.2709    0.0000 C   0  0  0  0  0  0  0  0  0  0  0  0
    6.1962    3.0000    0.0000 C   0  0  0  0  0  0  0  0  0  0  0  0
    5.6962    6.2709    0.0000 C   0  0  0  0  0  0  0  0  0  0  0  0
    1.8660    1.5000    0.0000 C   0  0  0  0  0  0  0  0  0  0  0  0
    1.0570    2.0878    0.0000 C   0  0  0  0  0  0  0  0  0  0  0  0
    2.6750    2.0878    0.0000 C   0  0  0  0  0  0  0  0  0  0  0  0
    1.3660    3.0388    0.0000 N   0  0  0  0  0  0  0  0  0  0  0  0
    2.3660    3.0388    0.0000 C   0  0  0  0  0  0  0  0  0  0  0  0
  1  2  1  0  0  0  0
  1 27  1  0  0  0  0
  3  4  1  0  0  0  0
  3  5  2  0  0  0  0
  3 32  1  0  0  0  0
  4  6  1  0  0  0  0
  6  7  1  0  0  0  0
  6  8  1  1  0  0  0
  7  9  1  0  0  0  0
  7 10  2  0  0  0  0
  8 11  1  0  0  0  0
  9 12  1  0  0  0  0
 11 13  1  0  0  0  0
 11 14  1  0  0  0  0
 12 15  1  6  0  0  0
 12 16  1  0  0  0  0
 16 17  1  0  0  0  0
 16 18  2  0  0  0  0
 17 19  1  0  0  0  0
 19 20  1  0  0  0  0
 20 21  2  0  0  0  0
 20 22  1  0  0  0  0
 20 23  1  0  0  0  0
 24 35  2  0  0  0  0
 25 26  1  0  0  0  0
 25 27  2  0  0  0  0
 25 28  1  0  0  0  0
 26 29  1  0  0  0  0
 26 30  2  0  0  0  0
 27 31  1  0  0  0  0
 28 32  2  0  0  0  0
 29 32  1  0  0  0  0
 30 33  1  0  0  0  0
 31 33  2  0  0  0  0
 34 15  1  1  0  0  0
 34 35  1  0  0  0  0
 34 36  1  0  0  0  0
 35 37  1  0  0  0  0
 36 38  1  0  0  0  0
 37 38  1  0  0  0  0
M  END
>  <Name/ID> (3)
PF-07304814

>  <Article DOI> (3)
10.1101/2020.09.12.293498

>  <CAS> (3)
2468015-78-1

>  <CYP3A4 TDI> (3)
0

$$$$
4
  SDFEdit 0119211108

 27 29  0  0  0  0  0  0  0  0999 V2000
   -2.5100    1.2700    0.0000 C   0  0  0  0  0  0  0  0  0  0  0  0
   -3.5100    2.0800    0.0000 C   0  0  0  0  0  0  0  0  0  0  0  0
   -2.5100   -0.3400    0.0000 C   0  0  0  0  0  0  0  0  0  0  0  0
   -3.5100    3.6900    0.0000 C   0  0  0  0  0  0  0  0  0  0  0  0
   -1.5200   -1.1500    0.0000 C   0  0  0  0  0  0  0  0  0  0  0  0
   -3.5100   -1.1500    0.0000 C   0  0  0  0  0  0  0  0  0  0  0  0
   -2.5100    4.4900    0.0000 C   0  0  0  0  0  0  0  0  0  0  0  0
   -4.5000    4.4900    0.0000 C   0  0  0  0  0  0  0  0  0  0  0  0
   -1.5200   -2.7700    0.0000 C   0  0  0  0  0  0  0  0  0  0  0  0
   -0.5200   -0.3400    0.0000 O   0  0  0  0  0  0  0  0  0  0  0  0
   -4.5000   -0.3400    0.0000 O   0  0  0  0  0  0  0  0  0  0  0  0
   -3.5100   -2.7700    0.0000 C   0  0  0  0  0  0  0  0  0  0  0  0
   -2.5100   -3.5800    0.0000 C   0  0  0  0  0  0  0  0  0  0  0  0
   -0.5200   -3.5800    0.0000 C   0  0  0  0  0  0  0  0  0  0  0  0
    0.4600   -1.1500    0.0000 C   0  0  0  0  0  0  0  0  0  0  0  0
   -2.5100   -5.2000    0.0000 O   0  0  0  0  0  0  0  0  0  0  0  0
   -0.5200   -5.2000    0.0000 O   0  0  0  0  0  0  0  0  0  0  0  0
    0.4600   -2.7700    0.0000 C   0  0  0  0  0  0  0  0  0  0  0  0
    1.4600   -0.3400    0.0000 C   0  0  0  0  0  0  0  0  0  0  0  0
   -3.5200   -6.0100    0.0000 C   0  0  0  0  0  0  0  0  0  0  0  0
    1.4600   -3.5800    0.0000 O   0  0  0  0  0  0  0  0  0  0  0  0
    1.4600    1.2600    0.0000 C   0  0  0  0  0  0  0  0  0  0  0  0
    2.4600   -1.1500    0.0000 C   0  0  0  0  0  0  0  0  0  0  0  0
    2.4600    2.0700    0.0000 C   0  0  0  0  0  0  0  0  0  0  0  0
    3.4500   -0.3400    0.0000 C   0  0  0  0  0  0  0  0  0  0  0  0
    3.4500    1.2600    0.0000 C   0  0  0  0  0  0  0  0  0  0  0  0
    4.4500    2.0700    0.0000 O   0  0  0  0  0  0  0  0  0  0  0  0
  1  2  1  0  0  0  0
  1  3  1  0  0  0  0
  2  4  2  0  0  0  0
  3  5  2  0  0  0  0
  3  6  1  0  0  0  0
  4  7  1  0  0  0  0
  4  8  1  0  0  0  0
  5  9  1  0  0  0  0
  5 10  1  0  0  0  0
  6 11  1  0  0  0  0
  6 12  2  0  0  0  0
  9 13  2  0  0  0  0
  9 14  1  0  0  0  0
 10 15  1  0  0  0  0
 12 13  1  0  0  0  0
 13 16  1  0  0  0  0
 14 17  2  0  0  0  0
 14 18  1  0  0  0  0
 15 18  1  0  0  0  0
 15 19  1  0  0  0  0
 16 20  1  0  0  0  0
 18 21  1  0  0  0  0
 19 22  2  0  0  0  0
 19 23  1  0  0  0  0
 22 24  1  0  0  0  0
 23 25  2  0  0  0  0
 24 26  2  0  0  0  0
 25 26  1  0  0  0  0
 26 27  1  0  0  0  0
M  END
>  <Name/ID> (4)
3,7,4'-trihydroxy-5-methoxy-8-prenylflavanone

>  <Other References> (4)
Li Y. (2018).�Drug interaction study of flavonoids toward CYP3A4 and their quantitative structure activity relationship (QSAR) analysis for predicting potential effects.�Toxicol Lett,�294,�27-36

>  <CYP3A4 RI> (4)
0

>  <CAS> (4)
2232204-80-5

$$$$
5


 35 38  0  0  0  0  0  0  0  0999 V2000
   -3.4641   -4.0000    0.0000 O   0  0  0  0  0  0  0  0  0  0  0  0
   -3.4641   -3.0000    0.0000 C   0  0  0  0  0  0  0  0  0  0  0  0
   -4.3301   -2.5000    0.0000 C   0  0  0  0  0  0  0  0  0  0  0  0
   -2.5981   -2.5000    0.0000 C   0  0  0  0  0  0  0  0  0  0  0  0
   -4.3301   -1.5000    0.0000 C   0  0  0  0  0  0  0  0  0  0  0  0
   -5.1962   -3.0000    0.0000 C   0  0  0  0  0  0  0  0  0  0  0  0
   -2.5981   -1.5000    0.0000 C   0  0  0  0  0  0  0  0  0  0  0  0
   -5.1962   -1.0000    0.0000 C   0  0  0  0  0  0  0  0  0  0  0  0
   -3.4641   -1.0000    0.0000 O   0  0  0  0  0  0  0  0  0  0  0  0
   -6.0622   -2.5000    0.0000 C   0  0  0  0  0  0  0  0  0  0  0  0
   -1.7321   -1.0000    0.0000 C   0  0  0  0  0  0  0  0  0  0  0  0
   -6.0622   -1.5000    0.0000 C   0  0  0  0  0  0  0  0  0  0  0  0
   -5.4041   -0.0219    0.0000 C   0  0  0  0  0  0  0  0  0  0  0  0
   -1.7321   -0.0000    0.0000 C   0  0  0  0  0  0  0  0  0  0  0  0
   -0.8660   -1.5000    0.0000 C   0  0  0  0  0  0  0  0  0  0  0  0
   -6.8053   -0.8309    0.0000 O   0  0  0  0  0  0  0  0  0  0  0  0
   -6.3986    0.0827    0.0000 C   0  0  0  0  0  0  0  0  0  0  0  0
   -0.8660    0.5000    0.0000 C   0  0  0  0  0  0  0  0  0  0  0  0
    0.0000   -1.0000    0.0000 C   0  0  0  0  0  0  0  0  0  0  0  0
   -6.8986    0.9487    0.0000 C   0  0  0  0  0  0  0  0  0  0  0  0
   -0.8660    1.5000    0.0000 C   0  0  0  0  0  0  0  0  0  0  0  0
   -0.0000   -0.0000    0.0000 C   0  0  0  0  0  0  0  0  0  0  0  0
    0.8660   -1.5000    0.0000 C   0  0  0  0  0  0  0  0  0  0  0  0
   -7.7646    1.4487    0.0000 C   0  0  0  0  0  0  0  0  0  0  0  0
   -7.7646    0.4487    0.0000 C   0  0  0  0  0  0  0  0  0  0  0  0
   -6.3986    1.8147    0.0000 O   0  0  0  0  0  0  0  0  0  0  0  0
   -0.0000    2.0000    0.0000 C   0  0  0  0  0  0  0  0  0  0  0  0
    0.8660    0.5000    0.0000 O   0  0  0  0  0  0  0  0  0  0  0  0
    0.8660   -2.5000    0.0000 C   0  0  0  0  0  0  0  0  0  0  0  0
   -0.0000    3.0000    0.0000 C   0  0  0  0  0  0  0  0  0  0  0  0
    0.0000   -3.0000    0.0000 C   0  0  0  0  0  0  0  0  0  0  0  0
    0.8660    3.5000    0.0000 C   0  0  0  0  0  0  0  0  0  0  0  0
   -0.8660    3.5000    0.0000 C   0  0  0  0  0  0  0  0  0  0  0  0
   -0.8660   -2.5000    0.0000 C   0  0  0  0  0  0  0  0  0  0  0  0
    0.0000   -4.0000    0.0000 C   0  0  0  0  0  0  0  0  0  0  0  0
  1  2  2  0  0  0  0
  2  3  1  0  0  0  0
  2  4  1  0  0  0  0
  3  5  2  0  0  0  0
  3  6  1  0  0  0  0
  4  7  1  0  0  0  0
  5  8  1  0  0  0  0
  5  9  1  0  0  0  0
  6 10  2  0  0  0  0
  7  9  1  0  0  0  0
  7 11  1  0  0  0  0
  8 12  2  0  0  0  0
  8 13  1  0  0  0  0
 10 12  1  0  0  0  0
 11 14  2  0  0  0  0
 11 15  1  0  0  0  0
 12 16  1  0  0  0  0
 13 17  1  0  0  0  0
 14 18  1  0  0  0  0
 15 19  2  0  0  0  0
 16 17  1  0  0  0  0
 17 20  1  0  0  0  0
 18 21  1  0  0  0  0
 18 22  2  0  0  0  0
 19 22  1  0  0  0  0
 19 23  1  0  0  0  0
 20 24  1  0  0  0  0
 20 25  1  0  0  0  0
 20 26  1  0  0  0  0
 21 27  1  0  0  0  0
 22 28  1  0  0  0  0
 23 29  1  0  0  0  0
 27 30  2  0  0  0  0
 29 31  2  0  0  0  0
 30 32  1  0  0  0  0
 30 33  1  0  0  0  0
 31 34  1  0  0  0  0
 31 35  1  0  0  0  0
M  END
>  <Name/ID> (5)
tonkinochromane N

>  <Other References> (5)
Li Y. (2018).�Drug interaction study of flavonoids toward CYP3A4 and their quantitative structure activity relationship (QSAR) analysis for predicting potential effects.�Toxicol Lett,�294,�27-36

>  <CYP3A4 RI> (5)
1

>  <CAS> (5)
2232204-78-1

$$$$
6


 21 23  0  0  0  0  0  0  0  0999 V2000
   -1.0250   -0.7042    0.0000 C   0  0  0  0  0  0  0  0  0  0  0  0
   -0.3125   -1.1167    0.0000 C   0  0  0  0  0  0  0  0  0  0  0  0
   -1.0250    0.1250    0.0000 C   0  0  0  0  0  0  0  0  0  0  0  0
   -0.3083    0.5458    0.0000 O   0  0  0  0  0  0  0  0  0  0  0  0
    0.4125   -0.7042    0.0000 C   0  0  0  0  0  0  0  0  0  0  0  0
    0.4125    0.1208    0.0000 C   0  0  0  0  0  0  0  0  0  0  0  0
   -1.7458   -1.1167    0.0000 C   0  0  0  0  0  0  0  0  0  0  0  0
   -1.7458    0.5375    0.0000 C   0  0  0  0  0  0  0  0  0  0  0  0
   -2.4583   -0.7042    0.0000 C   0  0  0  0  0  0  0  0  0  0  0  0
    1.1250    0.5333    0.0000 C   0  0  0  0  0  0  0  0  0  0  0  0
   -0.3208   -1.9417    0.0000 O   0  0  0  0  0  0  0  0  0  0  0  0
   -2.4583    0.1208    0.0000 C   0  0  0  0  0  0  0  0  0  0  0  0
    1.1167   -1.1167    0.0000 O   0  0  0  0  0  0  0  0  0  0  0  0
    1.8375    0.1208    0.0000 C   0  0  0  0  0  0  0  0  0  0  0  0
    1.1292    1.3583    0.0000 C   0  0  0  0  0  0  0  0  0  0  0  0
   -1.7458   -1.9375    0.0000 O   0  0  0  0  0  0  0  0  0  0  0  0
    2.5542    1.3500    0.0000 C   0  0  0  0  0  0  0  0  0  0  0  0
    1.8375    1.7708    0.0000 C   0  0  0  0  0  0  0  0  0  0  0  0
    2.5542    0.5250    0.0000 C   0  0  0  0  0  0  0  0  0  0  0  0
   -3.1750    0.5458    0.0000 O   0  0  0  0  0  0  0  0  0  0  0  0
    3.2667    1.7708    0.0000 O   0  0  0  0  0  0  0  0  0  0  0  0
  2  1  1  0  0  0  0
  3  1  1  0  0  0  0
  4  3  1  0  0  0  0
  5  2  1  0  0  0  0
  6  4  1  0  0  0  0
  7  1  2  0  0  0  0
  8  3  2  0  0  0  0
  9  7  1  0  0  0  0
  6 10  1  6  0  0  0
 11  2  2  0  0  0  0
 12  9  2  0  0  0  0
  5 13  1  1  0  0  0
 14 10  2  0  0  0  0
 15 10  1  0  0  0  0
 16  7  1  0  0  0  0
 17 18  1  0  0  0  0
 18 15  2  0  0  0  0
 19 14  1  0  0  0  0
 20 12  1  0  0  0  0
 21 17  1  0  0  0  0
  8 12  1  0  0  0  0
  5  6  1  0  0  0  0
 19 17  2  0  0  0  0
M  END
>  <Name/ID> (6)
aromadedrin

>  <Other References> (6)
Budzinski JW. (2000).�An in vitro evaluation of human cytochrome P450 3A4 inhibition by selected commercial herbal extracts and tinctures.�Phytomedicine,�7,�273-82

>  <CYP3A4 RI> (6)
0

>  <CAS> (6)
2231787-70-3

$$$$
7


 29 31  0  0  0  0  0  0  0  0999 V2000
    2.5981   -1.5000    0.0000 C   0  0  0  0  0  0  0  0  0  0  0  0
    2.5981   -2.5000    0.0000 C   0  0  0  0  0  0  0  0  0  0  0  0
    1.7321   -3.0000    0.0000 C   0  0  0  0  0  0  0  0  0  0  0  0
    1.7321   -1.0000    0.0000 C   0  0  0  0  0  0  0  0  0  0  0  0
    0.8660   -1.5000    0.0000 C   0  0  0  0  0  0  0  0  0  0  0  0
    0.8660   -2.5000    0.0000 C   0  0  0  0  0  0  0  0  0  0  0  0
    0.0000   -3.0000    0.0000 C   0  0  0  0  0  0  0  0  0  0  0  0
   -0.8660   -2.5000    0.0000 C   0  0  0  0  0  0  0  0  0  0  0  0
    0.0000   -1.0000    0.0000 C   0  0  0  0  0  0  0  0  0  0  0  0
   -0.8660   -1.5000    0.0000 N   0  0  0  0  0  0  0  0  0  0  0  0
   -1.7321   -1.0000    0.0000 C   0  0  0  0  0  0  0  0  0  0  0  0
   -1.7321   -0.0000    0.0000 C   0  0  0  0  0  0  0  0  0  0  0  0
   -0.8660    0.5000    0.0000 C   0  0  0  0  0  0  0  0  0  0  0  0
    0.0000   -0.0000    0.0000 C   0  0  0  0  0  0  0  0  0  0  0  0
   -0.8660    1.5000    0.0000 O   0  0  0  0  0  0  0  0  0  0  0  0
   -2.5981    0.5000    0.0000 C   0  0  0  0  0  0  0  0  0  0  0  0
   -2.5981    1.5000    0.0000 O   0  0  0  0  0  0  0  0  0  0  0  0
   -3.4641   -0.0000    0.0000 O   0  0  0  0  0  0  0  0  0  0  0  0
    3.4641   -1.0000    0.0000 O   0  0  0  0  0  0  0  0  0  0  0  0
    4.3301   -1.5000    0.0000 C   0  0  0  0  0  0  0  0  0  0  0  0
    3.4641   -3.0000    0.0000 O   0  0  0  0  0  0  0  0  0  0  0  0
    4.3301   -2.5000    0.0000 C   0  0  0  0  0  0  0  0  0  0  0  0
    5.1962   -3.0000    0.0000 C   0  0  0  0  0  0  0  0  0  0  0  0
    6.0622   -2.5000    0.0000 C   0  0  0  0  0  0  0  0  0  0  0  0
    6.9282   -3.0000    0.0000 O   0  0  0  0  0  0  0  0  0  0  0  0
    7.7942   -2.5000    0.0000 C   0  0  0  0  0  0  0  0  0  0  0  0
   -1.7321   -3.0000    0.0000 C   0  0  0  0  0  0  0  0  0  0  0  0
   -2.5981   -2.5000    0.0000 C   0  0  0  0  0  0  0  0  0  0  0  0
   -1.7321   -4.0000    0.0000 C   0  0  0  0  0  0  0  0  0  0  0  0
  1  2  2  0  0  0  0
  1 19  1  0  0  0  0
  2  3  1  0  0  0  0
  2 21  1  0  0  0  0
  3  6  2  0  0  0  0
  4  1  1  0  0  0  0
  5  4  2  0  0  0  0
  5  6  1  0  0  0  0
  5  9  1  0  0  0  0
  6  7  1  0  0  0  0
  7  8  1  0  0  0  0
  8 10  1  0  0  0  0
  8 27  1  1  0  0  0
  9 10  1  0  0  0  0
  9 14  2  0  0  0  0
 10 11  1  0  0  0  0
 11 12  2  0  0  0  0
 12 13  1  0  0  0  0
 12 16  1  0  0  0  0
 13 14  1  0  0  0  0
 13 15  2  0  0  0  0
 16 17  1  0  0  0  0
 16 18  2  0  0  0  0
 19 20  1  0  0  0  0
 21 22  1  0  0  0  0
 22 23  1  0  0  0  0
 23 24  1  0  0  0  0
 24 25  1  0  0  0  0
 25 26  1  0  0  0  0
 27 28  1  0  0  0  0
 27 29  1  0  0  0  0
M  END
>  <Name/ID> (7)
CHEMBL4283853; RG 7834

>  <Article DOI> (7)
10.1021/acs.jmedchem.8b01245

>  <PMID> (7)
30286292

>  <Curation/DataSource> (7)
ChEMBL

>  <PubChem CID> (7)
118261815

>  <PubChem SID> (7)
433935026

>  <Authors> (7)
Han, X; Zhou, C; Jiang, M; Wang, Y; Wang, J; Cheng, Z; Wang, M; Liu, Y; Liang, C; Wang, J; Wang, Z; Weikert, R; Lv, W; Xie, J; Yu, X; Zhou, X; Luangsay, S; Shen, HC; Mayweg, AV; Javanbakht, H; Yang, S

>  <CYP3A4 RI> (7)
0

>  <CYP2D6 RI> (7)
0

>  <CYP2C9 RI> (7)
0

>  <CAS> (7)
2072057-17-9

>  <CYP3A4 TDI> (7)
0

$$$$
8


 33 38  0  0  1  0  0  0  0  0999 V2000
   -6.5000    5.3301    0.0000 F   0  0  0  0  0  0  0  0  0  0  0  0
    1.0000    0.0000    0.0000 O   0  0  0  0  0  0  0  0  0  0  0  0
   -3.7976    3.8147    0.0000 O   0  0  0  0  0  0  0  0  0  0  0  0
   -6.0000    1.0000    0.0000 O   0  0  0  0  0  0  0  0  0  0  0  0
   -5.4067    3.6456    0.0000 N   0  0  0  0  0  0  0  0  0  0  0  0
   -4.5000    0.1340    0.0000 N   0  0  0  0  0  0  0  0  0  0  0  0
   -4.7681    5.3092    0.0000 N   0  0  0  0  0  0  0  0  0  0  0  0
   -8.0000    6.1962    0.0000 N   0  0  0  0  0  0  0  0  0  0  0  0
   -5.0000    2.7321    0.0000 C   0  0  0  0  0  0  0  0  0  0  0  0
    0.0000    1.0000    0.0000 C   0  0  0  0  0  0  0  0  0  0  0  0
   -6.0000    2.7321    0.0000 C   0  0  0  0  0  0  0  0  0  0  0  0
   -4.5000    1.8660    0.0000 C   0  0  0  0  0  0  0  0  0  0  0  0
   -4.0055    2.8366    0.0000 C   0  0  0  0  0  0  0  0  0  0  0  0
   -0.0000   -0.0000    0.0000 C   0  0  0  0  0  0  0  0  0  0  0  0
    1.0000    1.0000    0.0000 C   0  0  0  0  0  0  0  0  0  0  0  0
   -6.5000    1.8660    0.0000 C   0  0  0  0  0  0  0  0  0  0  0  0
   -5.0000    1.0000    0.0000 C   0  0  0  0  0  0  0  0  0  0  0  0
   -6.5000    3.5981    0.0000 C   0  0  0  0  0  0  0  0  0  0  0  0
   -3.5000    1.8660    0.0000 C   0  0  0  0  0  0  0  0  0  0  0  0
    0.0000    2.0000    0.0000 C   0  0  0  0  0  0  0  0  0  0  0  0
   -4.6636    4.3147    0.0000 C   0  0  0  0  0  0  0  0  0  0  0  0
   -7.5000    3.5981    0.0000 C   0  0  0  0  0  0  0  0  0  0  0  0
   -3.0000    1.0000    0.0000 C   0  0  0  0  0  0  0  0  0  0  0  0
   -1.0000    1.0000    0.0000 C   0  0  0  0  0  0  0  0  0  0  0  0
   -7.5000    1.8660    0.0000 C   0  0  0  0  0  0  0  0  0  0  0  0
   -8.0000    2.7321    0.0000 C   0  0  0  0  0  0  0  0  0  0  0  0
   -3.5000    0.1340    0.0000 C   0  0  0  0  0  0  0  0  0  0  0  0
   -2.0000    1.0000    0.0000 C   0  0  0  0  0  0  0  0  0  0  0  0
   -8.0000    4.4641    0.0000 C   0  0  0  0  0  0  0  0  0  0  0  0
   -9.0000    4.4641    0.0000 C   0  0  0  0  0  0  0  0  0  0  0  0
   -7.5000    5.3301    0.0000 C   0  0  0  0  0  0  0  0  0  0  0  0
   -9.5000    5.3301    0.0000 C   0  0  0  0  0  0  0  0  0  0  0  0
   -9.0000    6.1962    0.0000 C   0  0  0  0  0  0  0  0  0  0  0  0
  1 31  1  0  0  0  0
  2 14  1  0  0  0  0
  2 15  1  0  0  0  0
  3 13  1  0  0  0  0
  3 21  1  0  0  0  0
  4 16  1  0  0  0  0
  4 17  1  0  0  0  0
  5 21  2  0  0  0  0
  6 17  1  0  0  0  0
  6 27  2  0  0  0  0
  7 21  1  0  0  0  0
  8 31  1  0  0  0  0
  8 33  2  0  0  0  0
  9  5  1  0  0  0  0
  9 11  1  0  0  0  0
  9 12  1  0  0  0  0
  9 13  1  1  0  0  0
 10 14  1  0  0  0  0
 10 15  1  0  0  0  0
 10 20  1  0  0  0  0
 10 24  1  0  0  0  0
 11 16  2  0  0  0  0
 11 18  1  0  0  0  0
 12 17  2  0  0  0  0
 12 19  1  0  0  0  0
 16 25  1  0  0  0  0
 18 22  2  0  0  0  0
 19 23  2  0  0  0  0
 22 26  1  0  0  0  0
 22 29  1  0  0  0  0
 23 27  1  0  0  0  0
 23 28  1  0  0  0  0
 24 28  3  0  0  0  0
 25 26  2  0  0  0  0
 29 30  1  0  0  0  0
 29 31  2  0  0  0  0
 30 32  2  0  0  0  0
 32 33  1  0  0  0  0
M  END
>  <Name/ID> (8)
(S)-7-(2-Fluoropyridin-3-yl)-3-((3-methyloxetan-3-yl)ethynyl)- 5?H-spiro[chromeno[2,3-b]pyridine-5,4?-oxazol]-2?-amine (42).

>  <Other References> (8)
dx.doi.org/10.1021/jm5012676 | J. Med. Chem. 2014, 57, 9811?9831; Berry, L. M.; Zhao, Z. An Examination of IC50 and IC50-shift experiments in assessing time-dependent inhibition of CYP3A4, CYP2D6, and CYP2C9 in human liver microsomes. Drug. Metab. Lett. 2008, 8, 51?59

>  <CAS> (8)
2072057-17-9

>  <CYP3A4 TDI> (8)
0

$$$$
9


124127  0  0  1  0  0  0  0  0999 V2000
   -0.0000   -1.0000    0.0000 P   0  0  0  0  0  0  0  0  0  0  0  0
   -4.8479    0.9538    0.0000 O   0  0  0  0  0  0  0  0  0  0  0  0
   -1.0000   -1.0000    0.0000 O   0  0  0  0  0  0  0  0  0  0  0  0
   -6.1965  -18.0998    0.0000 O   0  0  0  0  0  0  0  0  0  0  0  0
  -19.1469  -18.7785    0.0000 O   0  0  0  0  0  0  0  0  0  0  0  0
  -28.5794   -2.6076    0.0000 O   0  0  0  0  0  0  0  0  0  0  0  0
   -1.8006   -2.1020    0.0000 O   0  0  0  0  0  0  0  0  0  0  0  0
   -6.7318  -16.4525    0.0000 O   0  0  0  0  0  0  0  0  0  0  0  0
  -17.4996  -18.2432    0.0000 O   0  0  0  0  0  0  0  0  0  0  0  0
  -26.8852   -2.9677    0.0000 O   0  0  0  0  0  0  0  0  0  0  0  0
   -3.3434  -17.1727    0.0000 O   0  0  0  0  0  0  0  0  0  0  0  0
  -18.2199  -21.6316    0.0000 O   0  0  0  0  0  0  0  0  0  0  0  0
  -27.9556    0.3269    0.0000 O   0  0  0  0  0  0  0  0  0  0  0  0
   -3.7592  -19.1290    0.0000 O   0  0  0  0  0  0  0  0  0  0  0  0
  -20.1762  -21.2158    0.0000 O   0  0  0  0  0  0  0  0  0  0  0  0
  -29.8578   -0.2912    0.0000 O   0  0  0  0  0  0  0  0  0  0  0  0
   -4.9182  -20.4162    0.0000 O   0  0  0  0  0  0  0  0  0  0  0  0
  -21.4633  -20.0568    0.0000 O   0  0  0  0  0  0  0  0  0  0  0  0
  -31.0167   -1.5783    0.0000 O   0  0  0  0  0  0  0  0  0  0  0  0
   -0.0000   -2.0000    0.0000 O   0  0  0  0  0  0  0  0  0  0  0  0
    1.0000   -1.0000    0.0000 O   0  0  0  0  0  0  0  0  0  0  0  0
    0.0000   -0.0000    0.0000 O   0  0  0  0  0  0  0  0  0  0  0  0
   -3.6707  -14.5473    0.0000 O   0  0  0  0  0  0  0  0  0  0  0  0
  -15.5944  -21.3043    0.0000 O   0  0  0  0  0  0  0  0  0  0  0  0
  -25.3104    0.2758    0.0000 O   0  0  0  0  0  0  0  0  0  0  0  0
  -12.7963   -7.4959    0.0000 O   0  0  0  0  0  0  0  0  0  0  0  0
  -14.9788   -6.3838    0.0000 O   0  0  0  0  0  0  0  0  0  0  0  0
  -15.0258   -5.4885    0.0000 O   0  0  0  0  0  0  0  0  0  0  0  0
  -11.3753   -6.2644    0.0000 O   0  0  0  0  0  0  0  0  0  0  0  0
   -8.9612  -14.4451    0.0000 O   0  0  0  0  0  0  0  0  0  0  0  0
  -18.0666  -13.6959    0.0000 O   0  0  0  0  0  0  0  0  0  0  0  0
  -22.3378   -2.4007    0.0000 O   0  0  0  0  0  0  0  0  0  0  0  0
  -11.7259  -10.7904    0.0000 O   0  0  0  0  0  0  0  0  0  0  0  0
  -16.9862   -8.6133    0.0000 O   0  0  0  0  0  0  0  0  0  0  0  0
  -17.2552   -3.4811    0.0000 O   0  0  0  0  0  0  0  0  0  0  0  0
   -3.0878   -0.9430    0.0000 N   0  0  0  0  0  0  0  0  0  0  0  0
   -4.8297  -15.8345    0.0000 N   0  0  0  0  0  0  0  0  0  0  0  0
  -16.8816  -20.1453    0.0000 N   0  0  0  0  0  0  0  0  0  0  0  0
  -26.4694   -1.0114    0.0000 N   0  0  0  0  0  0  0  0  0  0  0  0
  -12.6624   -5.1054    0.0000 N   0  0  0  0  0  0  0  0  0  0  0  0
   -9.4964  -12.7978    0.0000 N   0  0  0  0  0  0  0  0  0  0  0  0
  -16.4193  -13.1606    0.0000 N   0  0  0  0  0  0  0  0  0  0  0  0
  -21.8026   -4.0480    0.0000 N   0  0  0  0  0  0  0  0  0  0  0  0
  -10.5669   -9.5033    0.0000 N   0  0  0  0  0  0  0  0  0  0  0  0
  -15.6991   -9.7722    0.0000 N   0  0  0  0  0  0  0  0  0  0  0  0
  -18.4142   -4.7683    0.0000 N   0  0  0  0  0  0  0  0  0  0  0  0
   -2.5000   -0.1340    0.0000 C   0  0  0  0  0  0  0  0  0  0  0  0
   -3.0878    0.6750    0.0000 C   0  0  0  0  0  0  0  0  0  0  0  0
   -4.0388    0.3660    0.0000 C   0  0  0  0  0  0  0  0  0  0  0  0
   -4.0388   -0.6340    0.0000 C   0  0  0  0  0  0  0  0  0  0  0  0
   -1.5000   -0.1340    0.0000 C   0  0  0  0  0  0  0  0  0  0  0  0
   -2.7788   -1.8940    0.0000 C   0  0  0  0  0  0  0  0  0  0  0  0
   -3.4479   -2.6372    0.0000 C   0  0  0  0  0  0  0  0  0  0  0  0
   -5.0376  -16.8126    0.0000 C   0  0  0  0  0  0  0  0  0  0  0  0
  -17.8598  -19.9374    0.0000 C   0  0  0  0  0  0  0  0  0  0  0  0
  -27.4204   -1.3204    0.0000 C   0  0  0  0  0  0  0  0  0  0  0  0
   -4.2944  -17.4817    0.0000 C   0  0  0  0  0  0  0  0  0  0  0  0
  -18.5289  -20.6806    0.0000 C   0  0  0  0  0  0  0  0  0  0  0  0
  -28.1636   -0.6513    0.0000 C   0  0  0  0  0  0  0  0  0  0  0  0
   -4.5023  -18.4599    0.0000 C   0  0  0  0  0  0  0  0  0  0  0  0
  -19.5070  -20.4727    0.0000 C   0  0  0  0  0  0  0  0  0  0  0  0
  -29.1146   -0.9603    0.0000 C   0  0  0  0  0  0  0  0  0  0  0  0
   -5.4534  -18.7689    0.0000 C   0  0  0  0  0  0  0  0  0  0  0  0
  -19.8161  -19.5216    0.0000 C   0  0  0  0  0  0  0  0  0  0  0  0
  -29.3225   -1.9384    0.0000 C   0  0  0  0  0  0  0  0  0  0  0  0
   -4.4260   -2.4293    0.0000 C   0  0  0  0  0  0  0  0  0  0  0  0
   -5.9886  -17.1216    0.0000 C   0  0  0  0  0  0  0  0  0  0  0  0
  -18.1688  -18.9864    0.0000 C   0  0  0  0  0  0  0  0  0  0  0  0
  -27.6283   -2.2986    0.0000 C   0  0  0  0  0  0  0  0  0  0  0  0
   -5.0952   -3.1724    0.0000 C   0  0  0  0  0  0  0  0  0  0  0  0
   -6.0733   -2.9645    0.0000 C   0  0  0  0  0  0  0  0  0  0  0  0
   -5.6613  -19.7470    0.0000 C   0  0  0  0  0  0  0  0  0  0  0  0
  -20.7942  -19.3137    0.0000 C   0  0  0  0  0  0  0  0  0  0  0  0
  -30.2736   -2.2475    0.0000 C   0  0  0  0  0  0  0  0  0  0  0  0
   -6.7425   -3.7077    0.0000 C   0  0  0  0  0  0  0  0  0  0  0  0
   -7.7206   -3.4997    0.0000 C   0  0  0  0  0  0  0  0  0  0  0  0
   -6.5239  -15.4743    0.0000 C   0  0  0  0  0  0  0  0  0  0  0  0
  -17.8087  -17.2922    0.0000 C   0  0  0  0  0  0  0  0  0  0  0  0
  -25.9341   -2.6587    0.0000 C   0  0  0  0  0  0  0  0  0  0  0  0
   -3.8786  -15.5254    0.0000 C   0  0  0  0  0  0  0  0  0  0  0  0
  -16.5726  -21.0964    0.0000 C   0  0  0  0  0  0  0  0  0  0  0  0
  -26.2614   -0.0332    0.0000 C   0  0  0  0  0  0  0  0  0  0  0  0
   -8.3897   -4.2429    0.0000 C   0  0  0  0  0  0  0  0  0  0  0  0
   -7.2670  -14.8052    0.0000 C   0  0  0  0  0  0  0  0  0  0  0  0
  -17.1395  -16.5490    0.0000 C   0  0  0  0  0  0  0  0  0  0  0  0
  -25.1910   -3.3278    0.0000 C   0  0  0  0  0  0  0  0  0  0  0  0
   -9.3679   -4.0350    0.0000 C   0  0  0  0  0  0  0  0  0  0  0  0
   -7.0591  -13.8271    0.0000 C   0  0  0  0  0  0  0  0  0  0  0  0
  -17.4485  -15.5980    0.0000 C   0  0  0  0  0  0  0  0  0  0  0  0
  -24.2399   -3.0188    0.0000 C   0  0  0  0  0  0  0  0  0  0  0  0
   -3.1355  -16.1946    0.0000 C   0  0  0  0  0  0  0  0  0  0  0  0
  -17.2417  -21.8395    0.0000 C   0  0  0  0  0  0  0  0  0  0  0  0
  -27.0046    0.6359    0.0000 C   0  0  0  0  0  0  0  0  0  0  0  0
  -10.0370   -4.7781    0.0000 C   0  0  0  0  0  0  0  0  0  0  0  0
   -7.8022  -13.1579    0.0000 C   0  0  0  0  0  0  0  0  0  0  0  0
  -16.7794  -14.8548    0.0000 C   0  0  0  0  0  0  0  0  0  0  0  0
  -23.4968   -3.6879    0.0000 C   0  0  0  0  0  0  0  0  0  0  0  0
  -11.0152   -4.5702    0.0000 C   0  0  0  0  0  0  0  0  0  0  0  0
  -13.3316   -5.8486    0.0000 C   0  0  0  0  0  0  0  0  0  0  0  0
  -11.6843   -5.3134    0.0000 C   0  0  0  0  0  0  0  0  0  0  0  0
   -8.7533  -13.4669    0.0000 C   0  0  0  0  0  0  0  0  0  0  0  0
  -17.0884  -13.9038    0.0000 C   0  0  0  0  0  0  0  0  0  0  0  0
  -22.5457   -3.3789    0.0000 C   0  0  0  0  0  0  0  0  0  0  0  0
  -12.5884   -6.5177    0.0000 C   0  0  0  0  0  0  0  0  0  0  0  0
  -14.0007   -6.5917    0.0000 C   0  0  0  0  0  0  0  0  0  0  0  0
  -14.0747   -5.1795    0.0000 C   0  0  0  0  0  0  0  0  0  0  0  0
   -9.2885  -11.8197    0.0000 C   0  0  0  0  0  0  0  0  0  0  0  0
  -16.7283  -12.2096    0.0000 C   0  0  0  0  0  0  0  0  0  0  0  0
  -20.8515   -3.7390    0.0000 C   0  0  0  0  0  0  0  0  0  0  0  0
  -10.0317  -11.1505    0.0000 C   0  0  0  0  0  0  0  0  0  0  0  0
  -16.0592  -11.4664    0.0000 C   0  0  0  0  0  0  0  0  0  0  0  0
  -20.1084   -4.4081    0.0000 C   0  0  0  0  0  0  0  0  0  0  0  0
  -12.0532   -8.1650    0.0000 C   0  0  0  0  0  0  0  0  0  0  0  0
  -15.6480   -7.1270    0.0000 C   0  0  0  0  0  0  0  0  0  0  0  0
  -15.7689   -4.8193    0.0000 C   0  0  0  0  0  0  0  0  0  0  0  0
   -9.8238  -10.1724    0.0000 C   0  0  0  0  0  0  0  0  0  0  0  0
  -16.3682  -10.5154    0.0000 C   0  0  0  0  0  0  0  0  0  0  0  0
  -19.1573   -4.0991    0.0000 C   0  0  0  0  0  0  0  0  0  0  0  0
  -12.2611   -9.1431    0.0000 C   0  0  0  0  0  0  0  0  0  0  0  0
  -15.3390   -8.0780    0.0000 C   0  0  0  0  0  0  0  0  0  0  0  0
  -16.7200   -5.1284    0.0000 C   0  0  0  0  0  0  0  0  0  0  0  0
  -11.5180   -9.8123    0.0000 C   0  0  0  0  0  0  0  0  0  0  0  0
  -16.0081   -8.8212    0.0000 C   0  0  0  0  0  0  0  0  0  0  0  0
  -17.4631   -4.4592    0.0000 C   0  0  0  0  0  0  0  0  0  0  0  0
  1  3  1  0  0  0  0
  1 20  1  0  0  0  0
  1 21  1  0  0  0  0
  1 22  2  0  0  0  0
  3 51  1  0  0  0  0
  4 63  1  0  0  0  0
  4 67  1  0  0  0  0
  5 64  1  0  0  0  0
  5 68  1  0  0  0  0
  6 65  1  0  0  0  0
  6 69  1  0  0  0  0
  7 52  2  0  0  0  0
  8 77  1  0  0  0  0
  9 78  1  0  0  0  0
 10 79  1  0  0  0  0
 17 72  1  0  0  0  0
 18 73  1  0  0  0  0
 19 74  1  0  0  0  0
 23 80  2  0  0  0  0
 24 81  2  0  0  0  0
 25 82  2  0  0  0  0
 26104  1  0  0  0  0
 26113  1  0  0  0  0
 27105  1  0  0  0  0
 27114  1  0  0  0  0
 28106  1  0  0  0  0
 28115  1  0  0  0  0
 29100  2  0  0  0  0
 30101  2  0  0  0  0
 31102  2  0  0  0  0
 32103  2  0  0  0  0
 33122  2  0  0  0  0
 34123  2  0  0  0  0
 35124  2  0  0  0  0
 36 47  1  0  0  0  0
 36 50  1  0  0  0  0
 36 52  1  0  0  0  0
 37 80  1  0  0  0  0
 38 81  1  0  0  0  0
 39 82  1  0  0  0  0
 40 99  1  0  0  0  0
 40100  1  0  0  0  0
 41101  1  0  0  0  0
 41107  1  0  0  0  0
 42102  1  0  0  0  0
 42108  1  0  0  0  0
 43103  1  0  0  0  0
 43109  1  0  0  0  0
 44116  1  0  0  0  0
 44122  1  0  0  0  0
 45117  1  0  0  0  0
 45123  1  0  0  0  0
 46118  1  0  0  0  0
 46124  1  0  0  0  0
 47 48  1  0  0  0  0
 47 51  1  1  0  0  0
 48 49  1  0  0  0  0
 49  2  1  6  0  0  0
 49 50  1  0  0  0  0
 52 53  1  0  0  0  0
 53 66  1  0  0  0  0
 54 37  1  6  0  0  0
 54 57  1  0  0  0  0
 54 67  1  0  0  0  0
 55 38  1  6  0  0  0
 55 58  1  0  0  0  0
 55 68  1  0  0  0  0
 56 39  1  1  0  0  0
 56 59  1  0  0  0  0
 56 69  1  0  0  0  0
 57 11  1  1  0  0  0
 57 60  1  0  0  0  0
 58 12  1  1  0  0  0
 58 61  1  0  0  0  0
 59 13  1  6  0  0  0
 59 62  1  0  0  0  0
 60 14  1  1  0  0  0
 60 63  1  0  0  0  0
 61 15  1  1  0  0  0
 61 64  1  0  0  0  0
 62 16  1  6  0  0  0
 62 65  1  0  0  0  0
 63 72  1  1  0  0  0
 64 73  1  1  0  0  0
 65 74  1  6  0  0  0
 66 70  1  0  0  0  0
 67  8  1  1  0  0  0
 68  9  1  1  0  0  0
 69 10  1  6  0  0  0
 70 71  1  0  0  0  0
 71 75  1  0  0  0  0
 75 76  1  0  0  0  0
 76 83  1  0  0  0  0
 77 84  1  0  0  0  0
 78 85  1  0  0  0  0
 79 86  1  0  0  0  0
 80 91  1  0  0  0  0
 81 92  1  0  0  0  0
 82 93  1  0  0  0  0
 83 87  1  0  0  0  0
 84 88  1  0  0  0  0
 85 89  1  0  0  0  0
 86 90  1  0  0  0  0
 87 94  1  0  0  0  0
 88 95  1  0  0  0  0
 89 96  1  0  0  0  0
 90 97  1  0  0  0  0
 94 98  1  0  0  0  0
 95101  1  0  0  0  0
 96102  1  0  0  0  0
 97103  1  0  0  0  0
 98100  1  0  0  0  0
 99104  1  0  0  0  0
 99105  1  0  0  0  0
 99106  1  0  0  0  0
107110  1  0  0  0  0
108111  1  0  0  0  0
109112  1  0  0  0  0
110116  1  0  0  0  0
111117  1  0  0  0  0
112118  1  0  0  0  0
113119  1  0  0  0  0
114120  1  0  0  0  0
115121  1  0  0  0  0
119122  1  0  0  0  0
120123  1  0  0  0  0
121124  1  0  0  0  0
M  END
>  <Name/ID> (9)
Inclisiran

>  <Article DOI> (9)
10.1093/nar/gkac456

>  <CAS> (9)
1639324-58-5

>  <CYP3A4 TDI> (9)
0

$$$$
10


 24 26  0  0  0  0  0  0  0  0999 V2000
    2.5250    0.2974    0.0000 C   0  0  0  0  0  0  0  0  0  0  0  0
    1.6173   -0.0001    0.0000 C   0  0  0  0  0  0  0  0  0  0  0  0
    1.6172   -0.9339    0.0000 C   0  0  0  0  0  0  0  0  0  0  0  0
    0.6037   -0.1119    0.0000 C   0  0  0  0  0  0  0  0  0  0  0  0
    0.8086    0.4668    0.0000 C   0  0  0  0  0  0  0  0  0  0  0  0
    2.4258   -1.4007    0.0000 O   0  0  0  0  0  0  0  0  0  0  0  0
    0.8087   -1.4007    0.0000 C   0  0  0  0  0  0  0  0  0  0  0  0
    0.1329    0.7037    0.0000 C   0  0  0  0  0  0  0  0  0  0  0  0
   -1.2684   -0.3183    0.0000 C   0  0  0  0  0  0  0  0  0  0  0  0
   -0.0000   -0.9338    0.0000 C   0  0  0  0  0  0  0  0  0  0  0  0
    0.0000    0.0000    0.0000 C   0  0  0  0  0  0  0  0  0  0  0  0
    3.2088   -0.8923    0.0000 C   0  0  0  0  0  0  0  0  0  0  0  0
    4.0407   -1.3161    0.0000 C   0  0  0  0  0  0  0  0  0  0  0  0
    3.1600    0.0401    0.0000 O   0  0  0  0  0  0  0  0  0  0  0  0
    4.0895   -2.2485    0.0000 C   0  0  0  0  0  0  0  0  0  0  0  0
    4.8237   -0.8076    0.0000 O   0  0  0  0  0  0  0  0  0  0  0  0
    4.9214   -2.6724    0.0000 C   0  0  0  0  0  0  0  0  0  0  0  0
    5.7044   -2.1639    0.0000 C   0  0  0  0  0  0  0  0  0  0  0  0
    4.9702   -3.6047    0.0000 C   0  0  0  0  0  0  0  0  0  0  0  0
    6.5363   -2.5878    0.0000 C   0  0  0  0  0  0  0  0  0  0  0  0
    5.8021   -4.0286    0.0000 C   0  0  0  0  0  0  0  0  0  0  0  0
    7.3193   -2.0793    0.0000 O   0  0  0  0  0  0  0  0  0  0  0  0
    6.5851   -3.5201    0.0000 C   0  0  0  0  0  0  0  0  0  0  0  0
    7.4170   -3.9440    0.0000 O   0  0  0  0  0  0  0  0  0  0  0  0
  2  1  1  6  0  0  0
  2  3  1  0  0  0  0
  2  4  1  0  0  0  0
  2  5  1  0  0  0  0
  3  6  1  1  0  0  0
  3  7  1  0  0  0  0
  4  8  1  0  0  0  0
  4  9  1  0  0  0  0
  5 11  1  0  0  0  0
  6 12  1  0  0  0  0
 10  7  1  1  0  0  0
 10  4  1  0  0  0  0
 10 11  1  0  0  0  0
 12 13  1  0  0  0  0
 12 14  2  0  0  0  0
 13 15  1  0  0  0  0
 13 16  1  6  0  0  0
 15 17  1  0  0  0  0
 17 18  2  0  0  0  0
 17 19  1  0  0  0  0
 18 20  1  0  0  0  0
 19 21  2  0  0  0  0
 20 22  1  0  0  0  0
 20 23  2  0  0  0  0
 21 23  1  0  0  0  0
 23 24  1  0  0  0  0
M  END
>  <Name/ID> (10)
tanshinol borneol ester

>  <Other References> (10)
Liu D. (2010).�Evaluation of the effects of cytochrome P450 nonsynonymous single-nucleotide polymorphisms on tanshinol borneol ester metabolism and inhibition potential.�Drug Metab Dispos,�38,�2259-65

>  <CYP3A4 RI> (10)
1

>  <CYP2C19 RI> (10)
0

>  <CAS> (10)
1623012-10-1

$$$$
11


 24 26  0  0  0  0  0  0  0  0999 V2000
   -2.2321    0.8660    0.0000 O   0  0  0  0  0  0  0  0  0  0  0  0
   -1.3660    1.3660    0.0000 C   0  0  0  0  0  0  0  0  0  0  0  0
   -0.5000   -0.1340    0.0000 O   0  0  0  0  0  0  0  0  0  0  0  0
   -2.2321   -3.1340    0.0000 O   0  0  0  0  0  0  0  0  0  0  0  0
   -0.5000   -2.1340    0.0000 C   0  0  0  0  0  0  0  0  0  0  0  0
   -0.5000   -3.1340    0.0000 N   0  0  0  0  0  0  0  0  0  0  0  0
    0.3660   -1.6340    0.0000 O   0  0  0  0  0  0  0  0  0  0  0  0
    0.3660   -3.6340    0.0000 C   0  0  0  0  0  0  0  0  0  0  0  0
    0.3660   -4.6340    0.0000 C   0  0  0  0  0  0  0  0  0  0  0  0
   -0.5000   -5.1340    0.0000 O   0  0  0  0  0  0  0  0  0  0  0  0
    1.2321   -5.1340    0.0000 O   0  0  0  0  0  0  0  0  0  0  0  0
   -3.0981   -0.6340    0.0000 C   0  0  0  0  0  0  0  0  0  0  0  0
   -2.2321   -0.1340    0.0000 N   0  0  0  0  0  0  0  0  0  0  0  0
   -3.0981   -1.6340    0.0000 C   0  0  0  0  0  0  0  0  0  0  0  0
   -3.9641   -0.1340    0.0000 C   0  0  0  0  0  0  0  0  0  0  0  0
   -1.3660   -0.6340    0.0000 C   0  0  0  0  0  0  0  0  0  0  0  0
   -2.2321   -2.1340    0.0000 C   0  0  0  0  0  0  0  0  0  0  0  0
   -3.9641   -2.1340    0.0000 C   0  0  0  0  0  0  0  0  0  0  0  0
   -4.8301   -0.6340    0.0000 C   0  0  0  0  0  0  0  0  0  0  0  0
   -1.3660   -1.6340    0.0000 C   0  0  0  0  0  0  0  0  0  0  0  0
   -4.8301   -1.6340    0.0000 C   0  0  0  0  0  0  0  0  0  0  0  0
   -0.5000    0.8660    0.0000 C   0  0  0  0  0  0  0  0  0  0  0  0
    0.5000    0.8660    0.0000 C   0  0  0  0  0  0  0  0  0  0  0  0
    0.0000   -0.0000    0.0000 C   0  0  0  0  0  0  0  0  0  0  0  0
  1  2  1  0  0  0  0
  1 13  1  0  0  0  0
  2 22  1  0  0  0  0
  3 16  2  0  0  0  0
  4 17  1  0  0  0  0
  5  6  1  0  0  0  0
  5  7  2  0  0  0  0
  5 20  1  0  0  0  0
  6  8  1  0  0  0  0
  8  9  1  0  0  0  0
  9 10  1  0  0  0  0
  9 11  2  0  0  0  0
 12 13  1  0  0  0  0
 12 14  1  0  0  0  0
 12 15  2  0  0  0  0
 13 16  1  0  0  0  0
 14 17  1  0  0  0  0
 14 18  2  0  0  0  0
 15 19  1  0  0  0  0
 16 20  1  0  0  0  0
 17 20  2  0  0  0  0
 18 21  1  0  0  0  0
 19 21  2  0  0  0  0
 22 23  1  0  0  0  0
 22 24  1  0  0  0  0
 23 24  1  0  0  0  0
M  END
>  <Name/ID> (11)
Desidustat

>  <Article DOI> (11)
https://doi.org/10.1007/s13318-022-00788-3

>  <CAS> (11)
1616690-16-4

>  <CYP3A4 TDI> (11)
0

$$$$
12


 47 51  0  0  1  0  0  0  0  0999 V2000
    1.8301   -1.4712    0.0000 C   0  0  0  0  0  0  0  0  0  0  0  0
    0.9808   -0.9808    0.0000 C   0  0  0  0  0  0  0  0  0  0  0  0
    0.9808    0.0000    0.0000 S   0  0  0  0  0  0  0  0  0  0  0  0
    1.9615    0.0000    0.0000 C   0  0  0  0  0  0  0  0  0  0  0  0
    0.9808    0.9808    0.0000 O   0  0  0  0  0  0  0  0  0  0  0  0
    0.0000   -0.0000    0.0000 O   0  0  0  0  0  0  0  0  0  0  0  0
    2.8109   -0.4904    0.0000 C   0  0  0  0  0  0  0  0  0  0  0  0
    1.9615   -0.9808    0.0000 C   0  0  0  0  0  0  0  0  0  0  0  0
    2.4519    0.8494    0.0000 C   0  0  0  0  0  0  0  0  0  0  0  0
    3.5289   -3.4327    0.0000 O   0  0  0  0  0  0  0  0  0  0  0  0
    3.1699   -5.7532    0.0000 C   0  0  0  0  0  0  0  0  0  0  0  0
    3.6603   -4.9038    0.0000 C   0  0  0  0  0  0  0  0  0  0  0  0
   -1.9615   -2.2243    0.0000 F   0  0  0  0  0  0  0  0  0  0  0  0
   -1.9615   -6.6026    0.0000 Cl  0  0  0  0  0  0  0  0  0  0  0  0
   -0.9808   -0.5256    0.0000 Cl  0  0  0  0  0  0  0  0  0  0  0  0
    6.4534   -4.6864    0.0000 C   0  0  0  0  0  0  0  0  0  0  0  0
    7.3494   -5.0853    0.0000 C   0  0  0  0  0  0  0  0  0  0  0  0
    7.4519   -6.0607    0.0000 O   0  0  0  0  0  0  0  0  0  0  0  0
    8.1428   -4.5088    0.0000 O   0  0  0  0  0  0  0  0  0  0  0  0
    0.9808   -3.9231    0.0000 C   0  0  0  0  0  0  0  0  0  0  0  0
    1.8301   -3.4327    0.0000 N   0  0  0  0  0  0  0  0  0  0  0  0
    0.9808   -4.9038    0.0000 C   0  0  0  0  0  0  0  0  0  0  0  0
    2.6795   -3.9231    0.0000 C   0  0  0  0  0  0  0  0  0  0  0  0
    1.8301   -5.3942    0.0000 C   0  0  0  0  0  0  0  0  0  0  0  0
    2.6795   -4.9038    0.0000 C   0  0  0  0  0  0  0  0  0  0  0  0
    0.4904   -3.0737    0.0000 C   0  0  0  0  0  0  0  0  0  0  0  0
   -0.4904   -3.0737    0.0000 C   0  0  0  0  0  0  0  0  0  0  0  0
    0.9808   -2.2243    0.0000 C   0  0  0  0  0  0  0  0  0  0  0  0
   -0.9808   -2.2243    0.0000 C   0  0  0  0  0  0  0  0  0  0  0  0
    0.4904   -1.3750    0.0000 C   0  0  0  0  0  0  0  0  0  0  0  0
   -0.4904   -1.3750    0.0000 C   0  0  0  0  0  0  0  0  0  0  0  0
    0.0000   -4.9038    0.0000 C   0  0  0  0  0  0  0  0  0  0  0  0
   -0.4904   -5.7532    0.0000 C   0  0  0  0  0  0  0  0  0  0  0  0
   -0.4904   -4.0545    0.0000 C   0  0  0  0  0  0  0  0  0  0  0  0
   -1.4712   -5.7532    0.0000 C   0  0  0  0  0  0  0  0  0  0  0  0
   -1.4712   -4.0545    0.0000 C   0  0  0  0  0  0  0  0  0  0  0  0
   -1.9615   -4.9038    0.0000 C   0  0  0  0  0  0  0  0  0  0  0  0
    2.6795   -0.9808    0.0000 C   0  0  0  0  0  0  0  0  0  0  0  0
    3.1699   -0.1314    0.0000 C   0  0  0  0  0  0  0  0  0  0  0  0
    3.6603   -0.9808    0.0000 C   0  0  0  0  0  0  0  0  0  0  0  0
    4.1507   -5.7532    0.0000 C   0  0  0  0  0  0  0  0  0  0  0  0
    4.7271   -4.9598    0.0000 S   0  0  0  0  0  0  0  0  0  0  0  0
    4.7271   -6.5467    0.0000 N   0  0  0  0  0  0  0  0  0  0  0  0
    5.6599   -5.2628    0.0000 C   0  0  0  0  0  0  0  0  0  0  0  0
    5.6599   -6.2436    0.0000 C   0  0  0  0  0  0  0  0  0  0  0  0
    0.0000   -3.9231    0.0000 H   0  0  0  0  0  0  0  0  0  0  0  0
    0.4904   -5.7532    0.0000 H   0  0  0  0  0  0  0  0  0  0  0  0
  1  2  1  6  0  0  0
  1 21  1  0  0  0  0
  1 38  1  0  0  0  0
  2  3  1  0  0  0  0
  3  4  1  0  0  0  0
  3  5  2  0  0  0  0
  3  6  2  0  0  0  0
  4  7  1  0  0  0  0
  4  8  1  0  0  0  0
  4  9  1  0  0  0  0
 10 23  2  0  0  0  0
 11 25  1  0  0  0  0
 11 41  1  0  0  0  0
 13 29  1  0  0  0  0
 14 35  1  0  0  0  0
 15 31  1  0  0  0  0
 16 17  1  0  0  0  0
 16 44  1  0  0  0  0
 17 18  1  0  0  0  0
 17 19  2  0  0  0  0
 20 21  1  0  0  0  0
 20 22  1  0  0  0  0
 20 26  1  0  0  0  0
 20 46  1  6  0  0  0
 21 23  1  0  0  0  0
 22 24  1  0  0  0  0
 22 32  1  0  0  0  0
 22 47  1  1  0  0  0
 23 25  1  0  0  0  0
 24 25  1  0  0  0  0
 25 12  1  6  0  0  0
 26 27  2  0  0  0  0
 26 28  1  0  0  0  0
 27 29  1  0  0  0  0
 28 30  2  0  0  0  0
 29 31  2  0  0  0  0
 30 31  1  0  0  0  0
 32 33  2  0  0  0  0
 32 34  1  0  0  0  0
 33 35  1  0  0  0  0
 34 36  2  0  0  0  0
 35 37  2  0  0  0  0
 36 37  1  0  0  0  0
 38 39  1  0  0  0  0
 38 40  1  0  0  0  0
 39 40  1  0  0  0  0
 41 42  1  0  0  0  0
 41 43  2  0  0  0  0
 42 44  1  0  0  0  0
 43 45  1  0  0  0  0
 44 45  2  0  0  0  0
M  END
>  <Name/ID> (12)
AM 6761

>  <Article DOI> (12)
10.1021/jm401911v

>  <CAS> (12)
1584732-36-4

>  <CYP3A4 TDI> (12)
1

$$$$
13


 21 23  0  0  0  0  0  0  0  0999 V2000
   -3.4641    0.0000    0.0000 O   0  0  0  0  0  0  0  0  0  0  0  0
   -3.4641   -1.0000    0.0000 C   0  0  0  0  0  0  0  0  0  0  0  0
   -2.5981   -1.5000    0.0000 C   0  0  0  0  0  0  0  0  0  0  0  0
   -4.3301   -1.5000    0.0000 C   0  0  0  0  0  0  0  0  0  0  0  0
   -2.5981   -2.5000    0.0000 C   0  0  0  0  0  0  0  0  0  0  0  0
   -1.7321   -1.0000    0.0000 C   0  0  0  0  0  0  0  0  0  0  0  0
   -4.3301   -2.5000    0.0000 C   0  0  0  0  0  0  0  0  0  0  0  0
   -5.1962   -1.0000    0.0000 C   0  0  0  0  0  0  0  0  0  0  0  0
   -3.4641   -3.0000    0.0000 O   0  0  0  0  0  0  0  0  0  0  0  0
   -1.7321    0.0000    0.0000 C   0  0  0  0  0  0  0  0  0  0  0  0
   -0.8660   -1.5000    0.0000 C   0  0  0  0  0  0  0  0  0  0  0  0
   -5.1962   -3.0000    0.0000 C   0  0  0  0  0  0  0  0  0  0  0  0
   -6.0622   -1.5000    0.0000 C   0  0  0  0  0  0  0  0  0  0  0  0
   -2.5981    0.5000    0.0000 O   0  0  0  0  0  0  0  0  0  0  0  0
   -0.8660    0.5000    0.0000 C   0  0  0  0  0  0  0  0  0  0  0  0
   -0.0000   -1.0000    0.0000 C   0  0  0  0  0  0  0  0  0  0  0  0
   -6.0622   -2.5000    0.0000 C   0  0  0  0  0  0  0  0  0  0  0  0
    0.0000   -0.0000    0.0000 C   0  0  0  0  0  0  0  0  0  0  0  0
   -6.9282   -3.0000    0.0000 O   0  0  0  0  0  0  0  0  0  0  0  0
    0.8660    0.5000    0.0000 O   0  0  0  0  0  0  0  0  0  0  0  0
    1.7321   -0.0000    0.0000 C   0  0  0  0  0  0  0  0  0  0  0  0
  2  1  1  6  0  0  0
  2  3  1  0  0  0  0
  2  4  1  0  0  0  0
  3  5  1  0  0  0  0
  3  6  1  6  0  0  0
  4  7  1  0  0  0  0
  4  8  2  0  0  0  0
  5  9  1  0  0  0  0
  6 10  2  0  0  0  0
  6 11  1  0  0  0  0
  7  9  1  0  0  0  0
  7 12  2  0  0  0  0
  8 13  1  0  0  0  0
 10 14  1  0  0  0  0
 10 15  1  0  0  0  0
 11 16  2  0  0  0  0
 12 17  1  0  0  0  0
 13 17  2  0  0  0  0
 15 18  2  0  0  0  0
 16 18  1  0  0  0  0
 17 19  1  0  0  0  0
 18 20  1  0  0  0  0
 20 21  1  0  0  0  0
M  END
>  <Name/ID> (13)
7,2'-dihydroxy-4'-methoxyisoflavanol

>  <Other References> (13)
Li Y. (2018).�Drug interaction study of flavonoids toward CYP3A4 and their quantitative structure activity relationship (QSAR) analysis for predicting potential effects.�Toxicol Lett,�294,�27-36

>  <CYP3A4 RI> (13)
0

>  <CAS> (13)
1542168-90-0

$$$$
14


 33 37  0  0  0  0  0  0  0  0999 V2000
    8.1887   -0.5723    0.0000 N   0  0  0  0  0  0  0  0  0  0  0  0
    7.4010   -0.0000    0.0000 C   0  0  0  0  0  0  0  0  0  0  0  0
    6.4750   -0.3009    0.0000 N   0  0  0  0  0  0  0  0  0  0  0  0
    7.4010    0.9737    0.0000 C   0  0  0  0  0  0  0  0  0  0  0  0
    5.9026    0.4868    0.0000 C   0  0  0  0  0  0  0  0  0  0  0  0
    6.4750    1.2746    0.0000 C   0  0  0  0  0  0  0  0  0  0  0  0
    8.1246    1.6252    0.0000 C   0  0  0  0  0  0  0  0  0  0  0  0
    4.2162    1.4605    0.0000 C   0  0  0  0  0  0  0  0  0  0  0  0
    5.0594   -0.0000    0.0000 C   0  0  0  0  0  0  0  0  0  0  0  0
    6.2725    2.2270    0.0000 C   0  0  0  0  0  0  0  0  0  0  0  0
    9.0506    1.3243    0.0000 F   0  0  0  0  0  0  0  0  0  0  0  0
    7.9221    2.5776    0.0000 C   0  0  0  0  0  0  0  0  0  0  0  0
    3.3729    0.9737    0.0000 C   0  0  0  0  0  0  0  0  0  0  0  0
    4.2162    2.4342    0.0000 C   0  0  0  0  0  0  0  0  0  0  0  0
    5.0594   -0.9737    0.0000 C   0  0  0  0  0  0  0  0  0  0  0  0
    4.2162    0.4868    0.0000 C   0  0  0  0  0  0  0  0  0  0  0  0
    6.9961    2.8785    0.0000 C   0  0  0  0  0  0  0  0  0  0  0  0
    2.5297    1.4605    0.0000 C   0  0  0  0  0  0  0  0  0  0  0  0
    3.3729    2.9211    0.0000 C   0  0  0  0  0  0  0  0  0  0  0  0
    4.2162   -1.4605    0.0000 C   0  0  0  0  0  0  0  0  0  0  0  0
    3.3729    0.0000    0.0000 C   0  0  0  0  0  0  0  0  0  0  0  0
    2.5297    2.4342    0.0000 C   0  0  0  0  0  0  0  0  0  0  0  0
    1.6865    0.9737    0.0000 C   0  0  0  0  0  0  0  0  0  0  0  0
    4.2162   -2.4342    0.0000 C   0  0  0  0  0  0  0  0  0  0  0  0
    3.3729   -0.9737    0.0000 N   0  3  0  0  0  0  0  0  0  0  0  0
    1.6865    0.0000    0.0000 C   0  0  0  0  0  0  0  0  0  0  0  0
    0.8432    1.4605    0.0000 C   0  0  0  0  0  0  0  0  0  0  0  0
    3.3729   -2.9211    0.0000 F   0  0  0  0  0  0  0  0  0  0  0  0
    5.0594   -2.9211    0.0000 F   0  0  0  0  0  0  0  0  0  0  0  0
    2.5297   -1.4605    0.0000 O   0  5  0  0  0  0  0  0  0  0  0  0
    0.8432   -0.4868    0.0000 N   0  0  0  0  0  0  0  0  0  0  0  0
   -0.0000    0.9737    0.0000 N   0  0  0  0  0  0  0  0  0  0  0  0
   -0.0000   -0.0000    0.0000 C   0  0  0  0  0  0  0  0  0  0  0  0
  1  2  1  0  0  0  0
  2  3  2  0  0  0  0
  2  4  1  0  0  0  0
  3  5  1  0  0  0  0
  4  6  1  0  0  0  0
  4  7  2  0  0  0  0
  5  6  1  0  0  0  0
  5  8  1  6  0  0  0
  5  9  1  0  0  0  0
  6 10  2  0  0  0  0
  7 11  1  0  0  0  0
  7 12  1  0  0  0  0
  8 13  2  0  0  0  0
  8 14  1  0  0  0  0
  9 15  1  0  0  0  0
  9 16  2  0  0  0  0
 10 17  1  0  0  0  0
 12 17  2  0  0  0  0
 13 18  1  0  0  0  0
 14 19  2  0  0  0  0
 15 20  2  0  0  0  0
 16 21  1  0  0  0  0
 18 22  2  0  0  0  0
 18 23  1  0  0  0  0
 19 22  1  0  0  0  0
 20 24  1  0  0  0  0
 20 25  1  0  0  0  0
 21 25  2  0  0  0  0
 23 26  1  0  0  0  0
 23 27  2  0  0  0  0
 24 28  1  0  0  0  0
 24 29  1  0  0  0  0
 25 30  1  0  0  0  0
 26 31  2  0  0  0  0
 27 32  1  0  0  0  0
 31 33  1  0  0  0  0
 32 33  2  0  0  0  0
M  CHG  2  25   1  30  -1
M  END
>  <Name/ID> (14)
AZD3839 N-oxide metabolite M2

>  <Other References> (14)
Aasa J. (2013).�Effect of Solvents on the Time-Dependent Inhibition of CYP3A4 and the Biotransformation of AZD3839 in Human Liver Microsomes and Hepatocytes.�Drug Metab Dispos,�41,�159-69

>  <CYP3A4 RI> (14)
0

>  <CAS> (14)
1462335-46-1

$$$$
15


 33 37  0  0  0  0  0  0  0  0999 V2000
    8.1887   -0.5723    0.0000 N   0  0  0  0  0  0  0  0  0  0  0  0
    7.4010   -0.0000    0.0000 C   0  0  0  0  0  0  0  0  0  0  0  0
    6.4750   -0.3009    0.0000 N   0  0  0  0  0  0  0  0  0  0  0  0
    7.4010    0.9737    0.0000 C   0  0  0  0  0  0  0  0  0  0  0  0
    5.9026    0.4868    0.0000 C   0  0  0  0  0  0  0  0  0  0  0  0
    6.4750    1.2746    0.0000 C   0  0  0  0  0  0  0  0  0  0  0  0
    8.1246    1.6252    0.0000 C   0  0  0  0  0  0  0  0  0  0  0  0
    4.2162    1.4605    0.0000 C   0  0  0  0  0  0  0  0  0  0  0  0
    5.0594   -0.0000    0.0000 C   0  0  0  0  0  0  0  0  0  0  0  0
    6.2725    2.2270    0.0000 C   0  0  0  0  0  0  0  0  0  0  0  0
    9.0506    1.3243    0.0000 F   0  0  0  0  0  0  0  0  0  0  0  0
    7.9221    2.5776    0.0000 C   0  0  0  0  0  0  0  0  0  0  0  0
    3.3729    0.9737    0.0000 C   0  0  0  0  0  0  0  0  0  0  0  0
    4.2162    2.4342    0.0000 C   0  0  0  0  0  0  0  0  0  0  0  0
    5.0594   -0.9737    0.0000 C   0  0  0  0  0  0  0  0  0  0  0  0
    4.2162    0.4868    0.0000 C   0  0  0  0  0  0  0  0  0  0  0  0
    6.9961    2.8785    0.0000 C   0  0  0  0  0  0  0  0  0  0  0  0
    2.5297    1.4605    0.0000 C   0  0  0  0  0  0  0  0  0  0  0  0
    3.3729    2.9211    0.0000 C   0  0  0  0  0  0  0  0  0  0  0  0
    4.2162   -1.4605    0.0000 C   0  0  0  0  0  0  0  0  0  0  0  0
    3.3729   -0.0000    0.0000 C   0  0  0  0  0  0  0  0  0  0  0  0
    2.5297    2.4342    0.0000 C   0  0  0  0  0  0  0  0  0  0  0  0
    1.6865    0.9737    0.0000 C   0  0  0  0  0  0  0  0  0  0  0  0
    4.2162   -2.4342    0.0000 C   0  0  0  0  0  0  0  0  0  0  0  0
    3.3729   -0.9737    0.0000 N   0  0  0  0  0  0  0  0  0  0  0  0
    1.6865   -0.0000    0.0000 C   0  0  0  0  0  0  0  0  0  0  0  0
    0.8432    1.4605    0.0000 C   0  0  0  0  0  0  0  0  0  0  0  0
    3.3729   -2.9211    0.0000 F   0  0  0  0  0  0  0  0  0  0  0  0
    5.0594   -2.9211    0.0000 F   0  0  0  0  0  0  0  0  0  0  0  0
    0.8432   -0.4868    0.0000 N   0  3  0  0  0  0  0  0  0  0  0  0
   -0.0000    0.9737    0.0000 N   0  0  0  0  0  0  0  0  0  0  0  0
    0.8432   -1.4605    0.0000 O   0  5  0  0  0  0  0  0  0  0  0  0
   -0.0000   -0.0000    0.0000 C   0  0  0  0  0  0  0  0  0  0  0  0
  1  2  1  0  0  0  0
  2  3  2  0  0  0  0
  2  4  1  0  0  0  0
  3  5  1  0  0  0  0
  4  6  1  0  0  0  0
  4  7  2  0  0  0  0
  5  6  1  0  0  0  0
  5  8  1  6  0  0  0
  5  9  1  0  0  0  0
  6 10  2  0  0  0  0
  7 11  1  0  0  0  0
  7 12  1  0  0  0  0
  8 13  2  0  0  0  0
  8 14  1  0  0  0  0
  9 15  1  0  0  0  0
  9 16  2  0  0  0  0
 10 17  1  0  0  0  0
 12 17  2  0  0  0  0
 13 18  1  0  0  0  0
 14 19  2  0  0  0  0
 15 20  2  0  0  0  0
 16 21  1  0  0  0  0
 18 22  2  0  0  0  0
 18 23  1  0  0  0  0
 19 22  1  0  0  0  0
 20 24  1  0  0  0  0
 20 25  1  0  0  0  0
 21 25  2  0  0  0  0
 23 26  1  0  0  0  0
 23 27  2  0  0  0  0
 24 28  1  0  0  0  0
 24 29  1  0  0  0  0
 26 30  2  0  0  0  0
 27 31  1  0  0  0  0
 30 32  1  0  0  0  0
 30 33  1  0  0  0  0
 31 33  2  0  0  0  0
M  CHG  2  30   1  32  -1
M  END
>  <Name/ID> (15)
AZD3839 N-oxide metabolite M1

>  <Other References> (15)
Aasa J. (2013).�Effect of Solvents on the Time-Dependent Inhibition of CYP3A4 and the Biotransformation of AZD3839 in Human Liver Microsomes and Hepatocytes.�Drug Metab Dispos,�41,�159-69

>  <CYP3A4 RI> (15)
1

>  <CAS> (15)
1462335-45-0

$$$$
16


 32 35  0  0  1  0  0  0  0  0999 V2000
   -1.7065   -2.6811    0.0000 N   0  0  0  0  0  0  0  0  0  0  0  0
   -2.4208   -2.2686    0.0000 C   0  0  0  0  0  0  0  0  0  0  0  0
   -2.4208   -1.4438    0.0000 O   0  0  0  0  0  0  0  0  0  0  0  0
   -3.1353   -2.6811    0.0000 N   0  0  0  0  0  0  0  0  0  0  0  0
   -3.8498   -2.2686    0.0000 C   0  0  0  0  0  0  0  0  0  0  0  0
   -4.5642   -2.6811    0.0000 C   0  0  0  0  0  0  0  0  0  0  0  0
   -0.9920   -2.2686    0.0000 C   0  0  0  0  0  0  0  0  0  0  0  0
   -0.9920   -1.4438    0.0000 C   0  0  0  0  0  0  0  0  0  0  0  0
   -0.2775   -1.0312    0.0000 C   0  0  0  0  0  0  0  0  0  0  0  0
    0.4369   -1.4438    0.0000 C   0  0  0  0  0  0  0  0  0  0  0  0
    0.4369   -2.2686    0.0000 C   0  0  0  0  0  0  0  0  0  0  0  0
   -0.2775   -2.6811    0.0000 C   0  0  0  0  0  0  0  0  0  0  0  0
    1.1513   -1.0312    0.0000 C   0  0  0  0  0  0  0  0  0  0  0  0
    1.8658   -1.4438    0.0000 N   0  0  0  0  0  0  0  0  0  0  0  0
    2.5803   -1.0312    0.0000 C   0  0  0  0  0  0  0  0  0  0  0  0
    2.5803   -0.2062    0.0000 C   0  0  0  0  0  0  0  0  0  0  0  0
    1.8658    0.2062    0.0000 C   0  0  0  0  0  0  0  0  0  0  0  0
    1.1513   -0.2062    0.0000 N   0  0  0  0  0  0  0  0  0  0  0  0
    3.3648   -1.2861    0.0000 C   0  0  0  0  0  0  0  0  0  0  0  0
    3.3648    0.0487    0.0000 C   0  0  0  0  0  0  0  0  0  0  0  0
    3.8498   -0.6188    0.0000 S   0  0  0  0  0  0  0  0  0  0  0  0
    4.5642   -1.0312    0.0000 O   0  0  0  0  0  0  0  0  0  0  0  0
    4.5642   -0.2062    0.0000 O   0  0  0  0  0  0  0  0  0  0  0  0
    1.8658    2.6811    0.0000 O   0  0  0  0  0  0  0  0  0  0  0  0
    2.5803    2.2686    0.0000 C   0  0  0  0  0  0  0  0  0  0  0  0
    2.5803    1.4438    0.0000 C   0  0  0  0  0  0  0  0  0  0  0  0
    1.8658    1.0312    0.0000 N   0  0  0  0  0  0  0  0  0  0  0  0
    1.1513    1.4438    0.0000 C   0  0  0  0  0  0  0  0  0  0  0  0
    1.1513    2.2686    0.0000 C   0  0  0  0  0  0  0  0  0  0  0  0
    3.2947    1.0312    0.0000 C   0  0  0  0  0  0  0  0  0  0  0  0
    3.9779   -1.8382    0.0000 C   0  0  0  0  0  0  0  0  0  0  0  0
    3.1933   -2.0931    0.0000 C   0  0  0  0  0  0  0  0  0  0  0  0
  1  2  1  0  0  0  0
  2  3  2  0  0  0  0
  2  4  1  0  0  0  0
  5  6  1  0  0  0  0
  4  5  1  0  0  0  0
  7  8  1  0  0  0  0
  8  9  2  0  0  0  0
  9 10  1  0  0  0  0
 10 11  2  0  0  0  0
 11 12  1  0  0  0  0
  7 12  2  0  0  0  0
 13 14  1  0  0  0  0
 14 15  2  0  0  0  0
 15 16  1  0  0  0  0
 16 17  2  0  0  0  0
 17 18  1  0  0  0  0
 13 18  2  0  0  0  0
 20 21  1  0  0  0  0
 19 21  1  0  0  0  0
 19 15  1  0  0  0  0
 20 16  1  0  0  0  0
 21 22  2  0  0  0  0
 21 23  2  0  0  0  0
 24 25  1  0  0  0  0
 25 26  1  0  0  0  0
 26 27  1  0  0  0  0
 27 28  1  0  0  0  0
 28 29  1  0  0  0  0
 24 29  1  0  0  0  0
 26 30  1  6  0  0  0
 17 27  1  0  0  0  0
 19 31  1  0  0  0  0
 19 32  1  0  0  0  0
 10 13  1  0  0  0  0
  1  7  1  0  0  0  0
M  END
>  <Name/ID> (16)
CZ415

>  <Article DOI> (16)
10.1021/acsmedchemlett.6b00149

>  <CAS> (16)
1429639-50-8

>  <CYP3A4 TDI> (16)
0

$$$$
17


 34 37  0  0  1  0  0  0  0  0999 V2000
    0.0000   -2.2686    0.0000 C   0  0  0  0  0  0  0  0  0  0  0  0
    0.7145   -1.8561    0.0000 N   0  0  0  0  0  0  0  0  0  0  0  0
    0.7145   -1.0312    0.0000 C   0  0  0  0  0  0  0  0  0  0  0  0
    0.0000   -0.6188    0.0000 C   0  0  0  0  0  0  0  0  0  0  0  0
   -0.7145   -1.0312    0.0000 C   0  0  0  0  0  0  0  0  0  0  0  0
   -1.4288   -0.6188    0.0000 C   0  0  0  0  0  0  0  0  0  0  0  0
   -2.1433   -1.0312    0.0000 C   0  0  0  0  0  0  0  0  0  0  0  0
   -2.1433   -1.8561    0.0000 C   0  0  0  0  0  0  0  0  0  0  0  0
   -1.4288   -2.2686    0.0000 C   0  0  0  0  0  0  0  0  0  0  0  0
   -0.7145   -1.8561    0.0000 C   0  0  0  0  0  0  0  0  0  0  0  0
    0.0000    0.2062    0.0000 C   0  0  0  0  0  0  0  0  0  0  0  0
    0.7145    0.6188    0.0000 O   0  0  0  0  0  0  0  0  0  0  0  0
   -0.7145    0.6188    0.0000 N   0  0  0  0  0  0  0  0  0  0  0  0
    1.4288   -2.2686    0.0000 C   0  0  0  0  0  0  0  0  0  0  0  0
    1.4288   -3.0936    0.0000 C   0  0  0  0  0  0  0  0  0  0  0  0
    1.4288   -3.9186    0.0000 F   0  0  0  0  0  0  0  0  0  0  0  0
    0.7145   -3.5061    0.0000 F   0  0  0  0  0  0  0  0  0  0  0  0
    2.1433   -3.5061    0.0000 F   0  0  0  0  0  0  0  0  0  0  0  0
    2.1433   -1.0312    0.0000 C   0  0  0  0  0  0  0  0  0  0  0  0
    1.4288   -0.6188    0.0000 C   0  0  0  0  0  0  0  0  0  0  0  0
    1.4288    0.2062    0.0000 C   0  0  0  0  0  0  0  0  0  0  0  0
    2.1433    0.6188    0.0000 C   0  0  0  0  0  0  0  0  0  0  0  0
    2.8578    0.2062    0.0000 C   0  0  0  0  0  0  0  0  0  0  0  0
    2.8578   -0.6188    0.0000 N   0  0  0  0  0  0  0  0  0  0  0  0
    0.0000   -3.0936    0.0000 O   0  0  0  0  0  0  0  0  0  0  0  0
   -0.7145    1.4438    0.0000 C   0  0  0  0  0  0  0  0  0  0  0  0
   -1.4288    1.8561    0.0000 C   0  0  0  0  0  0  0  0  0  0  0  0
   -1.4288    2.6811    0.0000 C   0  0  0  0  0  0  0  0  0  0  0  0
   -0.7145    3.0936    0.0000 C   0  0  0  0  0  0  0  0  0  0  0  0
    0.0000    2.6811    0.0000 C   0  0  0  0  0  0  0  0  0  0  0  0
    0.0000    1.8561    0.0000 C   0  0  0  0  0  0  0  0  0  0  0  0
   -0.7145    3.9186    0.0000 F   0  0  0  0  0  0  0  0  0  0  0  0
   -2.1433    3.0936    0.0000 C   0  0  0  0  0  0  0  0  0  0  0  0
   -2.8578    3.5061    0.0000 N   0  0  0  0  0  0  0  0  0  0  0  0
  1  2  1  0  0  0  0
  2  3  1  0  0  0  0
  3  4  1  0  0  0  0
  4  5  1  0  0  0  0
  5  6  1  0  0  0  0
  6  7  2  0  0  0  0
  7  8  1  0  0  0  0
  8  9  2  0  0  0  0
  9 10  1  0  0  0  0
  1 10  1  0  0  0  0
  5 10  2  0  0  0  0
 11 12  2  0  0  0  0
 11 13  1  0  0  0  0
  4 11  1  6  0  0  0
 14 15  1  0  0  0  0
 15 16  1  0  0  0  0
 15 17  1  0  0  0  0
 15 18  1  0  0  0  0
  2 14  1  0  0  0  0
 19 20  1  0  0  0  0
 20 21  2  0  0  0  0
 21 22  1  0  0  0  0
 22 23  2  0  0  0  0
 23 24  1  0  0  0  0
 19 24  2  0  0  0  0
  3 20  1  1  0  0  0
  1 25  2  0  0  0  0
 26 27  1  0  0  0  0
 27 28  2  0  0  0  0
 28 29  1  0  0  0  0
 29 30  2  0  0  0  0
 30 31  1  0  0  0  0
 26 31  2  0  0  0  0
 29 32  1  0  0  0  0
 33 34  3  0  0  0  0
 28 33  1  0  0  0  0
 13 26  1  0  0  0  0
M  END
>  <Name/ID> (17)
SJ 733

>  <Article DOI> (17)
10.1186/s12936-021-03617-1

>  <CAS> (17)
1424799-20-1

>  <CYP3A4 TDI> (17)
0

$$$$
18


 32 36  0  0  0  0  0  0  0  0999 V2000
    8.1827   -0.5719    0.0000 N   0  0  0  0  0  0  0  0  0  0  0  0
    7.3956   -0.0000    0.0000 C   0  0  0  0  0  0  0  0  0  0  0  0
    6.4702   -0.3007    0.0000 N   0  0  0  0  0  0  0  0  0  0  0  0
    7.3956    0.9730    0.0000 C   0  0  0  0  0  0  0  0  0  0  0  0
    5.8983    0.4865    0.0000 C   0  0  0  0  0  0  0  0  0  0  0  0
    6.4702    1.2736    0.0000 C   0  0  0  0  0  0  0  0  0  0  0  0
    8.1186    1.6240    0.0000 C   0  0  0  0  0  0  0  0  0  0  0  0
    4.2131    1.4595    0.0000 C   0  0  0  0  0  0  0  0  0  0  0  0
    5.0557   -0.0000    0.0000 C   0  0  0  0  0  0  0  0  0  0  0  0
    6.2679    2.2253    0.0000 C   0  0  0  0  0  0  0  0  0  0  0  0
    9.0440    1.3234    0.0000 F   0  0  0  0  0  0  0  0  0  0  0  0
    7.9164    2.5757    0.0000 C   0  0  0  0  0  0  0  0  0  0  0  0
    3.3705    0.9730    0.0000 C   0  0  0  0  0  0  0  0  0  0  0  0
    4.2131    2.4324    0.0000 C   0  0  0  0  0  0  0  0  0  0  0  0
    5.0557   -0.9730    0.0000 C   0  0  0  0  0  0  0  0  0  0  0  0
    4.2131    0.4865    0.0000 C   0  0  0  0  0  0  0  0  0  0  0  0
    6.9910    2.8764    0.0000 C   0  0  0  0  0  0  0  0  0  0  0  0
    2.5279    1.4595    0.0000 C   0  0  0  0  0  0  0  0  0  0  0  0
    3.3705    2.9189    0.0000 C   0  0  0  0  0  0  0  0  0  0  0  0
    4.2131   -1.4595    0.0000 C   0  0  0  0  0  0  0  0  0  0  0  0
    3.3705   -0.0000    0.0000 C   0  0  0  0  0  0  0  0  0  0  0  0
    2.5279    2.4324    0.0000 C   0  0  0  0  0  0  0  0  0  0  0  0
    1.6852    0.9730    0.0000 C   0  0  0  0  0  0  0  0  0  0  0  0
    4.2131   -2.4324    0.0000 C   0  0  0  0  0  0  0  0  0  0  0  0
    3.3705   -0.9730    0.0000 N   0  0  0  0  0  0  0  0  0  0  0  0
    1.6852   -0.0000    0.0000 C   0  0  0  0  0  0  0  0  0  0  0  0
    0.8426    1.4595    0.0000 C   0  0  0  0  0  0  0  0  0  0  0  0
    3.3705   -2.9189    0.0000 F   0  0  0  0  0  0  0  0  0  0  0  0
    5.0557   -2.9189    0.0000 F   0  0  0  0  0  0  0  0  0  0  0  0
    0.8426   -0.4865    0.0000 N   0  0  0  0  0  0  0  0  0  0  0  0
    0.0000    0.9730    0.0000 N   0  0  0  0  0  0  0  0  0  0  0  0
   -0.0000   -0.0000    0.0000 C   0  0  0  0  0  0  0  0  0  0  0  0
  1  2  1  0  0  0  0
  2  3  2  0  0  0  0
  2  4  1  0  0  0  0
  3  5  1  0  0  0  0
  4  6  1  0  0  0  0
  4  7  2  0  0  0  0
  5  6  1  0  0  0  0
  5  8  1  6  0  0  0
  5  9  1  0  0  0  0
  6 10  2  0  0  0  0
  7 11  1  0  0  0  0
  7 12  1  0  0  0  0
  8 13  2  0  0  0  0
  8 14  1  0  0  0  0
  9 15  1  0  0  0  0
  9 16  2  0  0  0  0
 10 17  1  0  0  0  0
 12 17  2  0  0  0  0
 13 18  1  0  0  0  0
 14 19  2  0  0  0  0
 15 20  2  0  0  0  0
 16 21  1  0  0  0  0
 18 22  2  0  0  0  0
 18 23  1  0  0  0  0
 19 22  1  0  0  0  0
 20 24  1  0  0  0  0
 20 25  1  0  0  0  0
 21 25  2  0  0  0  0
 23 26  1  0  0  0  0
 23 27  2  0  0  0  0
 24 28  1  0  0  0  0
 24 29  1  0  0  0  0
 26 30  2  0  0  0  0
 27 31  1  0  0  0  0
 30 32  1  0  0  0  0
 31 32  2  0  0  0  0
M  END
>  <Name/ID> (18)
AZD 3839

>  <Other References> (18)
Aasa J. (2013).�Effect of Solvents on the Time-Dependent Inhibition of CYP3A4 and the Biotransformation of AZD3839 in Human Liver Microsomes and Hepatocytes.�Drug Metab Dispos,�41,�159-69

>  <CYP3A4 RI> (18)
1

>  <CAS> (18)
1421852-78-9

>  <CYP3A4 TDI> (18)
1

$$$$
19


 41 43  0  0  1  0  0  0  0  0999 V2000
    3.5173    0.0393    0.0000 S   0  0  0  0  0  0  0  0  0  0  0  0
   -4.5206    0.2063    0.0000 O   0  0  0  0  0  0  0  0  0  0  0  0
   -1.6628    0.2063    0.0000 O   0  0  0  0  0  0  0  0  0  0  0  0
    0.4806    2.2687    0.0000 O   0  0  0  0  0  0  0  0  0  0  0  0
   -2.3772    1.4438    0.0000 N   0  0  0  0  0  0  0  0  0  0  0  0
   -3.0916   -1.4438    0.0000 N   0  0  0  0  0  0  0  0  0  0  0  0
   -0.2338    1.0313    0.0000 N   0  0  0  0  0  0  0  0  0  0  0  0
    1.1951    1.0313    0.0000 N   0  0  0  0  0  0  0  0  0  0  0  0
    3.3777    1.3668    0.0000 N   0  0  0  0  0  0  0  0  0  0  0  0
   -3.0916    1.0313    0.0000 C   0  0  0  0  0  0  0  0  0  0  0  0
   -3.0916    0.2063    0.0000 C   0  0  0  0  0  0  0  0  0  0  0  0
   -3.8061   -0.2063    0.0000 C   0  0  0  0  0  0  0  0  0  0  0  0
   -3.8061   -1.0313    0.0000 C   0  0  0  0  0  0  0  0  0  0  0  0
   -3.8061    1.4438    0.0000 C   0  0  0  0  0  0  0  0  0  0  0  0
   -0.9483    1.4438    0.0000 C   0  0  0  0  0  0  0  0  0  0  0  0
   -4.5206   -1.4438    0.0000 C   0  0  0  0  0  0  0  0  0  0  0  0
   -0.9483    2.2687    0.0000 C   0  0  0  0  0  0  0  0  0  0  0  0
   -1.6628    1.0313    0.0000 C   0  0  0  0  0  0  0  0  0  0  0  0
   -3.8061    2.2687    0.0000 C   0  0  0  0  0  0  0  0  0  0  0  0
   -4.5206   -2.2687    0.0000 C   0  0  0  0  0  0  0  0  0  0  0  0
   -0.2338    2.6812    0.0000 C   0  0  0  0  0  0  0  0  0  0  0  0
   -1.6628    2.6812    0.0000 C   0  0  0  0  0  0  0  0  0  0  0  0
   -3.0916    2.6812    0.0000 C   0  0  0  0  0  0  0  0  0  0  0  0
   -4.5206    2.6812    0.0000 C   0  0  0  0  0  0  0  0  0  0  0  0
    0.4806    1.4438    0.0000 C   0  0  0  0  0  0  0  0  0  0  0  0
   -5.2350   -2.6812    0.0000 C   0  0  0  0  0  0  0  0  0  0  0  0
   -3.8061   -2.6812    0.0000 C   0  0  0  0  0  0  0  0  0  0  0  0
   -3.0916    3.5062    0.0000 C   0  0  0  0  0  0  0  0  0  0  0  0
   -4.5206    3.5062    0.0000 C   0  0  0  0  0  0  0  0  0  0  0  0
   -3.8061    3.9187    0.0000 C   0  0  0  0  0  0  0  0  0  0  0  0
   -5.2350   -3.5062    0.0000 C   0  0  0  0  0  0  0  0  0  0  0  0
   -3.8061   -3.5062    0.0000 C   0  0  0  0  0  0  0  0  0  0  0  0
    1.9095    1.4438    0.0000 C   0  0  0  0  0  0  0  0  0  0  0  0
   -4.5206   -3.9187    0.0000 C   0  0  0  0  0  0  0  0  0  0  0  0
    1.1951    0.2063    0.0000 C   0  0  0  0  0  0  0  0  0  0  0  0
    2.6240    1.0313    0.0000 C   0  0  0  0  0  0  0  0  0  0  0  0
    4.7502    0.8400    0.0000 C   0  0  0  0  0  0  0  0  0  0  0  0
    3.9298    0.7537    0.0000 C   0  0  0  0  0  0  0  0  0  0  0  0
    2.7102    0.2108    0.0000 C   0  0  0  0  0  0  0  0  0  0  0  0
    5.2350    0.1725    0.0000 C   0  0  0  0  0  0  0  0  0  0  0  0
    5.0856    1.5937    0.0000 C   0  0  0  0  0  0  0  0  0  0  0  0
  1 38  1  0  0  0  0
  1 39  1  0  0  0  0
 12  2  1  1  0  0  0
  3 18  2  0  0  0  0
  4 25  2  0  0  0  0
 10  5  1  6  0  0  0
  5 18  1  0  0  0  0
 13  6  1  1  0  0  0
 15  7  1  6  0  0  0
  7 25  1  0  0  0  0
  8 25  1  0  0  0  0
  8 33  1  0  0  0  0
  8 35  1  0  0  0  0
  9 36  1  0  0  0  0
  9 38  2  0  0  0  0
 10 11  1  0  0  0  0
 10 14  1  0  0  0  0
 11 12  1  0  0  0  0
 12 13  1  0  0  0  0
 13 16  1  0  0  0  0
 14 19  1  0  0  0  0
 15 17  1  0  0  0  0
 15 18  1  0  0  0  0
 16 20  1  0  0  0  0
 17 21  1  0  0  0  0
 17 22  1  0  0  0  0
 19 23  2  0  0  0  0
 19 24  1  0  0  0  0
 20 26  2  0  0  0  0
 20 27  1  0  0  0  0
 23 28  1  0  0  0  0
 24 29  2  0  0  0  0
 26 31  1  0  0  0  0
 27 32  2  0  0  0  0
 28 30  2  0  0  0  0
 29 30  1  0  0  0  0
 31 34  2  0  0  0  0
 32 34  1  0  0  0  0
 33 36  1  0  0  0  0
 36 39  2  0  0  0  0
 37 38  1  0  0  0  0
 37 40  1  0  0  0  0
 37 41  1  0  0  0  0
M  END
>  <Name/ID> (19)
desthiazolylmethyloxycarbonyl ritonavir

>  <Other References> (19)
Sevrioukova IF. (2012).�Interaction of human cytochrome P4503A4 with ritonavir analogs.�Arch Biochem Biophys,�520,�108-16

>  <CYP3A4 RI> (19)
1

>  <CAS> (19)
1421688-30-3

$$$$
20


 37 40  0  0  0  0  0  0  0  0999 V2000
   -3.6228    3.9745    0.0000 C   0  0  0  0  0  0  0  0  0  0  0  0
   -3.2883    3.2203    0.0000 N   0  0  0  0  0  0  0  0  0  0  0  0
   -2.4817    3.0448    0.0000 C   0  0  0  0  0  0  0  0  0  0  0  0
   -2.3955    2.2216    0.0000 C   0  0  0  0  0  0  0  0  0  0  0  0
   -3.1496    1.8870    0.0000 C   0  0  0  0  0  0  0  0  0  0  0  0
   -3.6989    2.5008    0.0000 C   0  0  0  0  0  0  0  0  0  0  0  0
   -4.5098    2.3300    0.0000 C   0  0  0  0  0  0  0  0  0  0  0  0
   -4.7626    1.5451    0.0000 C   0  0  0  0  0  0  0  0  0  0  0  0
   -4.2134    0.9313    0.0000 C   0  0  0  0  0  0  0  0  0  0  0  0
   -3.4022    1.1023    0.0000 C   0  0  0  0  0  0  0  0  0  0  0  0
   -1.6760    1.8110    0.0000 C   0  0  0  0  0  0  0  0  0  0  0  0
   -1.6760    0.9852    0.0000 N   0  0  0  0  0  0  0  0  0  0  0  0
   -0.9611    0.5698    0.0000 C   0  0  0  0  0  0  0  0  0  0  0  0
   -0.9611   -0.2559    0.0000 N   0  0  0  0  0  0  0  0  0  0  0  0
   -0.2463   -0.6665    0.0000 C   0  0  0  0  0  0  0  0  0  0  0  0
    0.4684   -0.2559    0.0000 C   0  0  0  0  0  0  0  0  0  0  0  0
    0.4684    0.5698    0.0000 O   0  0  0  0  0  0  0  0  0  0  0  0
    1.1835    0.9852    0.0000 C   0  0  0  0  0  0  0  0  0  0  0  0
    1.1835   -0.6665    0.0000 C   0  0  0  0  0  0  0  0  0  0  0  0
    1.1835   -1.4969    0.0000 C   0  0  0  0  0  0  0  0  0  0  0  0
    0.4684   -1.9075    0.0000 C   0  0  0  0  0  0  0  0  0  0  0  0
   -0.2463   -1.4969    0.0000 C   0  0  0  0  0  0  0  0  0  0  0  0
    0.4684   -2.7334    0.0000 N   0  0  0  0  0  0  0  0  0  0  0  0
   -0.2463   -3.1486    0.0000 C   0  0  0  0  0  0  0  0  0  0  0  0
   -0.9611   -2.7334    0.0000 C   0  0  0  0  0  0  0  0  0  0  0  0
   -1.6760   -3.1486    0.0000 C   0  0  0  0  0  0  0  0  0  0  0  0
   -0.2463   -3.9745    0.0000 O   0  0  0  0  0  0  0  0  0  0  0  0
    1.8983   -1.9075    0.0000 N   0  0  0  0  0  0  0  0  0  0  0  0
    2.6178   -1.4969    0.0000 C   0  0  0  0  0  0  0  0  0  0  0  0
    3.3328   -1.9075    0.0000 C   0  0  0  0  0  0  0  0  0  0  0  0
    4.0477   -1.4969    0.0000 N   0  0  0  0  0  0  0  0  0  0  0  0
    4.7626   -1.9075    0.0000 C   0  0  0  0  0  0  0  0  0  0  0  0
    4.0477   -0.6665    0.0000 C   0  0  0  0  0  0  0  0  0  0  0  0
    1.8983   -2.7334    0.0000 C   0  0  0  0  0  0  0  0  0  0  0  0
   -0.2463    0.9852    0.0000 N   0  0  0  0  0  0  0  0  0  0  0  0
   -0.2463    1.8110    0.0000 C   0  0  0  0  0  0  0  0  0  0  0  0
   -0.9611    2.2216    0.0000 C   0  0  0  0  0  0  0  0  0  0  0  0
  4  5  1  0  0  0  0
  6  5  1  0  0  0  0
  2  6  1  0  0  0  0
  6  7  2  0  0  0  0
  7  8  1  0  0  0  0
  8  9  2  0  0  0  0
 10  9  1  0  0  0  0
  5 10  2  0  0  0  0
  4 11  1  0  0  0  0
 11 12  2  0  0  0  0
 12 13  1  0  0  0  0
 13 14  1  0  0  0  0
 14 15  1  0  0  0  0
 15 16  2  0  0  0  0
 16 17  1  0  0  0  0
 17 18  1  0  0  0  0
 16 19  1  0  0  0  0
 19 20  2  0  0  0  0
 21 20  1  0  0  0  0
 22 21  2  0  0  0  0
 15 22  1  0  0  0  0
 21 23  1  0  0  0  0
 23 24  1  0  0  0  0
 24 25  1  0  0  0  0
 25 26  2  0  0  0  0
 24 27  2  0  0  0  0
 20 28  1  0  0  0  0
 28 29  1  0  0  0  0
 29 30  1  0  0  0  0
 30 31  1  0  0  0  0
 31 32  1  0  0  0  0
 31 33  1  0  0  0  0
 28 34  1  0  0  0  0
 13 35  2  0  0  0  0
 36 35  1  0  0  0  0
 37 36  2  0  0  0  0
 11 37  1  0  0  0  0
  1  2  1  0  0  0  0
  2  3  1  0  0  0  0
  3  4  2  0  0  0  0
M  END
>  <Name/ID> (20)
Osimertinib

>  <Article DOI> (20)
10.1111/bcp.13753

>  <CAS> (20)
1421373-65-0

>  <CYP3A4 TDI> (20)
0

$$$$
21


 22 24  0  0  1  0  0  0  0  0999 V2000
   -2.4725    0.6188    0.0000 Cl  0  0  0  0  0  0  0  0  0  0  0  0
    1.8805   -1.6952    0.0000 S   0  0  0  0  0  0  0  0  0  0  0  0
   -1.7580    1.0313    0.0000 O   0  0  0  0  0  0  0  0  0  0  0  0
    3.1870   -1.0313    0.0000 O   0  0  0  0  0  0  0  0  0  0  0  0
   -0.3291    1.0313    0.0000 O   0  0  0  0  0  0  0  0  0  0  0  0
   -0.3291   -0.6188    0.0000 N   0  0  0  0  0  0  0  0  0  0  0  0
    1.0999   -1.4438    0.0000 C   0  0  0  0  0  0  0  0  0  0  0  0
    0.3853   -1.8563    0.0000 C   0  0  0  0  0  0  0  0  0  0  0  0
   -0.3291   -1.4438    0.0000 C   0  0  0  0  0  0  0  0  0  0  0  0
    0.3853   -0.2063    0.0000 C   0  0  0  0  0  0  0  0  0  0  0  0
    1.0999   -0.6188    0.0000 C   0  0  0  0  0  0  0  0  0  0  0  0
   -1.0435   -0.2063    0.0000 C   0  0  0  0  0  0  0  0  0  0  0  0
    1.8805   -0.3674    0.0000 C   0  0  0  0  0  0  0  0  0  0  0  0
   -1.7580   -0.6188    0.0000 C   0  0  0  0  0  0  0  0  0  0  0  0
    2.3620   -1.0313    0.0000 C   0  0  0  0  0  0  0  0  0  0  0  0
   -1.0435    0.6188    0.0000 C   0  0  0  0  0  0  0  0  0  0  0  0
   -2.4725   -0.2063    0.0000 C   0  0  0  0  0  0  0  0  0  0  0  0
   -1.7580   -1.4438    0.0000 C   0  0  0  0  0  0  0  0  0  0  0  0
   -3.1870   -0.6188    0.0000 C   0  0  0  0  0  0  0  0  0  0  0  0
   -2.4725   -1.8563    0.0000 C   0  0  0  0  0  0  0  0  0  0  0  0
   -3.1870   -1.4438    0.0000 C   0  0  0  0  0  0  0  0  0  0  0  0
   -1.7580    1.8563    0.0000 C   0  0  0  0  0  0  0  0  0  0  0  0
  1 17  1  0  0  0  0
  2  7  1  0  0  0  0
  2 15  1  0  0  0  0
  3 16  1  0  0  0  0
  3 22  1  0  0  0  0
  4 15  2  0  0  0  0
  5 16  2  0  0  0  0
  6  9  1  0  0  0  0
  6 10  1  0  0  0  0
  6 12  1  0  0  0  0
  7  8  1  0  0  0  0
  7 11  1  0  0  0  0
  8  9  1  0  0  0  0
 10 11  1  0  0  0  0
 11 13  2  0  0  0  0
 12 14  1  0  0  0  0
 12 16  1  1  0  0  0
 13 15  1  0  0  0  0
 14 17  1  0  0  0  0
 14 18  2  0  0  0  0
 17 19  2  0  0  0  0
 18 20  1  0  0  0  0
 19 21  1  0  0  0  0
 20 21  2  0  0  0  0
M  END
>  <Name/ID> (21)
2-oxo-clopidogrel

>  <Other References> (21)
Tornio A. (2014).�Glucuronidation Converts Clopidogrel to a Strong Time-Dependent Inhibitor of CYP2C8: A Phase II Metabolite as a Perpetrator of Drug-Drug Interactions.�Clin Pharmacol Ther,�96,�498-507

>  <CYP3A4 RI> (21)
1

>  <CAS> (21)
1416696-44-0

$$$$
22


 24 26  0  0  0  0  0  0  0  0999 V2000
   -5.2066   -3.1589    0.0000 C   0  0  0  0  0  0  0  0  0  0  0  0
   -3.2191   -4.0438    0.0000 O   0  0  0  0  0  0  0  0  0  0  0  0
   -1.7634   -2.4271    0.0000 C   0  0  0  0  0  0  0  0  0  0  0  0
   -8.6707   -3.1589    0.0000 O   0  0  0  0  0  0  0  0  0  0  0  0
   -9.5367   -2.6589    0.0000 C   0  0  0  0  0  0  0  0  0  0  0  0
   -8.6707   -1.1589    0.0000 O   0  0  0  0  0  0  0  0  0  0  0  0
    0.5878    0.8090    0.0000 O   0  0  0  0  0  0  0  0  0  0  0  0
   -4.3406   -2.6589    0.0000 C   0  0  0  0  0  0  0  0  0  0  0  0
   -3.4270   -3.0657    0.0000 C   0  0  0  0  0  0  0  0  0  0  0  0
   -4.2360   -1.6644    0.0000 C   0  0  0  0  0  0  0  0  0  0  0  0
   -2.7579   -2.3225    0.0000 C   0  0  0  0  0  0  0  0  0  0  0  0
   -3.2579   -1.4565    0.0000 C   0  0  0  0  0  0  0  0  0  0  0  0
   -6.0726   -2.6589    0.0000 C   0  0  0  0  0  0  0  0  0  0  0  0
   -6.9386   -3.1589    0.0000 C   0  0  0  0  0  0  0  0  0  0  0  0
   -6.0726   -1.6589    0.0000 C   0  0  0  0  0  0  0  0  0  0  0  0
   -7.8047   -2.6589    0.0000 C   0  0  0  0  0  0  0  0  0  0  0  0
   -6.9386   -1.1589    0.0000 C   0  0  0  0  0  0  0  0  0  0  0  0
   -7.8047   -1.6589    0.0000 C   0  0  0  0  0  0  0  0  0  0  0  0
   -1.1756   -1.6180    0.0000 C   0  0  0  0  0  0  0  0  0  0  0  0
   -0.1810   -1.7226    0.0000 C   0  0  0  0  0  0  0  0  0  0  0  0
   -1.5823   -0.7045    0.0000 C   0  0  0  0  0  0  0  0  0  0  0  0
    0.4067   -0.9135    0.0000 C   0  0  0  0  0  0  0  0  0  0  0  0
   -0.9945    0.1045    0.0000 C   0  0  0  0  0  0  0  0  0  0  0  0
    0.0000    0.0000    0.0000 C   0  0  0  0  0  0  0  0  0  0  0  0
  1  8  2  0  0  0  0
  1 13  1  0  0  0  0
  2  9  2  0  0  0  0
  3 11  2  0  0  0  0
  3 19  1  0  0  0  0
  4  5  1  0  0  0  0
  4 16  1  0  0  0  0
  6 18  1  0  0  0  0
  7 24  1  0  0  0  0
  8  9  1  0  0  0  0
  8 10  1  0  0  0  0
  9 11  1  0  0  0  0
 10 12  1  0  0  0  0
 11 12  1  0  0  0  0
 13 14  2  0  0  0  0
 13 15  1  0  0  0  0
 14 16  1  0  0  0  0
 15 17  2  0  0  0  0
 16 18  2  0  0  0  0
 17 18  1  0  0  0  0
 19 20  2  0  0  0  0
 19 21  1  0  0  0  0
 20 22  1  0  0  0  0
 21 23  2  0  0  0  0
 22 24  2  0  0  0  0
 23 24  1  0  0  0  0
M  END
>  <Name/ID> (22)
Cyclopentanone,2-[(4-hydroxy-3-methoxyphenyl)methylene]-5-[(4-hydroxyphenyl)methylene]-(ACI)

>  <Other References> (22)
Appiah-Opong 2008 Structure activity relationships for the inhibition of recombinant

>  <CYP3A4 RI> (22)
0

>  <CAS> (22)
1393829-61-2

$$$$
23


 33 36  0  0  1  0  0  0  0  0999 V2000
    3.6187   -1.0312    0.0000 C   0  0  0  0  0  0  0  0  0  0  0  0
    2.9044   -1.4438    0.0000 C   0  0  0  0  0  0  0  0  0  0  0  0
    2.1899   -1.0312    0.0000 C   0  0  0  0  0  0  0  0  0  0  0  0
    1.4754   -1.4438    0.0000 C   0  0  0  0  0  0  0  0  0  0  0  0
    3.6187   -0.2062    0.0000 O   0  0  0  0  0  0  0  0  0  0  0  0
    4.3332   -1.4438    0.0000 O   0  0  0  0  0  0  0  0  0  0  0  0
    0.7610   -1.0312    0.0000 N   0  0  0  0  0  0  0  0  0  0  0  0
    0.7610   -0.2062    0.0000 C   0  0  0  0  0  0  0  0  0  0  0  0
    1.4754    0.2062    0.0000 C   0  0  0  0  0  0  0  0  0  0  0  0
    1.4754    1.0312    0.0000 C   0  0  0  0  0  0  0  0  0  0  0  0
    2.1899    1.4438    0.0000 C   0  0  0  0  0  0  0  0  0  0  0  0
    2.9044    1.0312    0.0000 C   0  0  0  0  0  0  0  0  0  0  0  0
    2.9044    0.2062    0.0000 C   0  0  0  0  0  0  0  0  0  0  0  0
    2.1899   -0.2062    0.0000 C   0  0  0  0  0  0  0  0  0  0  0  0
    2.1899    2.2686    0.0000 Cl  0  0  0  0  0  0  0  0  0  0  0  0
    0.0466   -1.4438    0.0000 C   0  0  0  0  0  0  0  0  0  0  0  0
    0.0466   -2.2686    0.0000 O   0  0  0  0  0  0  0  0  0  0  0  0
   -1.2512   -0.4479    0.0000 N   0  0  0  0  0  0  0  0  0  0  0  0
   -0.6679   -1.0312    0.0000 C   0  0  0  0  0  0  0  0  0  0  0  0
   -1.2512   -1.6145    0.0000 C   0  0  0  0  0  0  0  0  0  0  0  0
   -1.8346   -1.0312    0.0000 C   0  0  0  0  0  0  0  0  0  0  0  0
    0.0466   -0.6188    0.0000 C   0  0  0  0  0  0  0  0  0  0  0  0
   -1.2512    0.3771    0.0000 C   0  0  0  0  0  0  0  0  0  0  0  0
   -0.5368    0.7895    0.0000 O   0  0  0  0  0  0  0  0  0  0  0  0
   -3.2714    1.0671    0.0000 C   0  0  0  0  0  0  0  0  0  0  0  0
   -2.7193    0.4541    0.0000 C   0  0  0  0  0  0  0  0  0  0  0  0
   -1.9657    0.7895    0.0000 C   0  0  0  0  0  0  0  0  0  0  0  0
   -2.0519    1.6101    0.0000 C   0  0  0  0  0  0  0  0  0  0  0  0
   -2.8589    1.7815    0.0000 S   0  0  0  0  0  0  0  0  0  0  0  0
   -2.9743   -0.3306    0.0000 C   0  0  0  0  0  0  0  0  0  0  0  0
   -3.7812   -0.5020    0.0000 C   0  0  0  0  0  0  0  0  0  0  0  0
   -4.3332    0.1110    0.0000 C   0  0  0  0  0  0  0  0  0  0  0  0
   -4.0783    0.8956    0.0000 C   0  0  0  0  0  0  0  0  0  0  0  0
  1  2  1  0  0  0  0
  2  3  1  0  0  0  0
  3  4  1  0  0  0  0
  1  5  2  0  0  0  0
  1  6  1  0  0  0  0
  8  9  1  0  0  0  0
  9 10  1  0  0  0  0
 10 11  2  0  0  0  0
 11 12  1  0  0  0  0
 12 13  2  0  0  0  0
 13 14  1  0  0  0  0
  9 14  2  0  0  0  0
 11 15  1  0  0  0  0
  7  8  1  0  0  0  0
 16 17  2  0  0  0  0
 18 19  1  0  0  0  0
 19 20  1  0  0  0  0
 20 21  1  0  0  0  0
 18 21  1  0  0  0  0
 19 16  1  6  0  0  0
 19 22  1  1  0  0  0
 23 24  2  0  0  0  0
 25 26  1  0  0  0  0
 26 27  1  0  0  0  0
 27 28  2  0  0  0  0
 28 29  1  0  0  0  0
 25 29  1  0  0  0  0
 30 31  1  0  0  0  0
 31 32  2  0  0  0  0
 32 33  1  0  0  0  0
 33 25  2  0  0  0  0
 30 26  2  0  0  0  0
 23 27  1  0  0  0  0
 18 23  1  0  0  0  0
  7 16  1  0  0  0  0
  4  7  1  0  0  0  0
M  END
>  <Name/ID> (23)
GLPG0974

>  <Article DOI> (23)
10.1021/jm5012885

>  <CAS> (23)
1391076-61-1

>  <CYP3A4 TDI> (23)
0

$$$$
24


 34 39  0  0  1  0  0  0  0  0999 V2000
   -1.3467    1.8070    0.0000 N   0  0  0  0  0  0  0  0  0  0  0  0
   -2.2442   -0.1300    0.0000 N   0  0  0  0  0  0  0  0  0  0  0  0
   -2.9587   -1.3676    0.0000 N   0  0  0  0  0  0  0  0  0  0  0  0
   -0.7490   -2.4440    0.0000 N   0  0  0  0  0  0  0  0  0  0  0  0
   -0.2675   -1.7801    0.0000 N   0  0  0  0  0  0  0  0  0  0  0  0
   -2.2442   -2.6051    0.0000 N   0  0  0  0  0  0  0  0  0  0  0  0
    0.2936    0.7466    0.0000 N   0  0  0  0  0  0  0  0  0  0  0  0
   -0.4906    1.0030    0.0000 N   0  0  0  0  0  0  0  0  0  0  0  0
   -1.8318    1.1396    0.0000 C   0  0  0  0  0  0  0  0  0  0  0  0
   -2.6567    1.1396    0.0000 C   0  0  0  0  0  0  0  0  0  0  0  0
   -1.5769    0.3549    0.0000 C   0  0  0  0  0  0  0  0  0  0  0  0
   -2.9116    0.3549    0.0000 C   0  0  0  0  0  0  0  0  0  0  0  0
   -1.6823    2.5607    0.0000 C   0  0  0  0  0  0  0  0  0  0  0  0
   -0.5263    1.7208    0.0000 C   0  0  0  0  0  0  0  0  0  0  0  0
   -1.1974    3.2281    0.0000 C   0  0  0  0  0  0  0  0  0  0  0  0
   -0.0414    2.3883    0.0000 C   0  0  0  0  0  0  0  0  0  0  0  0
   -0.3769    3.1419    0.0000 C   0  0  0  0  0  0  0  0  0  0  0  0
   -2.2442   -0.9550    0.0000 C   0  0  0  0  0  0  0  0  0  0  0  0
   -1.5297   -1.3676    0.0000 C   0  0  0  0  0  0  0  0  0  0  0  0
   -1.5297   -2.1926    0.0000 C   0  0  0  0  0  0  0  0  0  0  0  0
   -0.7490   -1.1162    0.0000 C   0  0  0  0  0  0  0  0  0  0  0  0
   -0.4929   -0.3319    0.0000 C   0  0  0  0  0  0  0  0  0  0  0  0
   -2.9587   -2.1926    0.0000 C   0  0  0  0  0  0  0  0  0  0  0  0
    0.2922   -0.0784    0.0000 C   0  0  0  0  0  0  0  0  0  0  0  0
   -0.4929   -3.2281    0.0000 C   0  0  0  0  0  0  0  0  0  0  0  0
   -0.9765    0.3364    0.0000 C   0  0  0  0  0  0  0  0  0  0  0  0
    0.9589   -0.5644    0.0000 C   0  0  0  0  0  0  0  0  0  0  0  0
    0.9620    1.2304    0.0000 C   0  0  0  0  0  0  0  0  0  0  0  0
    0.8712   -1.3848    0.0000 C   0  0  0  0  0  0  0  0  0  0  0  0
    1.7132   -0.2302    0.0000 C   0  0  0  0  0  0  0  0  0  0  0  0
    1.5379   -1.8709    0.0000 C   0  0  0  0  0  0  0  0  0  0  0  0
    2.3798   -0.7163    0.0000 C   0  0  0  0  0  0  0  0  0  0  0  0
    2.2921   -1.5366    0.0000 C   0  0  0  0  0  0  0  0  0  0  0  0
    2.9587   -2.0227    0.0000 C   0  0  0  0  0  0  0  0  0  0  0  0
  9  1  1  6  0  0  0
  1 13  1  0  0  0  0
  1 14  1  0  0  0  0
  2 11  1  0  0  0  0
  2 12  1  0  0  0  0
  2 18  1  0  0  0  0
  3 18  2  0  0  0  0
  3 23  1  0  0  0  0
  4  5  1  0  0  0  0
  4 20  1  0  0  0  0
  4 25  1  0  0  0  0
  5 21  2  0  0  0  0
  6 20  1  0  0  0  0
  6 23  2  0  0  0  0
  7  8  1  0  0  0  0
  7 24  1  0  0  0  0
  7 28  1  0  0  0  0
  8 26  2  0  0  0  0
  9 10  1  0  0  0  0
  9 11  1  0  0  0  0
 10 12  1  0  0  0  0
 13 15  1  0  0  0  0
 14 16  1  0  0  0  0
 15 17  1  0  0  0  0
 16 17  1  0  0  0  0
 18 19  1  0  0  0  0
 19 20  2  0  0  0  0
 19 21  1  0  0  0  0
 21 22  1  0  0  0  0
 22 24  2  0  0  0  0
 22 26  1  0  0  0  0
 24 27  1  0  0  0  0
 27 29  2  0  0  0  0
 27 30  1  0  0  0  0
 29 31  1  0  0  0  0
 30 32  2  0  0  0  0
 31 33  2  0  0  0  0
 32 33  1  0  0  0  0
 33 34  1  0  0  0  0
M  END
>  <Name/ID> (24)
Cyp3cide; CHEMBL3527048

>  <Article DOI> (24)
10.1124/dmd.112.045302

>  <PMID> (24)
22645092

>  <Curation/DataSource> (24)
ChEMBL

>  <PubChem CID> (24)
71315139

>  <PubChem SID> (24)
103987418

>  <Authors> (24)
Walsky, RL; Obach, RS; Hyland, R; Kang, P; Zhou, S; West, M; Geoghegan, KF; Helal, CJ; Walker, GS; Goosen, TC; Zientek, MA

>  <Other References> (24)
Walsky RL. (2012).�Selective Mechanism-Based Inactivation of CYP3A4 by CYP3cide (PF-04981517) and Its Utility as an In Vitro Tool for Delineating the Relative Roles of CYP3A4 versus CYP3A5 in the Metabolism of Drugs.�Drug Metab Dispos,�40,�1686-97

>  <CYP3A4 RI> (24)
1

>  <CYP2D6 RI> (24)
0

>  <CYP2C9 RI> (24)
0

>  <CYP2C19 RI> (24)
0

>  <CAS> (24)
1390637-82-7

>  <CYP3A4 TDI> (24)
1

$$$$
25


 27 29  0  0  0  0  0  0  0  0999 V2000
    0.1449    0.2448    0.0000 C   0  0  0  0  0  0  0  0  0  0  0  0
   -0.6292    0.5226    0.0000 C   0  0  0  0  0  0  0  0  0  0  0  0
   -1.1293   -0.1353    0.0000 C   0  0  0  0  0  0  0  0  0  0  0  0
   -0.6620   -0.8134    0.0000 O   0  0  0  0  0  0  0  0  0  0  0  0
   -1.9544   -0.1125    0.0000 C   0  0  0  0  0  0  0  0  0  0  0  0
    0.1262   -0.5800    0.0000 C   0  0  0  0  0  0  0  0  0  0  0  0
   -2.3798   -0.8148    0.0000 C   0  0  0  0  0  0  0  0  0  0  0  0
   -3.2005   -0.7958    0.0000 C   0  0  0  0  0  0  0  0  0  0  0  0
   -3.6003   -0.0706    0.0000 C   0  0  0  0  0  0  0  0  0  0  0  0
   -2.3459    0.6132    0.0000 C   0  0  0  0  0  0  0  0  0  0  0  0
   -3.1666    0.6322    0.0000 C   0  0  0  0  0  0  0  0  0  0  0  0
   -0.8626    1.3109    0.0000 C   0  0  0  0  0  0  0  0  0  0  0  0
   -3.6297   -1.5025    0.0000 O   0  0  0  0  0  0  0  0  0  0  0  0
   -4.4252   -0.0519    0.0000 O   0  0  0  0  0  0  0  0  0  0  0  0
   -1.6677    1.5025    0.0000 O   0  0  0  0  0  0  0  0  0  0  0  0
    0.8594    0.6570    0.0000 C   0  0  0  0  0  0  0  0  0  0  0  0
    1.5737    0.2441    0.0000 C   0  0  0  0  0  0  0  0  0  0  0  0
    0.8598    1.4820    0.0000 O   0  0  0  0  0  0  0  0  0  0  0  0
    1.5694   -0.5818    0.0000 C   0  0  0  0  0  0  0  0  0  0  0  0
    2.2828   -0.9945    0.0000 C   0  0  0  0  0  0  0  0  0  0  0  0
    2.9985   -0.5823    0.0000 C   0  0  0  0  0  0  0  0  0  0  0  0
    2.9963    0.2470    0.0000 C   0  0  0  0  0  0  0  0  0  0  0  0
    2.2822    0.6561    0.0000 C   0  0  0  0  0  0  0  0  0  0  0  0
    3.7095    0.6618    0.0000 O   0  0  0  0  0  0  0  0  0  0  0  0
    4.4252    0.2514    0.0000 C   0  0  0  0  0  0  0  0  0  0  0  0
    3.7134   -0.9942    0.0000 O   0  0  0  0  0  0  0  0  0  0  0  0
    0.8559   -0.1640    0.0000 H   0  0  0  0  0  0  0  0  0  0  0  0
 13  8  1  0  0  0  0
 14  9  1  0  0  0  0
 15 12  1  0  0  0  0
  4  3  1  0  0  0  0
  9 11  2  0  0  0  0
  1 16  1  0  0  0  0
  2  1  1  0  0  0  0
 16 17  1  0  0  0  0
  3  2  1  0  0  0  0
 16 18  1  1  0  0  0
  4  6  1  0  0  0  0
 17 19  2  0  0  0  0
  3  5  1  6  0  0  0
 19 20  1  0  0  0  0
  6  1  1  0  0  0  0
 20 21  2  0  0  0  0
  7  5  1  0  0  0  0
 21 22  1  0  0  0  0
  8  7  2  0  0  0  0
 22 23  2  0  0  0  0
 23 17  1  0  0  0  0
  9  8  1  0  0  0  0
 22 24  1  0  0  0  0
 10  5  2  0  0  0  0
 24 25  1  0  0  0  0
 11 10  1  0  0  0  0
 21 26  1  0  0  0  0
  2 12  1  1  0  0  0
  1 27  1  6  0  0  0
M  END
>  <Name/ID> (25)
(7R)-7-hydroxy-taxiresinol

>  <Other References> (25)
Tezuka Y. (2011).�Cytochrome P450 3A4 inhibitory constituents of the wood of Taxus yunnanensis.�J Nat Prod,�74,�102-5

>  <CYP3A4 RI> (25)
0

>  <CAS> (25)
1389312-09-7

$$$$
26


 27 29  0  0  0  0  0  0  0  0999 V2000
   -6.0622    2.5000    0.0000 C   0  0  0  0  0  0  0  0  0  0  0  0
   -6.0622   -1.5000    0.0000 O   0  0  0  0  0  0  0  0  0  0  0  0
   -7.7942    1.5000    0.0000 O   0  0  0  0  0  0  0  0  0  0  0  0
   -2.5981    1.5000    0.0000 C   0  0  0  0  0  0  0  0  0  0  0  0
   -7.7942   -0.5000    0.0000 C   0  0  0  0  0  0  0  0  0  0  0  0
   -8.6603   -0.0000    0.0000 N   0  0  0  0  0  0  0  0  0  0  0  0
   -7.7942   -1.5000    0.0000 O   0  0  0  0  0  0  0  0  0  0  0  0
   -9.5263   -0.5000    0.0000 C   0  0  0  0  0  0  0  0  0  0  0  0
  -10.3923   -0.0000    0.0000 C   0  0  0  0  0  0  0  0  0  0  0  0
  -11.2583   -0.5000    0.0000 O   0  0  0  0  0  0  0  0  0  0  0  0
    0.8660   -0.5000    0.0000 F   0  0  0  0  0  0  0  0  0  0  0  0
   -5.1962    1.0000    0.0000 C   0  0  0  0  0  0  0  0  0  0  0  0
   -5.1962    0.0000    0.0000 C   0  0  0  0  0  0  0  0  0  0  0  0
   -6.0622    1.5000    0.0000 N   0  0  0  0  0  0  0  0  0  0  0  0
   -4.3301    1.5000    0.0000 C   0  0  0  0  0  0  0  0  0  0  0  0
   -6.0622   -0.5000    0.0000 C   0  0  0  0  0  0  0  0  0  0  0  0
   -4.3301   -0.5000    0.0000 N   0  0  0  0  0  0  0  0  0  0  0  0
   -6.9282    1.0000    0.0000 C   0  0  0  0  0  0  0  0  0  0  0  0
   -3.4641    1.0000    0.0000 C   0  0  0  0  0  0  0  0  0  0  0  0
   -6.9282    0.0000    0.0000 C   0  0  0  0  0  0  0  0  0  0  0  0
   -3.4641    0.0000    0.0000 C   0  0  0  0  0  0  0  0  0  0  0  0
   -1.7321    1.0000    0.0000 C   0  0  0  0  0  0  0  0  0  0  0  0
   -0.8660    1.5000    0.0000 C   0  0  0  0  0  0  0  0  0  0  0  0
   -1.7321   -0.0000    0.0000 C   0  0  0  0  0  0  0  0  0  0  0  0
    0.0000    1.0000    0.0000 C   0  0  0  0  0  0  0  0  0  0  0  0
   -0.8660   -0.5000    0.0000 C   0  0  0  0  0  0  0  0  0  0  0  0
    0.0000   -0.0000    0.0000 C   0  0  0  0  0  0  0  0  0  0  0  0
  1 14  1  0  0  0  0
  2 16  1  0  0  0  0
  3 18  2  0  0  0  0
  4 19  1  0  0  0  0
  4 22  1  0  0  0  0
  5  6  1  0  0  0  0
  5  7  1  0  0  0  0
  5 20  1  0  0  0  0
  6  8  1  0  0  0  0
  8  9  1  0  0  0  0
  9 10  1  0  0  0  0
 11 27  1  0  0  0  0
 12 13  1  0  0  0  0
 12 14  1  0  0  0  0
 12 15  2  0  0  0  0
 13 16  1  0  0  0  0
 13 17  2  0  0  0  0
 14 18  1  0  0  0  0
 15 19  1  0  0  0  0
 16 20  2  0  0  0  0
 17 21  1  0  0  0  0
 18 20  1  0  0  0  0
 19 21  2  0  0  0  0
 22 23  2  0  0  0  0
 22 24  1  0  0  0  0
 23 25  1  0  0  0  0
 24 26  2  0  0  0  0
 25 27  2  0  0  0  0
 26 27  1  0  0  0  0
M  END
>  <Name/ID> (26)
S/GSK 1265744

>  <Article DOI> (26)
10.1021/jm400645w

>  <CAS> (26)
1387522-91-9

>  <CYP3A4 TDI> (26)
0

$$$$
27


 38 41  0  0  1  0  0  0  0  0999 V2000
   -1.7861    2.8874    0.0000 C   0  0  0  0  0  0  0  0  0  0  0  0
   -1.7861    3.7124    0.0000 O   0  0  0  0  0  0  0  0  0  0  0  0
   -2.5006    2.4750    0.0000 N   0  0  0  0  0  0  0  0  0  0  0  0
   -3.2151    2.8874    0.0000 C   0  0  0  0  0  0  0  0  0  0  0  0
   -3.9295    2.4750    0.0000 C   0  0  0  0  0  0  0  0  0  0  0  0
   -4.6440    2.8874    0.0000 C   0  0  0  0  0  0  0  0  0  0  0  0
   -3.9295    1.6500    0.0000 N   0  0  0  0  0  0  0  0  0  0  0  0
   -3.2151    1.2374    0.0000 C   0  0  0  0  0  0  0  0  0  0  0  0
   -2.5006    1.6500    0.0000 C   0  0  0  0  0  0  0  0  0  0  0  0
   -3.2151    0.4124    0.0000 C   0  0  0  0  0  0  0  0  0  0  0  0
   -1.0717    2.4750    0.0000 C   0  0  0  0  0  0  0  0  0  0  0  0
   -1.0717    1.6500    0.0000 C   0  0  0  0  0  0  0  0  0  0  0  0
   -0.3572    1.2374    0.0000 C   0  0  0  0  0  0  0  0  0  0  0  0
    0.3572    1.6500    0.0000 C   0  0  0  0  0  0  0  0  0  0  0  0
    0.3572    2.4750    0.0000 C   0  0  0  0  0  0  0  0  0  0  0  0
   -0.3572    2.8874    0.0000 C   0  0  0  0  0  0  0  0  0  0  0  0
    1.0716    1.2374    0.0000 N   0  0  0  0  0  0  0  0  0  0  0  0
    1.7861    1.6500    0.0000 C   0  0  0  0  0  0  0  0  0  0  0  0
    1.7861    2.4750    0.0000 O   0  0  0  0  0  0  0  0  0  0  0  0
    2.5006    1.2374    0.0000 C   0  0  0  0  0  0  0  0  0  0  0  0
    2.5006    0.4124    0.0000 C   0  0  0  0  0  0  0  0  0  0  0  0
    3.2150    0.0000    0.0000 C   0  0  0  0  0  0  0  0  0  0  0  0
    3.2150   -0.8249    0.0000 O   0  0  0  0  0  0  0  0  0  0  0  0
    2.5006   -1.2374    0.0000 C   0  0  0  0  0  0  0  0  0  0  0  0
    1.7861   -0.8249    0.0000 C   0  0  0  0  0  0  0  0  0  0  0  0
    2.5006   -2.0624    0.0000 C   0  0  0  0  0  0  0  0  0  0  0  0
    3.2150   -2.4750    0.0000 C   0  0  0  0  0  0  0  0  0  0  0  0
    3.9295   -2.0624    0.0000 Cl  0  0  0  0  0  0  0  0  0  0  0  0
    3.2150   -3.3000    0.0000 C   0  0  0  0  0  0  0  0  0  0  0  0
    3.9295   -3.7124    0.0000 F   0  0  0  0  0  0  0  0  0  0  0  0
    2.5006   -3.7124    0.0000 C   0  0  0  0  0  0  0  0  0  0  0  0
    1.7861   -3.3000    0.0000 C   0  0  0  0  0  0  0  0  0  0  0  0
    1.7861   -2.4750    0.0000 C   0  0  0  0  0  0  0  0  0  0  0  0
    1.0716   -2.0624    0.0000 Cl  0  0  0  0  0  0  0  0  0  0  0  0
    3.9295    0.4124    0.0000 C   0  0  0  0  0  0  0  0  0  0  0  0
    3.9295    1.2374    0.0000 N   0  0  0  0  0  0  0  0  0  0  0  0
    3.2150    1.6500    0.0000 N   0  0  0  0  0  0  0  0  0  0  0  0
    4.6440    0.0000    0.0000 N   0  0  0  0  0  0  0  0  0  0  0  0
  1  2  2  0  0  0  0
  1  3  1  0  0  0  0
  3  4  1  0  0  0  0
  4  5  1  0  0  0  0
  5  6  1  6  0  0  0
  5  7  1  0  0  0  0
  8  7  1  0  0  0  0
  9  8  1  0  0  0  0
  3  9  1  0  0  0  0
  8 10  1  6  0  0  0
  1 11  1  0  0  0  0
 11 12  2  0  0  0  0
 12 13  1  0  0  0  0
 13 14  2  0  0  0  0
 15 14  1  0  0  0  0
 16 15  2  0  0  0  0
 11 16  1  0  0  0  0
 14 17  1  0  0  0  0
 17 18  1  0  0  0  0
 18 19  2  0  0  0  0
 18 20  1  0  0  0  0
 20 21  2  0  0  0  0
 21 22  1  0  0  0  0
 22 23  1  0  0  0  0
 23 24  1  0  0  0  0
 24 25  1  1  0  0  0
 24 26  1  0  0  0  0
 26 27  2  0  0  0  0
 27 28  1  0  0  0  0
 27 29  1  0  0  0  0
 29 30  1  0  0  0  0
 29 31  2  0  0  0  0
 32 31  1  0  0  0  0
 33 32  2  0  0  0  0
 26 33  1  0  0  0  0
 33 34  1  0  0  0  0
 22 35  2  0  0  0  0
 36 35  1  0  0  0  0
 37 36  2  0  0  0  0
 20 37  1  0  0  0  0
 35 38  1  0  0  0  0
M  END
>  <Name/ID> (27)
ensartinib

>  <Other References> (27)
Vagiannis D. (2020).�Ensartinib (X-396) Effectively Modulates Pharmacokinetic Resistance Mediated by ABCB1 and ABCG2 Drug Efflux Transporters and CYP3A4 Biotransformation Enzyme.�Cancers (Basel),�12

>  <CYP3A4 RI> (27)
1

>  <CYP2C19 RI> (27)
0

>  <CAS> (27)
1370651-20-9

$$$$
28


 17 18  0  0  0  0  0  0  0  0999 V2000
   -2.6313    1.0984    0.0000 C   0  0  0  0  0  0  0  0  0  0  0  0
   -2.4088    0.1235    0.0000 C   0  0  0  0  0  0  0  0  0  0  0  0
   -3.1906   -0.5000    0.0000 C   0  0  0  0  0  0  0  0  0  0  0  0
   -1.4339   -0.0990    0.0000 C   0  0  0  0  0  0  0  0  0  0  0  0
   -3.1906   -1.5000    0.0000 C   0  0  0  0  0  0  0  0  0  0  0  0
   -4.0567   -0.0000    0.0000 C   0  0  0  0  0  0  0  0  0  0  0  0
   -1.0000   -1.0000    0.0000 N   0  0  0  0  0  0  0  0  0  0  0  0
   -2.4088   -2.1235    0.0000 C   0  0  0  0  0  0  0  0  0  0  0  0
   -4.0567   -2.0000    0.0000 C   0  0  0  0  0  0  0  0  0  0  0  0
   -4.9227   -0.5000    0.0000 C   0  0  0  0  0  0  0  0  0  0  0  0
    0.0000   -1.0000    0.0000 S   0  0  0  0  0  0  0  0  0  0  0  0
   -1.4339   -1.9010    0.0000 C   0  0  0  0  0  0  0  0  0  0  0  0
   -4.9227   -1.5000    0.0000 C   0  0  0  0  0  0  0  0  0  0  0  0
   -5.7887   -0.0000    0.0000 Cl  0  0  0  0  0  0  0  0  0  0  0  0
    0.0000   -2.0000    0.0000 O   0  0  0  0  0  0  0  0  0  0  0  0
    1.0000   -1.0000    0.0000 O   0  0  0  0  0  0  0  0  0  0  0  0
    0.0000   -0.0000    0.0000 O   0  0  0  0  0  0  0  0  0  0  0  0
  2  1  1  1  0  0  0
  2  3  1  0  0  0  0
  2  4  1  0  0  0  0
  3  5  1  0  0  0  0
  3  6  2  0  0  0  0
  4  7  1  0  0  0  0
  5  8  1  0  0  0  0
  5  9  2  0  0  0  0
  6 10  1  0  0  0  0
  7 11  1  0  0  0  0
  7 12  1  0  0  0  0
  8 12  1  0  0  0  0
  9 13  1  0  0  0  0
 10 13  2  0  0  0  0
 10 14  1  0  0  0  0
 11 15  2  0  0  0  0
 11 16  2  0  0  0  0
 11 17  1  0  0  0  0
M  END
>  <Name/ID> (28)
lorcaserin sulfamate (M1)

>  <Other References> (28)
Sadeque AJ. (2016).�Identification of Human Sulfotransferases Involved in Lorcaserin N-Sulfamate Formation.�Drug Metab Dispos,�44,�570-5

>  <CYP3A4 RI> (28)
0

>  <CYP2C19 RI> (28)
0

>  <CAS> (28)
1361572-46-4

$$$$
29


 33 37  0  0  0  0  0  0  0  0999 V2000
    3.4641    0.0000    0.0000 C   0  0  0  0  0  0  0  0  0  0  0  0
    2.5981   -0.5000    0.0000 C   0  0  0  0  0  0  0  0  0  0  0  0
    1.7321    0.0000    0.0000 C   0  0  0  0  0  0  0  0  0  0  0  0
    1.7321    1.0000    0.0000 C   0  0  0  0  0  0  0  0  0  0  0  0
    2.5981    1.5000    0.0000 C   0  0  0  0  0  0  0  0  0  0  0  0
    3.4641    1.0000    0.0000 C   0  0  0  0  0  0  0  0  0  0  0  0
    0.8660   -0.5000    0.0000 C   0  0  0  0  0  0  0  0  0  0  0  0
    0.8660   -1.5000    0.0000 C   0  0  0  0  0  0  0  0  0  0  0  0
    0.0000   -2.0000    0.0000 C   0  0  0  0  0  0  0  0  0  0  0  0
   -0.8660   -1.5000    0.0000 N   0  0  0  0  0  0  0  0  0  0  0  0
   -0.0000   -0.0000    0.0000 C   0  0  0  0  0  0  0  0  0  0  0  0
   -0.8660   -0.5000    0.0000 C   0  0  0  0  0  0  0  0  0  0  0  0
   -1.6092    0.1691    0.0000 N   0  0  0  0  0  0  0  0  0  0  0  0
   -1.2024    1.0827    0.0000 C   0  0  0  0  0  0  0  0  0  0  0  0
   -0.2079    0.9781    0.0000 N   0  0  0  0  0  0  0  0  0  0  0  0
    4.3301    1.5000    0.0000 N   0  0  0  0  0  0  0  0  0  0  0  0
    5.1962    1.0000    0.0000 C   0  0  0  0  0  0  0  0  0  0  0  0
    5.1962    0.0000    0.0000 O   0  0  0  0  0  0  0  0  0  0  0  0
    6.0622    1.5000    0.0000 N   0  0  0  0  0  0  0  0  0  0  0  0
    6.9282    1.0000    0.0000 C   0  0  0  0  0  0  0  0  0  0  0  0
    7.7942    1.5000    0.0000 C   0  0  0  0  0  0  0  0  0  0  0  0
    8.6603    1.0000    0.0000 C   0  0  0  0  0  0  0  0  0  0  0  0
    8.6603    0.0000    0.0000 C   0  0  0  0  0  0  0  0  0  0  0  0
    7.7942   -0.5000    0.0000 C   0  0  0  0  0  0  0  0  0  0  0  0
    6.9282    0.0000    0.0000 C   0  0  0  0  0  0  0  0  0  0  0  0
    9.5263   -0.5000    0.0000 C   0  0  0  0  0  0  0  0  0  0  0  0
   10.3923    0.0000    0.0000 C   0  0  0  0  0  0  0  0  0  0  0  0
   11.2583   -0.5000    0.0000 C   0  0  0  0  0  0  0  0  0  0  0  0
   11.2583   -1.5000    0.0000 C   0  0  0  0  0  0  0  0  0  0  0  0
   10.3923   -2.0000    0.0000 C   0  0  0  0  0  0  0  0  0  0  0  0
    9.5263   -1.5000    0.0000 C   0  0  0  0  0  0  0  0  0  0  0  0
   12.1244   -2.0000    0.0000 C   0  0  0  0  0  0  0  0  0  0  0  0
   12.9904   -2.5000    0.0000 N   0  0  0  0  0  0  0  0  0  0  0  0
  1  2  1  0  0  0  0
  2  3  2  0  0  0  0
  3  7  1  0  0  0  0
  3  4  1  0  0  0  0
  4  5  2  0  0  0  0
  5  6  1  0  0  0  0
  6 16  1  0  0  0  0
  6  1  2  0  0  0  0
  7  8  1  0  0  0  0
  8  9  2  0  0  0  0
  9 10  1  0  0  0  0
 10 12  2  0  0  0  0
 11  7  2  0  0  0  0
 11 12  1  0  0  0  0
 12 13  1  0  0  0  0
 13 14  2  0  0  0  0
 14 15  1  0  0  0  0
 15 11  1  0  0  0  0
 16 17  1  0  0  0  0
 17 18  2  0  0  0  0
 17 19  1  0  0  0  0
 19 20  1  0  0  0  0
 20 21  2  0  0  0  0
 21 22  1  0  0  0  0
 22 23  2  0  0  0  0
 23 24  1  0  0  0  0
 23 26  1  0  0  0  0
 24 25  2  0  0  0  0
 25 20  1  0  0  0  0
 26 27  2  0  0  0  0
 27 28  1  0  0  0  0
 28 29  2  0  0  0  0
 29 30  1  0  0  0  0
 29 32  1  0  0  0  0
 30 31  2  0  0  0  0
 31 26  1  0  0  0  0
 32 33  3  0  0  0  0
M  END
>  <Name/ID> (29)
SR-9186

>  <Article DOI> (29)
10.1016/j.bmcl.2011.12.125; 10.1124/dmd.112.046144

>  <PMID> (29)
22264486

>  <Curation/DataSource> (29)
ChEMBL

>  <PubChem CID> (29)
57391832

>  <PubChem SID> (29)
136968716

>  <Authors> (29)
Song, X; Li, X; Ruiz, CH; Yin, Y; Feng, Y; Kamenecka, TM; Cameron, MD

>  <Other References> (29)
Li X. (2012).�Discovery of a Highly Selective CYP3A4 Inhibitor Suitable for Reaction Phenotyping Studies and Differentiation of CYP3A4 and CYP3A5.�Drug Metab Dispos,�40,�1803-9

>  <CYP3A4 RI> (29)
1

>  <CAS> (29)
1361414-26-7

>  <CYP3A4 TDI> (29)
0

$$$$
30


 34 38  0  0  1  0  0  0  0  0999 V2000
    1.2375   -2.5557    0.0000 N   0  0  0  0  0  0  0  0  0  0  0  0
    1.1582   -3.3099    0.0000 N   0  0  0  0  0  0  0  0  0  0  0  0
    0.4164   -3.4676    0.0000 C   0  0  0  0  0  0  0  0  0  0  0  0
    0.0373   -2.8108    0.0000 C   0  0  0  0  0  0  0  0  0  0  0  0
    0.5447   -2.2472    0.0000 C   0  0  0  0  0  0  0  0  0  0  0  0
    2.5510   -2.5557    0.0000 C   0  0  0  0  0  0  0  0  0  0  0  0
    1.8943   -2.1765    0.0000 C   0  0  0  0  0  0  0  0  0  0  0  0
    2.5510   -3.3141    0.0000 O   0  0  0  0  0  0  0  0  0  0  0  0
    3.2078   -2.1765    0.0000 N   0  0  0  0  0  0  0  0  0  0  0  0
    3.2078   -1.4181    0.0000 C   0  0  0  0  0  0  0  0  0  0  0  0
    3.8646   -2.5557    0.0000 C   0  0  0  0  0  0  0  0  0  0  0  0
   -1.2244   -3.2951    0.0000 O   0  0  0  0  0  0  0  0  0  0  0  0
   -1.9172   -2.9867    0.0000 N   0  0  0  0  0  0  0  0  0  0  0  0
   -1.8380   -2.2325    0.0000 C   0  0  0  0  0  0  0  0  0  0  0  0
   -1.0962   -2.0748    0.0000 N   0  0  0  0  0  0  0  0  0  0  0  0
   -0.7170   -2.7316    0.0000 C   0  0  0  0  0  0  0  0  0  0  0  0
   -2.4015   -1.7250    0.0000 C   0  0  0  0  0  0  0  0  0  0  0  0
   -2.5592   -2.4668    0.0000 C   0  0  0  0  0  0  0  0  0  0  0  0
   -3.1228   -1.9594    0.0000 C   0  0  0  0  0  0  0  0  0  0  0  0
   -3.6302   -2.5229    0.0000 C   0  0  0  0  0  0  0  0  0  0  0  0
   -3.8646   -1.8017    0.0000 C   0  0  0  0  0  0  0  0  0  0  0  0
   -2.2439   -0.9832    0.0000 C   0  0  0  0  0  0  0  0  0  0  0  0
   -2.8074   -0.4758    0.0000 C   0  0  0  0  0  0  0  0  0  0  0  0
   -2.6498    0.2660    0.0000 C   0  0  0  0  0  0  0  0  0  0  0  0
   -1.9285    0.5004    0.0000 C   0  0  0  0  0  0  0  0  0  0  0  0
   -1.3649   -0.0071    0.0000 C   0  0  0  0  0  0  0  0  0  0  0  0
   -1.5226   -0.7489    0.0000 C   0  0  0  0  0  0  0  0  0  0  0  0
   -1.4555    2.7258    0.0000 C   0  0  0  0  0  0  0  0  0  0  0  0
   -0.8919    2.2183    0.0000 N   0  0  0  0  0  0  0  0  0  0  0  0
   -1.0496    1.4765    0.0000 C   0  0  0  0  0  0  0  0  0  0  0  0
   -1.7708    1.2422    0.0000 C   0  0  0  0  0  0  0  0  0  0  0  0
   -2.3344    1.7496    0.0000 C   0  0  0  0  0  0  0  0  0  0  0  0
   -2.1767    2.4914    0.0000 N   0  0  0  0  0  0  0  0  0  0  0  0
   -1.2978    3.4676    0.0000 N   0  0  0  0  0  0  0  0  0  0  0  0
  1  2  1  0  0  0  0
  2  3  2  0  0  0  0
  3  4  1  0  0  0  0
  4  5  2  0  0  0  0
  1  5  1  0  0  0  0
  6  7  1  0  0  0  0
  6  8  2  0  0  0  0
  6  9  1  0  0  0  0
  1  7  1  0  0  0  0
  9 10  1  0  0  0  0
  9 11  1  0  0  0  0
 12 13  1  0  0  0  0
 13 14  2  0  0  0  0
 14 15  1  0  0  0  0
 15 16  2  0  0  0  0
 12 16  1  0  0  0  0
 17 18  1  1  0  0  0
 19 20  1  0  0  0  0
 20 21  1  0  0  0  0
 19 21  1  0  0  0  0
 17 19  1  0  0  0  0
 22 23  1  0  0  0  0
 23 24  2  0  0  0  0
 24 25  1  0  0  0  0
 25 26  2  0  0  0  0
 26 27  1  0  0  0  0
 22 27  2  0  0  0  0
 28 29  1  0  0  0  0
 29 30  2  0  0  0  0
 30 31  1  0  0  0  0
 31 32  2  0  0  0  0
 32 33  1  0  0  0  0
 28 33  2  0  0  0  0
 28 34  1  0  0  0  0
 25 31  1  0  0  0  0
 17 22  1  0  0  0  0
 14 17  1  0  0  0  0
  4 16  1  0  0  0  0
M  END
>  <Name/ID> (30)
BI 665915; CHEMBL3417525

>  <Article DOI> (30)
10.1021/jm501185j

>  <PMID> (30)
25671290

>  <Curation/DataSource> (30)
ChEMBL

>  <PubChem CID> (30)
66764813

>  <PubChem SID> (30)
313073591

>  <Authors> (30)
Takahashi, H; Riether, D; Bartolozzi, A; Bosanac, T; Berger, V; Binetti, R; Broadwater, J; Chen, Z; Crux, R; De Lombaert, S; Dave, R; Dines, JA; Fadra-Khan, T; Flegg, A; Garrigou, M; Hao, MH; Huber, J; Hutzler, JM; Kerr, S; Kotey, A; Liu, W; Lo, HY; Loke, PL; Mahaney, PE; Morwick, TM; Napier, S; Olague, A; Pack, E; Padyana, AK; Thomson, DS; Tye, H; Wu, L; Zindell, RM; Abeywardane, A; Simpson, T

>  <CYP3A4 RI> (30)
0

>  <CYP2D6 RI> (30)
0

>  <CYP2C9 RI> (30)
0

>  <CAS> (30)
1360550-04-4

>  <CYP3A4 TDI> (30)
0

$$$$
31


 38 42  0  0  0  0  0  0  0  0999 V2000
    8.9157    1.1151    0.0000 O   0  0  0  0  0  0  0  0  0  0  0  0
   10.3714    2.7319    0.0000 C   0  0  0  0  0  0  0  0  0  0  0  0
    5.1962    1.0000    0.0000 C   0  0  0  0  0  0  0  0  0  0  0  0
    4.3301    1.5000    0.0000 C   0  0  0  0  0  0  0  0  0  0  0  0
    3.4641    1.0000    0.0000 C   0  0  0  0  0  0  0  0  0  0  0  0
    2.5981    1.5000    0.0000 C   0  0  0  0  0  0  0  0  0  0  0  0
    2.5981    2.5000    0.0000 O   0  0  0  0  0  0  0  0  0  0  0  0
   10.7335    6.1770    0.0000 C   0  0  0  0  0  0  0  0  0  0  0  0
   11.3213    6.9860    0.0000 O   0  0  0  0  0  0  0  0  0  0  0  0
    9.7390    6.2815    0.0000 O   0  0  0  0  0  0  0  0  0  0  0  0
    7.7942    2.5000    0.0000 C   0  0  0  0  0  0  0  0  0  0  0  0
    7.8988    3.4945    0.0000 N   0  0  0  0  0  0  0  0  0  0  0  0
    8.7078    2.0933    0.0000 C   0  0  0  0  0  0  0  0  0  0  0  0
    7.7942    1.5000    0.0000 C   0  0  0  0  0  0  0  0  0  0  0  0
    6.9282    3.0000    0.0000 C   0  0  0  0  0  0  0  0  0  0  0  0
    8.8769    3.7024    0.0000 C   0  0  0  0  0  0  0  0  0  0  0  0
    9.3769    2.8364    0.0000 N   0  0  0  0  0  0  0  0  0  0  0  0
    6.9282    1.0000    0.0000 C   0  0  0  0  0  0  0  0  0  0  0  0
    6.0622    2.5000    0.0000 C   0  0  0  0  0  0  0  0  0  0  0  0
    6.0622    1.5000    0.0000 N   0  0  0  0  0  0  0  0  0  0  0  0
    7.1556    4.1637    0.0000 C   0  0  0  0  0  0  0  0  0  0  0  0
    6.2046    3.8546    0.0000 C   0  0  0  0  0  0  0  0  0  0  0  0
    7.3635    5.1418    0.0000 C   0  0  0  0  0  0  0  0  0  0  0  0
    5.4614    4.5238    0.0000 C   0  0  0  0  0  0  0  0  0  0  0  0
    6.6204    5.8109    0.0000 C   0  0  0  0  0  0  0  0  0  0  0  0
    5.6693    5.5019    0.0000 C   0  0  0  0  0  0  0  0  0  0  0  0
   10.9592    3.5409    0.0000 C   0  0  0  0  0  0  0  0  0  0  0  0
   10.5525    4.4544    0.0000 C   0  0  0  0  0  0  0  0  0  0  0  0
   11.9537    3.4364    0.0000 C   0  0  0  0  0  0  0  0  0  0  0  0
   11.1403    5.2635    0.0000 C   0  0  0  0  0  0  0  0  0  0  0  0
   12.5415    4.2454    0.0000 C   0  0  0  0  0  0  0  0  0  0  0  0
   12.1348    5.1589    0.0000 C   0  0  0  0  0  0  0  0  0  0  0  0
    1.7321    1.0000    0.0000 C   0  0  0  0  0  0  0  0  0  0  0  0
    1.7321   -0.0000    0.0000 C   0  0  0  0  0  0  0  0  0  0  0  0
    0.8660    1.5000    0.0000 C   0  0  0  0  0  0  0  0  0  0  0  0
    0.8660   -0.5000    0.0000 C   0  0  0  0  0  0  0  0  0  0  0  0
   -0.0000    1.0000    0.0000 C   0  0  0  0  0  0  0  0  0  0  0  0
   -0.0000   -0.0000    0.0000 C   0  0  0  0  0  0  0  0  0  0  0  0
  1 13  2  0  0  0  0
  2 17  1  0  0  0  0
  2 27  1  0  0  0  0
  3  4  1  0  0  0  0
  3 20  1  0  0  0  0
  4  5  1  0  0  0  0
  5  6  1  0  0  0  0
  6  7  2  0  0  0  0
  6 33  1  0  0  0  0
  8  9  1  0  0  0  0
  8 10  2  0  0  0  0
  8 30  1  0  0  0  0
 11 12  1  0  0  0  0
 11 13  1  0  0  0  0
 11 14  1  0  0  0  0
 11 15  1  0  0  0  0
 12 16  1  0  0  0  0
 12 21  1  0  0  0  0
 13 17  1  0  0  0  0
 14 18  1  0  0  0  0
 15 19  1  0  0  0  0
 16 17  1  0  0  0  0
 18 20  1  0  0  0  0
 19 20  1  0  0  0  0
 21 22  1  0  0  0  0
 21 23  1  0  0  0  0
 22 24  1  0  0  0  0
 23 25  1  0  0  0  0
 24 26  1  0  0  0  0
 25 26  1  0  0  0  0
 27 28  2  0  0  0  0
 27 29  1  0  0  0  0
 28 30  1  0  0  0  0
 29 31  2  0  0  0  0
 30 32  2  0  0  0  0
 31 32  1  0  0  0  0
 33 34  2  0  0  0  0
 33 35  1  0  0  0  0
 34 36  1  0  0  0  0
 35 37  2  0  0  0  0
 36 38  2  0  0  0  0
 37 38  1  0  0  0  0
M  END
>  <Name/ID> (31)
trazpiroben

>  <Article DOI> (31)
https://doi.org/10.1080/00498254.2021.1912438

>  <CAS> (31)
1352993-39-5

>  <CYP3A4 TDI> (31)
0

$$$$
32


 27 31  0  0  0  0  0  0  0  0999 V2000
   -0.0506   -0.6764    0.0000 C   0  0  0  0  0  0  0  0  0  0  0  0
   -1.1002    0.0391    0.0000 O   0  0  0  0  0  0  0  0  0  0  0  0
    0.0704    0.9405    0.0000 O   0  0  0  0  0  0  0  0  0  0  0  0
   -0.0987   -1.3179    0.0000 N   0  0  0  0  0  0  0  0  0  0  0  0
    1.3060   -1.9154    0.0000 C   0  0  0  0  0  0  0  0  0  0  0  0
   -1.5769   -1.6995    0.0000 C   0  0  0  0  0  0  0  0  0  0  0  0
    1.1142   -0.6433    0.0000 C   0  0  0  0  0  0  0  0  0  0  0  0
    0.4311   -2.8585    0.0000 C   0  0  0  0  0  0  0  0  0  0  0  0
   -1.1975   -0.4702    0.0000 C   0  0  0  0  0  0  0  0  0  0  0  0
   -0.8519   -2.7625    0.0000 C   0  0  0  0  0  0  0  0  0  0  0  0
    0.0000   -0.0000    0.0000 C   0  0  0  0  0  0  0  0  0  0  0  0
    1.1085   -0.1181    0.0000 C   0  0  0  0  0  0  0  0  0  0  0  0
    1.7515   -0.0988    0.0000 C   0  0  0  0  0  0  0  0  0  0  0  0
    0.8915    0.4875    0.0000 C   0  0  0  0  0  0  0  0  0  0  0  0
    1.9319    0.5187    0.0000 C   0  0  0  0  0  0  0  0  0  0  0  0
    1.4003    0.8811    0.0000 S   0  0  0  0  0  0  0  0  0  0  0  0
   -0.8168    0.4716    0.0000 C   0  0  0  0  0  0  0  0  0  0  0  0
   -1.6336   -0.0000    0.0000 N   0  0  0  0  0  0  0  0  0  0  0  0
   -0.8168    1.4147    0.0000 N   0  0  0  0  0  0  0  0  0  0  0  0
   -2.4503    0.4716    0.0000 C   0  0  0  0  0  0  0  0  0  0  0  0
   -1.6336    1.8863    0.0000 C   0  0  0  0  0  0  0  0  0  0  0  0
   -2.4503    1.4147    0.0000 C   0  0  0  0  0  0  0  0  0  0  0  0
    2.5374    0.7358    0.0000 C   0  0  0  0  0  0  0  0  0  0  0  0
    3.0690    0.3734    0.0000 C   0  0  0  0  0  0  0  0  0  0  0  0
    2.7178    1.3533    0.0000 C   0  0  0  0  0  0  0  0  0  0  0  0
    3.5779    0.7670    0.0000 N   0  0  0  0  0  0  0  0  0  0  0  0
    2.9348    0.7477    0.0000 N   0  0  0  0  0  0  0  0  0  0  0  0
  1  2  2  0  0  0  0
  1  4  1  0  0  0  0
  1 12  1  0  0  0  0
  5  4  1  0  0  0  0
  5  7  1  6  0  0  0
  5  8  1  0  0  0  0
  6  4  1  0  0  0  0
  6  9  1  6  0  0  0
  6 10  1  0  0  0  0
  7 11  1  0  0  0  0
  8 10  1  0  0  0  0
  9 11  1  0  0  0  0
 11  3  1  6  0  0  0
 11 17  1  0  0  0  0
 12 13  1  0  0  0  0
 12 14  2  0  0  0  0
 13 15  2  0  0  0  0
 14 16  1  0  0  0  0
 15 16  1  0  0  0  0
 15 23  1  0  0  0  0
 17 18  1  0  0  0  0
 17 19  2  0  0  0  0
 18 20  2  0  0  0  0
 19 21  1  0  0  0  0
 20 22  1  0  0  0  0
 21 22  2  0  0  0  0
 23 24  1  0  0  0  0
 23 25  2  0  0  0  0
 24 26  2  0  0  0  0
 25 27  1  0  0  0  0
 26 27  1  0  0  0  0
M  END
>  <Name/ID> (32)
UE2343

>  <Article DOI> (32)
10.1111/bph.13699

>  <CAS> (32)
1346013-80-6

>  <CYP3A4 TDI> (32)
0

$$$$
33


 47 49  0  0  0  0  0  0  0  0999 V2000
    0.7085   -4.5109    0.0000 C   0  0  0  0  0  0  0  0  0  0  0  0
    1.2085   -3.6449    0.0000 C   0  0  0  0  0  0  0  0  0  0  0  0
    0.7085   -2.7788    0.0000 C   0  0  0  0  0  0  0  0  0  0  0  0
    1.2085   -1.9128    0.0000 C   0  0  0  0  0  0  0  0  0  0  0  0
    0.7085   -1.0468    0.0000 C   0  0  0  0  0  0  0  0  0  0  0  0
    1.2085   -0.1807    0.0000 C   0  0  0  0  0  0  0  0  0  0  0  0
    0.7085    0.6853    0.0000 C   0  0  0  0  0  0  0  0  0  0  0  0
    1.2085    1.5513    0.0000 C   0  0  0  0  0  0  0  0  0  0  0  0
    0.7085    2.4173    0.0000 C   0  0  0  0  0  0  0  0  0  0  0  0
    1.2085    3.2834    0.0000 C   0  0  0  0  0  0  0  0  0  0  0  0
    0.7085    4.1494    0.0000 C   0  0  0  0  0  0  0  0  0  0  0  0
    1.2085    5.0154    0.0000 C   0  0  0  0  0  0  0  0  0  0  0  0
    0.7085    5.8814    0.0000 C   0  0  0  0  0  0  0  0  0  0  0  0
    1.2085    6.7475    0.0000 C   0  0  0  0  0  0  0  0  0  0  0  0
    0.7085    7.6135    0.0000 C   0  0  0  0  0  0  0  0  0  0  0  0
    1.2401   -2.8748    0.0000 C   0  0  0  0  0  0  0  0  0  0  0  0
    2.1536   -2.4681    0.0000 C   0  0  0  0  0  0  0  0  0  0  0  0
    2.2581   -1.4736    0.0000 C   0  0  0  0  0  0  0  0  0  0  0  0
    1.4491   -0.8858    0.0000 C   0  0  0  0  0  0  0  0  0  0  0  0
    1.5536    0.1087    0.0000 C   0  0  0  0  0  0  0  0  0  0  0  0
    0.7446    0.6965    0.0000 C   0  0  0  0  0  0  0  0  0  0  0  0
    0.8492    1.6910    0.0000 C   0  0  0  0  0  0  0  0  0  0  0  0
    0.0401    2.2788    0.0000 C   0  0  0  0  0  0  0  0  0  0  0  0
    0.1447    3.2733    0.0000 C   0  0  0  0  0  0  0  0  0  0  0  0
   -0.6643    3.8611    0.0000 C   0  0  0  0  0  0  0  0  0  0  0  0
   -0.5598    4.8556    0.0000 C   0  0  0  0  0  0  0  0  0  0  0  0
   -1.3688    5.4434    0.0000 C   0  0  0  0  0  0  0  0  0  0  0  0
   -1.2643    6.4380    0.0000 C   0  0  0  0  0  0  0  0  0  0  0  0
   -2.0733    7.0257    0.0000 C   0  0  0  0  0  0  0  0  0  0  0  0
   -1.9688    8.0203    0.0000 C   0  0  0  0  0  0  0  0  0  0  0  0
   -0.2915   -6.2429    0.0000 O   0  0  0  0  0  0  0  0  0  0  0  0
   -2.2915   -6.2429    0.0000 O   0  0  0  0  0  0  0  0  0  0  0  0
   -1.7915   -7.1090    0.0000 C   0  0  0  0  0  0  0  0  0  0  0  0
   -0.1689    0.2898    0.0000 O   0  0  0  0  0  0  0  0  0  0  0  0
   -0.7915   -3.6449    0.0000 C   0  0  0  0  0  0  0  0  0  0  0  0
   -0.4825   -2.6938    0.0000 C   0  0  0  0  0  0  0  0  0  0  0  0
   -1.7915   -3.6449    0.0000 C   0  0  0  0  0  0  0  0  0  0  0  0
   -0.2915   -4.5109    0.0000 C   0  0  0  0  0  0  0  0  0  0  0  0
   -1.2915   -2.1060    0.0000 C   0  0  0  0  0  0  0  0  0  0  0  0
    0.4310   -2.2871    0.0000 C   0  0  0  0  0  0  0  0  0  0  0  0
   -2.1005   -2.6938    0.0000 O   0  0  0  0  0  0  0  0  0  0  0  0
   -2.2915   -4.5109    0.0000 C   0  0  0  0  0  0  0  0  0  0  0  0
   -0.7915   -5.3769    0.0000 C   0  0  0  0  0  0  0  0  0  0  0  0
   -1.1870   -1.1115    0.0000 C   0  0  0  0  0  0  0  0  0  0  0  0
    0.5356   -1.2925    0.0000 C   0  0  0  0  0  0  0  0  0  0  0  0
   -1.7915   -5.3769    0.0000 C   0  0  0  0  0  0  0  0  0  0  0  0
   -0.2734   -0.7048    0.0000 C   0  0  0  0  0  0  0  0  0  0  0  0
  1  2  1  0  0  0  0
  1 38  1  0  0  0  0
  2  3  1  0  0  0  0
  3  4  1  0  0  0  0
  4  5  1  0  0  0  0
  5  6  1  0  0  0  0
  6  7  1  0  0  0  0
  7  8  1  0  0  0  0
  8  9  1  0  0  0  0
  9 10  1  0  0  0  0
 10 11  2  0  0  0  0
 11 12  1  0  0  0  0
 12 13  1  0  0  0  0
 13 14  1  0  0  0  0
 14 15  1  0  0  0  0
 16 17  1  0  0  0  0
 16 40  1  0  0  0  0
 17 18  1  0  0  0  0
 18 19  1  0  0  0  0
 19 20  1  0  0  0  0
 20 21  1  0  0  0  0
 21 22  1  0  0  0  0
 22 23  1  0  0  0  0
 23 24  1  0  0  0  0
 24 25  1  0  0  0  0
 25 26  2  0  0  0  0
 26 27  1  0  0  0  0
 27 28  1  0  0  0  0
 28 29  1  0  0  0  0
 29 30  1  0  0  0  0
 31 43  1  0  0  0  0
 32 33  1  0  0  0  0
 32 46  1  0  0  0  0
 34 47  1  0  0  0  0
 35 36  1  0  0  0  0
 35 37  1  0  0  0  0
 35 38  2  0  0  0  0
 36 39  1  0  0  0  0
 36 40  2  0  0  0  0
 37 41  1  0  0  0  0
 37 42  2  0  0  0  0
 38 43  1  0  0  0  0
 39 41  1  0  0  0  0
 39 44  2  0  0  0  0
 40 45  1  0  0  0  0
 42 46  1  0  0  0  0
 43 46  2  0  0  0  0
 44 47  1  0  0  0  0
 45 47  2  0  0  0  0
M  END
>  <Name/ID> (33)
fatimahol

>  <Other References> (33)
Vamshi K Manda et al. (2014). Evaluation of drug interaction potential of Labisia pumila (Kacip Fatimah) and its constituents. Front Pharmacol 5, 178

>  <CAS> (33)
1340541-24-3

>  <CYP3A4 TDI> (33)
1

$$$$
34


 48 49  0  0  0  0  0  0  0  0999 V2000
   -3.4641   -0.0000    0.0000 C   0  0  0  0  0  0  0  0  0  0  0  0
   -4.3301   -0.5000    0.0000 C   0  0  0  0  0  0  0  0  0  0  0  0
   -5.1962   -0.0000    0.0000 C   0  0  0  0  0  0  0  0  0  0  0  0
   -6.0622   -0.5000    0.0000 C   0  0  0  0  0  0  0  0  0  0  0  0
   -6.9282   -0.0000    0.0000 C   0  0  0  0  0  0  0  0  0  0  0  0
   -7.7942   -0.5000    0.0000 C   0  0  0  0  0  0  0  0  0  0  0  0
   -8.6603   -0.0000    0.0000 C   0  0  0  0  0  0  0  0  0  0  0  0
   -9.5263   -0.5000    0.0000 C   0  0  0  0  0  0  0  0  0  0  0  0
  -10.3923   -0.0000    0.0000 C   0  0  0  0  0  0  0  0  0  0  0  0
  -11.2583   -0.5000    0.0000 C   0  0  0  0  0  0  0  0  0  0  0  0
  -12.1244   -0.0000    0.0000 C   0  0  0  0  0  0  0  0  0  0  0  0
  -12.1244    1.0000    0.0000 C   0  0  0  0  0  0  0  0  0  0  0  0
  -12.9904    1.5000    0.0000 C   0  0  0  0  0  0  0  0  0  0  0  0
  -12.9904    2.5000    0.0000 C   0  0  0  0  0  0  0  0  0  0  0  0
  -13.8564    3.0000    0.0000 C   0  0  0  0  0  0  0  0  0  0  0  0
   -1.7321    3.0000    0.0000 O   0  0  0  0  0  0  0  0  0  0  0  0
   -0.8660    2.5000    0.0000 C   0  0  0  0  0  0  0  0  0  0  0  0
   -0.0000    3.0000    0.0000 C   0  0  0  0  0  0  0  0  0  0  0  0
    0.8660    2.5000    0.0000 C   0  0  0  0  0  0  0  0  0  0  0  0
    1.7321    3.0000    0.0000 C   0  0  0  0  0  0  0  0  0  0  0  0
    2.5981    2.5000    0.0000 C   0  0  0  0  0  0  0  0  0  0  0  0
    3.4641    3.0000    0.0000 C   0  0  0  0  0  0  0  0  0  0  0  0
    4.3301    2.5000    0.0000 C   0  0  0  0  0  0  0  0  0  0  0  0
    5.1962    3.0000    0.0000 C   0  0  0  0  0  0  0  0  0  0  0  0
    6.0622    2.5000    0.0000 C   0  0  0  0  0  0  0  0  0  0  0  0
    6.9282    3.0000    0.0000 C   0  0  0  0  0  0  0  0  0  0  0  0
    7.7942    2.5000    0.0000 C   0  0  0  0  0  0  0  0  0  0  0  0
    7.7942    1.5000    0.0000 C   0  0  0  0  0  0  0  0  0  0  0  0
    8.6603    1.0000    0.0000 C   0  0  0  0  0  0  0  0  0  0  0  0
    8.6603    0.0000    0.0000 C   0  0  0  0  0  0  0  0  0  0  0  0
    9.5263   -0.5000    0.0000 C   0  0  0  0  0  0  0  0  0  0  0  0
   -2.5981   -0.5000    0.0000 O   0  0  0  0  0  0  0  0  0  0  0  0
   -5.1962    1.0000    0.0000 O   0  0  0  0  0  0  0  0  0  0  0  0
   -5.1962    3.0000    0.0000 O   0  0  0  0  0  0  0  0  0  0  0  0
   -6.0622    2.5000    0.0000 C   0  0  0  0  0  0  0  0  0  0  0  0
    0.8660   -0.5000    0.0000 O   0  0  0  0  0  0  0  0  0  0  0  0
   -2.5981    1.5000    0.0000 C   0  0  0  0  0  0  0  0  0  0  0  0
   -3.4641    1.0000    0.0000 C   0  0  0  0  0  0  0  0  0  0  0  0
   -2.5981    2.5000    0.0000 C   0  0  0  0  0  0  0  0  0  0  0  0
   -4.3301    1.5000    0.0000 C   0  0  0  0  0  0  0  0  0  0  0  0
   -3.4641    3.0000    0.0000 C   0  0  0  0  0  0  0  0  0  0  0  0
   -4.3301    2.5000    0.0000 C   0  0  0  0  0  0  0  0  0  0  0  0
   -1.7321    1.0000    0.0000 C   0  0  0  0  0  0  0  0  0  0  0  0
   -0.8660    1.5000    0.0000 C   0  0  0  0  0  0  0  0  0  0  0  0
   -1.7321   -0.0000    0.0000 C   0  0  0  0  0  0  0  0  0  0  0  0
   -0.0000    1.0000    0.0000 C   0  0  0  0  0  0  0  0  0  0  0  0
   -0.8660   -0.5000    0.0000 C   0  0  0  0  0  0  0  0  0  0  0  0
    0.0000   -0.0000    0.0000 C   0  0  0  0  0  0  0  0  0  0  0  0
  1  2  1  0  0  0  0
  1 38  1  0  0  0  0
  2  3  1  0  0  0  0
  3  4  1  0  0  0  0
  4  5  1  0  0  0  0
  5  6  1  0  0  0  0
  6  7  1  0  0  0  0
  7  8  1  0  0  0  0
  8  9  1  0  0  0  0
  9 10  1  0  0  0  0
 10 11  2  0  0  0  0
 11 12  1  0  0  0  0
 12 13  1  0  0  0  0
 13 14  1  0  0  0  0
 14 15  1  0  0  0  0
 16 39  2  0  0  0  0
 17 18  1  0  0  0  0
 17 44  1  0  0  0  0
 18 19  1  0  0  0  0
 19 20  1  0  0  0  0
 20 21  1  0  0  0  0
 21 22  1  0  0  0  0
 22 23  1  0  0  0  0
 23 24  1  0  0  0  0
 24 25  1  0  0  0  0
 25 26  1  0  0  0  0
 26 27  2  0  0  0  0
 27 28  1  0  0  0  0
 28 29  1  0  0  0  0
 29 30  1  0  0  0  0
 30 31  1  0  0  0  0
 32 45  1  0  0  0  0
 33 40  2  0  0  0  0
 34 35  1  0  0  0  0
 34 42  1  0  0  0  0
 36 48  1  0  0  0  0
 37 38  2  0  0  0  0
 37 39  1  0  0  0  0
 37 43  1  0  0  0  0
 38 40  1  0  0  0  0
 39 41  1  0  0  0  0
 40 42  1  0  0  0  0
 41 42  2  0  0  0  0
 43 44  2  0  0  0  0
 43 45  1  0  0  0  0
 44 46  1  0  0  0  0
 45 47  2  0  0  0  0
 46 48  2  0  0  0  0
 47 48  1  0  0  0  0
M  END
>  <Name/ID> (34)
Demethylbelamcandaquinone B

>  <Other References> (34)
Vamshi K Manda et al. (2014). Evaluation of drug interaction potential of Labisia pumila (Kacip Fatimah) and its constituents. Front Pharmacol 5, 178.

>  <CAS> (34)
1339815-85-8

>  <CYP3A4 TDI> (34)
1

$$$$
35


 29 31  0  0  0  0  0  0  0  0999 V2000
   -3.5637    1.1147    0.0000 Cl  0  0  0  0  0  0  0  0  0  0  0  0
    1.5482    1.9397    0.0000 F   0  0  0  0  0  0  0  0  0  0  0  0
    0.7232    2.7648    0.0000 F   0  0  0  0  0  0  0  0  0  0  0  0
   -0.1018    1.9397    0.0000 F   0  0  0  0  0  0  0  0  0  0  0  0
   -0.7059    1.1147    0.0000 O   0  0  0  0  0  0  0  0  0  0  0  0
   -0.7059   -0.5353    0.0000 O   0  0  0  0  0  0  0  0  0  0  0  0
    3.5637   -1.9641    0.0000 O   0  0  0  0  0  0  0  0  0  0  0  0
    0.7232   -0.5353    0.0000 N   0  0  0  0  0  0  0  0  0  0  0  0
    2.1912   -1.4372    0.0000 N   0  0  0  0  0  0  0  0  0  0  0  0
    1.5237   -2.5932    0.0000 N   0  0  0  0  0  0  0  0  0  0  0  0
    2.3307   -2.7648    0.0000 N   0  0  0  0  0  0  0  0  0  0  0  0
   -2.1349   -2.1853    0.0000 N   0  0  0  0  0  0  0  0  0  0  0  0
    0.7232   -1.3603    0.0000 C   0  0  0  0  0  0  0  0  0  0  0  0
    1.4375   -1.7728    0.0000 C   0  0  0  0  0  0  0  0  0  0  0  0
    0.0085   -0.1228    0.0000 C   0  0  0  0  0  0  0  0  0  0  0  0
    0.0085    0.7022    0.0000 C   0  0  0  0  0  0  0  0  0  0  0  0
    0.7232    1.1147    0.0000 C   0  0  0  0  0  0  0  0  0  0  0  0
    1.4375   -0.1228    0.0000 C   0  0  0  0  0  0  0  0  0  0  0  0
    1.4375    0.7022    0.0000 C   0  0  0  0  0  0  0  0  0  0  0  0
    2.7432   -2.0504    0.0000 C   0  0  0  0  0  0  0  0  0  0  0  0
    0.7232    1.9397    0.0000 C   0  0  0  0  0  0  0  0  0  0  0  0
    2.3627   -0.6303    0.0000 C   0  0  0  0  0  0  0  0  0  0  0  0
   -1.4204    0.7022    0.0000 C   0  0  0  0  0  0  0  0  0  0  0  0
   -1.4204   -0.1228    0.0000 C   0  0  0  0  0  0  0  0  0  0  0  0
   -2.1349    1.1147    0.0000 C   0  0  0  0  0  0  0  0  0  0  0  0
   -2.1349   -0.5353    0.0000 C   0  0  0  0  0  0  0  0  0  0  0  0
   -2.8493    0.7022    0.0000 C   0  0  0  0  0  0  0  0  0  0  0  0
   -2.8493   -0.1228    0.0000 C   0  0  0  0  0  0  0  0  0  0  0  0
   -2.1349   -1.3603    0.0000 C   0  0  0  0  0  0  0  0  0  0  0  0
  1 27  1  0  0  0  0
  2 21  1  0  0  0  0
  3 21  1  0  0  0  0
  4 21  1  0  0  0  0
  5 16  1  0  0  0  0
  5 23  1  0  0  0  0
  6 15  2  0  0  0  0
  7 20  2  0  0  0  0
  8 13  1  0  0  0  0
  8 15  1  0  0  0  0
  8 18  1  0  0  0  0
  9 14  1  0  0  0  0
  9 20  1  0  0  0  0
  9 22  1  0  0  0  0
 10 11  1  0  0  0  0
 10 14  2  0  0  0  0
 11 20  1  0  0  0  0
 12 29  3  0  0  0  0
 13 14  1  0  0  0  0
 15 16  1  0  0  0  0
 16 17  2  0  0  0  0
 17 19  1  0  0  0  0
 17 21  1  0  0  0  0
 18 19  2  0  0  0  0
 23 24  1  0  0  0  0
 23 25  2  0  0  0  0
 24 26  2  0  0  0  0
 25 27  1  0  0  0  0
 26 28  1  0  0  0  0
 26 29  1  0  0  0  0
 27 28  2  0  0  0  0
M  END
>  <Name/ID> (35)
Doravirine

>  <Article DOI> (35)
10.1128/AAC.02492-18

>  <CAS> (35)
1338225-97-0

>  <CYP3A4 TDI> (35)
0

$$$$
36


 34 38  0  0  1  0  0  0  0  0999 V2000
    1.5806   -3.7980    0.0000 C   0  0  0  0  0  0  0  0  0  0  0  0
    1.5806   -2.7980    0.0000 C   0  0  0  0  0  0  0  0  0  0  0  0
    0.6567   -5.1807    0.0000 O   0  0  0  0  0  0  0  0  0  0  0  0
    1.5806    1.2020    0.0000 O   0  0  0  0  0  0  0  0  0  0  0  0
   -1.8835    3.2020    0.0000 C   0  0  0  0  0  0  0  0  0  0  0  0
   -2.7496    2.7020    0.0000 N   0  0  0  0  0  0  0  0  0  0  0  0
   -1.8835    4.2020    0.0000 O   0  0  0  0  0  0  0  0  0  0  0  0
   -3.6156    3.2020    0.0000 C   0  0  0  0  0  0  0  0  0  0  0  0
    1.5806   -4.7980    0.0000 C   0  0  0  0  0  0  0  0  0  0  0  0
    1.3217   -5.7640    0.0000 C   0  0  0  0  0  0  0  0  0  0  0  0
    2.5465   -4.5392    0.0000 C   0  0  0  0  0  0  0  0  0  0  0  0
    1.5806   -4.7980    0.0000 C   0  0  0  0  0  0  0  0  0  0  0  0
    2.0288   -6.4711    0.0000 C   0  0  0  0  0  0  0  0  0  0  0  0
    3.2536   -5.2463    0.0000 N   0  0  0  0  0  0  0  0  0  0  0  0
    2.5465   -4.5392    0.0000 C   0  0  0  0  0  0  0  0  0  0  0  0
    2.9948   -6.2123    0.0000 C   0  0  0  0  0  0  0  0  0  0  0  0
    1.5806   -1.7980    0.0000 C   0  0  0  0  0  0  0  0  0  0  0  0
    2.4466   -1.2980    0.0000 C   0  0  0  0  0  0  0  0  0  0  0  0
    0.7145   -1.2980    0.0000 C   0  0  0  0  0  0  0  0  0  0  0  0
    2.4466   -0.2980    0.0000 C   0  0  0  0  0  0  0  0  0  0  0  0
    0.7145   -0.2980    0.0000 C   0  0  0  0  0  0  0  0  0  0  0  0
    1.5806    0.2020    0.0000 C   0  0  0  0  0  0  0  0  0  0  0  0
    0.7145    1.7020    0.0000 C   0  0  0  0  0  0  0  0  0  0  0  0
    0.7145    2.7020    0.0000 C   0  0  0  0  0  0  0  0  0  0  0  0
   -0.1515    1.2020    0.0000 C   0  0  0  0  0  0  0  0  0  0  0  0
   -0.1515    3.2020    0.0000 C   0  0  0  0  0  0  0  0  0  0  0  0
   -1.0175    1.7020    0.0000 C   0  0  0  0  0  0  0  0  0  0  0  0
   -1.0175    2.7020    0.0000 C   0  0  0  0  0  0  0  0  0  0  0  0
   -3.6156    4.2020    0.0000 C   0  0  0  0  0  0  0  0  0  0  0  0
   -2.7496    4.7020    0.0000 C   0  0  0  0  0  0  0  0  0  0  0  0
   -4.4816    4.7020    0.0000 N   0  0  0  0  0  0  0  0  0  0  0  0
   -2.7496    5.7020    0.0000 C   0  0  0  0  0  0  0  0  0  0  0  0
   -4.4816    5.7020    0.0000 C   0  0  0  0  0  0  0  0  0  0  0  0
   -3.6156    6.2020    0.0000 N   0  0  0  0  0  0  0  0  0  0  0  0
  1  2  3  0  0  0  0
  1  9  1  0  0  0  0
  2 17  1  0  0  0  0
  4 22  1  0  0  0  0
  4 23  1  0  0  0  0
  5  6  1  0  0  0  0
  5  7  2  0  0  0  0
  5 28  1  0  0  0  0
  6  8  1  0  0  0  0
  8 29  1  0  0  0  0
  9  3  1  1  0  0  0
  9 10  1  0  0  0  0
  9 11  1  0  0  0  0
 10 12  1  0  0  0  0
 10 13  1  0  0  0  0
 11 14  1  0  0  0  0
 12 15  1  0  0  0  0
 13 16  1  0  0  0  0
 14 15  1  0  0  0  0
 14 16  1  0  0  0  0
 17 18  2  0  0  0  0
 17 19  1  0  0  0  0
 18 20  1  0  0  0  0
 19 21  2  0  0  0  0
 20 22  2  0  0  0  0
 21 22  1  0  0  0  0
 23 24  2  0  0  0  0
 23 25  1  0  0  0  0
 24 26  1  0  0  0  0
 25 27  2  0  0  0  0
 26 28  2  0  0  0  0
 27 28  1  0  0  0  0
 29 30  1  0  0  0  0
 29 31  2  0  0  0  0
 30 32  2  0  0  0  0
 31 33  1  0  0  0  0
 32 34  1  0  0  0  0
 33 34  2  0  0  0  0
M  END
>  <Name/ID> (36)
Benzamide, 4-[4-[2-[(3S)-3-hydroxy-1-azabicyclo[2.2.2]oct-3-yl]ethynyl]phenoxy]-N-(4-pyrimidinylmethyl); CHEMBL1796298

>  <Article DOI> (36)
doi:10.1016/j.bmcl.2011.05.075; 10.1016/j.bmcl.2011.11.034; 10.1016/j.bmcl.2011.05.075

>  <PMID> (36)
22153941; 21669521

>  <Curation/DataSource> (36)
ChEMBL

>  <PubChem CID> (36)
53311230

>  <PubChem SID> (36)
163367826

>  <Authors> (36)
De Savi, C; Morley, AD; Ting, A; Nash, I; Karabelas, K; Wood, CM; James, M; Norris, SJ; Karoutchi, G; Rankine, N; Hamlin, G; Macfaul, PA; Ryan, D; Baker, SV; Hargreaves, D; Gerhardt, S; De Savi, C; Morley, AD; Nash, I; Karoutchi, G; Page, K; Ting, A; Gerhardt, S

>  <CYP3A4 RI> (36)
0

>  <CAS> (36)
1316759-08-6

>  <CYP3A4 TDI> (36)
0

$$$$
37


 32 35  0  0  0  0  0  0  0  0999 V2000
    4.1369    1.0000    0.0000 C   0  0  0  0  0  0  0  0  0  0  0  0
    5.0029    0.5000    0.0000 C   0  0  0  0  0  0  0  0  0  0  0  0
    3.2709    0.5000    0.0000 N   0  0  0  0  0  0  0  0  0  0  0  0
    4.1369    2.0000    0.0000 C   0  0  0  0  0  0  0  0  0  0  0  0
    5.0029   -0.5000    0.0000 O   0  0  0  0  0  0  0  0  0  0  0  0
    5.8690    1.0000    0.0000 O   0  0  0  0  0  0  0  0  0  0  0  0
    2.4049    1.0000    0.0000 C   0  0  0  0  0  0  0  0  0  0  0  0
    3.2709   -0.5000    0.0000 C   0  0  0  0  0  0  0  0  0  0  0  0
    3.2709    2.5000    0.0000 C   0  0  0  0  0  0  0  0  0  0  0  0
    5.0029    2.5000    0.0000 C   0  0  0  0  0  0  0  0  0  0  0  0
    5.8690   -1.0000    0.0000 C   0  0  0  0  0  0  0  0  0  0  0  0
    1.5388    0.5000    0.0000 C   0  0  0  0  0  0  0  0  0  0  0  0
    2.4049   -1.0000    0.0000 C   0  0  0  0  0  0  0  0  0  0  0  0
    2.4049    2.0000    0.0000 Cl  0  0  0  0  0  0  0  0  0  0  0  0
    3.2709    3.5000    0.0000 C   0  0  0  0  0  0  0  0  0  0  0  0
    5.0029    3.5000    0.0000 C   0  0  0  0  0  0  0  0  0  0  0  0
    6.7350   -0.5000    0.0000 O   0  0  0  0  0  0  0  0  0  0  0  0
    5.8690   -2.0000    0.0000 C   0  0  0  0  0  0  0  0  0  0  0  0
    1.5388   -0.5000    0.0000 C   0  0  0  0  0  0  0  0  0  0  0  0
    0.5878    0.8090    0.0000 C   0  0  0  0  0  0  0  0  0  0  0  0
    4.1369    4.0000    0.0000 C   0  0  0  0  0  0  0  0  0  0  0  0
    7.6010   -1.0000    0.0000 C   0  0  0  0  0  0  0  0  0  0  0  0
    5.0029   -2.5000    0.0000 O   0  0  0  0  0  0  0  0  0  0  0  0
    6.7350   -2.5000    0.0000 C   0  0  0  0  0  0  0  0  0  0  0  0
    0.5878   -0.8090    0.0000 S   0  0  0  0  0  0  0  0  0  0  0  0
    0.0000   -0.0000    0.0000 C   0  0  0  0  0  0  0  0  0  0  0  0
    8.4670   -0.5000    0.0000 C   0  0  0  0  0  0  0  0  0  0  0  0
    7.6010   -2.0000    0.0000 C   0  0  0  0  0  0  0  0  0  0  0  0
    6.7350   -3.5000    0.0000 O   0  0  0  0  0  0  0  0  0  0  0  0
    9.3331   -1.0000    0.0000 O   0  0  0  0  0  0  0  0  0  0  0  0
    8.4670    0.5000    0.0000 O   0  0  0  0  0  0  0  0  0  0  0  0
    8.4670   -2.5000    0.0000 O   0  0  0  0  0  0  0  0  0  0  0  0
  1  2  1  1  0  0  0
  1  3  1  0  0  0  0
  1  4  1  0  0  0  0
  2  5  1  0  0  0  0
  2  6  2  0  0  0  0
  3  7  1  0  0  0  0
  3  8  1  0  0  0  0
  4  9  2  0  0  0  0
  4 10  1  0  0  0  0
  7 12  1  0  0  0  0
  8 13  1  0  0  0  0
  9 14  1  0  0  0  0
  9 15  1  0  0  0  0
 10 16  2  0  0  0  0
 11  5  1  6  0  0  0
 11 17  1  0  0  0  0
 11 18  1  0  0  0  0
 12 19  2  0  0  0  0
 12 20  1  0  0  0  0
 13 19  1  0  0  0  0
 15 21  2  0  0  0  0
 16 21  1  0  0  0  0
 17 22  1  0  0  0  0
 18 23  1  1  0  0  0
 18 24  1  0  0  0  0
 19 25  1  0  0  0  0
 20 26  2  0  0  0  0
 22 27  1  6  0  0  0
 22 28  1  0  0  0  0
 24 28  1  0  0  0  0
 24 29  1  6  0  0  0
 25 26  1  0  0  0  0
 27 30  1  0  0  0  0
 27 31  2  0  0  0  0
 28 32  1  1  0  0  0
M  END
>  <Name/ID> (37)
clopidogrel acyl glucuronide

>  <Other References> (37)
Shebley M. (2017).�Physiologically Based Pharmacokinetic Modeling Suggests Limited Drug-Drug Interaction Between Clopidogrel and Dasabuvir.�Clin Pharmacol Ther,�102,�679-687

>  <CYP3A4 RI> (37)
0

>  <CAS> (37)
1314116-53-4

$$$$
38


 38 41  0  0  0  0  0  0  0  0999 V2000
   -5.9128   -2.1636    0.0000 C   0  0  0  0  0  0  0  0  0  0  0  0
   -5.9128   -1.1636    0.0000 N   0  0  0  0  0  0  0  0  0  0  0  0
   -6.7788   -2.6636    0.0000 C   0  0  0  0  0  0  0  0  0  0  0  0
   -6.7788   -0.6636    0.0000 C   0  0  0  0  0  0  0  0  0  0  0  0
   -5.0468   -0.6636    0.0000 C   0  0  0  0  0  0  0  0  0  0  0  0
   -6.7788   -3.6636    0.0000 C   0  0  0  0  0  0  0  0  0  0  0  0
   -7.6449   -2.1636    0.0000 C   0  0  0  0  0  0  0  0  0  0  0  0
   -6.7788    0.3364    0.0000 C   0  0  0  0  0  0  0  0  0  0  0  0
   -4.1808   -1.1636    0.0000 O   0  0  0  0  0  0  0  0  0  0  0  0
   -5.0468    0.3364    0.0000 C   0  0  0  0  0  0  0  0  0  0  0  0
   -5.9128   -4.1636    0.0000 F   0  0  0  0  0  0  0  0  0  0  0  0
   -7.6449   -4.1636    0.0000 C   0  0  0  0  0  0  0  0  0  0  0  0
   -8.5109   -2.6636    0.0000 C   0  0  0  0  0  0  0  0  0  0  0  0
   -7.6449    0.8364    0.0000 C   0  0  0  0  0  0  0  0  0  0  0  0
   -5.9128    0.8364    0.0000 C   0  0  0  0  0  0  0  0  0  0  0  0
   -4.1808    0.8364    0.0000 C   0  0  0  0  0  0  0  0  0  0  0  0
   -8.5109   -3.6636    0.0000 C   0  0  0  0  0  0  0  0  0  0  0  0
   -8.5109    0.3364    0.0000 C   0  0  0  0  0  0  0  0  0  0  0  0
   -4.1808    1.8364    0.0000 C   0  0  0  0  0  0  0  0  0  0  0  0
   -3.3147    0.3364    0.0000 O   0  0  0  0  0  0  0  0  0  0  0  0
   -8.5109   -0.6636    0.0000 C   0  0  0  0  0  0  0  0  0  0  0  0
   -9.3769    0.8364    0.0000 C   0  0  0  0  0  0  0  0  0  0  0  0
   -3.3147    2.3364    0.0000 C   0  0  0  0  0  0  0  0  0  0  0  0
   -7.6449   -1.1636    0.0000 F   0  0  0  0  0  0  0  0  0  0  0  0
   -9.3769   -1.1636    0.0000 C   0  0  0  0  0  0  0  0  0  0  0  0
   -9.3769    1.8364    0.0000 F   0  0  0  0  0  0  0  0  0  0  0  0
  -10.2429    0.3364    0.0000 C   0  0  0  0  0  0  0  0  0  0  0  0
   -2.4487    1.8364    0.0000 C   0  0  0  0  0  0  0  0  0  0  0  0
   -3.3147    3.3364    0.0000 O   0  0  0  0  0  0  0  0  0  0  0  0
  -10.2429   -0.6636    0.0000 C   0  0  0  0  0  0  0  0  0  0  0  0
   -2.4487    0.8364    0.0000 N   0  0  0  0  0  0  0  0  0  0  0  0
   -1.5827    2.3364    0.0000 O   0  0  0  0  0  0  0  0  0  0  0  0
   -1.5827    0.3364    0.0000 N   0  0  0  0  0  0  0  0  0  0  0  0
   -1.4781   -0.6581    0.0000 C   0  0  0  0  0  0  0  0  0  0  0  0
   -0.6691    0.7431    0.0000 C   0  0  0  0  0  0  0  0  0  0  0  0
   -2.2213   -1.3272    0.0000 O   0  0  0  0  0  0  0  0  0  0  0  0
   -0.5000   -0.8660    0.0000 C   0  0  0  0  0  0  0  0  0  0  0  0
    0.0000    0.0000    0.0000 C   0  0  0  0  0  0  0  0  0  0  0  0
  1  2  1  0  0  0  0
  1  3  1  0  0  0  0
  2  4  1  0  0  0  0
  2  5  1  0  0  0  0
  3  6  2  0  0  0  0
  3  7  1  0  0  0  0
  4  8  2  0  0  0  0
  5  9  2  0  0  0  0
  5 10  1  0  0  0  0
  6 11  1  0  0  0  0
  6 12  1  0  0  0  0
  7 13  2  0  0  0  0
  8 14  1  0  0  0  0
  8 15  1  0  0  0  0
 10 15  2  0  0  0  0
 10 16  1  0  0  0  0
 12 17  2  0  0  0  0
 13 17  1  0  0  0  0
 14 18  1  0  0  0  0
 16 19  1  0  0  0  0
 16 20  2  0  0  0  0
 18 21  2  0  0  0  0
 18 22  1  0  0  0  0
 19 23  2  0  0  0  0
 21 24  1  0  0  0  0
 21 25  1  0  0  0  0
 22 26  1  0  0  0  0
 22 27  2  0  0  0  0
 23 28  1  0  0  0  0
 23 29  1  0  0  0  0
 25 30  2  0  0  0  0
 27 30  1  0  0  0  0
 28 31  1  0  0  0  0
 28 32  2  0  0  0  0
 31 33  1  0  0  0  0
 33 34  1  0  0  0  0
 33 35  1  0  0  0  0
 34 36  2  0  0  0  0
 34 37  1  0  0  0  0
 35 38  1  0  0  0  0
 37 38  1  0  0  0  0
M  END
>  <Name/ID> (38)
4-(5-(2,6-difluorobenzyl)-1-(2-fluorobenzyl)-2-oxo-1,2-dihydropyridin-3-yl)-4-hydroxy-2-oxo-N-(2-oxopyrrolidin-1-yl)but-3-enamide

>  <Other References> (38)
Okello MO. (2013).�A novel anti-HIV active integrase inhibitor with a favorable in vitro cytochrome P450 and uridine 5'-diphospho-glucuronosyltransferase metabolism profile.�Antiviral Res,�98,�365-72

>  <CYP3A4 RI> (38)
0

>  <CYP2C19 RI> (38)
0

>  <CAS> (38)
1310876-09-5

$$$$
39


 27 30  0  0  1  0  0  0  0  0999 V2000
    0.3233    1.2784    0.0000 N   0  0  0  0  0  0  0  0  0  0  0  0
    0.8869    1.7858    0.0000 C   0  0  0  0  0  0  0  0  0  0  0  0
    1.5436    1.4066    0.0000 C   0  0  0  0  0  0  0  0  0  0  0  0
    1.3860    0.6648    0.0000 C   0  0  0  0  0  0  0  0  0  0  0  0
    0.6317    0.5856    0.0000 C   0  0  0  0  0  0  0  0  0  0  0  0
   -0.4185    1.4360    0.0000 C   0  0  0  0  0  0  0  0  0  0  0  0
   -0.6529    2.1573    0.0000 O   0  0  0  0  0  0  0  0  0  0  0  0
   -0.9548    0.8998    0.0000 N   0  0  0  0  0  0  0  0  0  0  0  0
   -1.6873    1.0961    0.0000 C   0  0  0  0  0  0  0  0  0  0  0  0
   -2.2235    0.5598    0.0000 C   0  0  0  0  0  0  0  0  0  0  0  0
   -2.9561    0.7561    0.0000 F   0  0  0  0  0  0  0  0  0  0  0  0
   -2.7598    0.0236    0.0000 F   0  0  0  0  0  0  0  0  0  0  0  0
   -2.0273   -0.1727    0.0000 F   0  0  0  0  0  0  0  0  0  0  0  0
    2.3925   -1.0197    0.0000 C   0  0  0  0  0  0  0  0  0  0  0  0
    2.3925   -1.7781    0.0000 C   0  0  0  0  0  0  0  0  0  0  0  0
    1.7357   -0.6406    0.0000 N   0  0  0  0  0  0  0  0  0  0  0  0
    1.7357   -2.1573    0.0000 N   0  0  0  0  0  0  0  0  0  0  0  0
    1.0790   -1.7781    0.0000 C   0  0  0  0  0  0  0  0  0  0  0  0
    1.0790   -1.0197    0.0000 C   0  0  0  0  0  0  0  0  0  0  0  0
    0.3577   -2.0125    0.0000 N   0  0  0  0  0  0  0  0  0  0  0  0
    0.3577   -0.7854    0.0000 C   0  0  0  0  0  0  0  0  0  0  0  0
   -0.0881   -1.3989    0.0000 C   0  0  0  0  0  0  0  0  0  0  0  0
    2.9561   -0.5123    0.0000 N   0  0  0  0  0  0  0  0  0  0  0  0
    2.6476    0.1805    0.0000 C   0  0  0  0  0  0  0  0  0  0  0  0
    1.8934    0.1012    0.0000 C   0  0  0  0  0  0  0  0  0  0  0  0
    2.2364    1.7151    0.0000 C   0  0  0  0  0  0  0  0  0  0  0  0
    2.8500    1.2693    0.0000 C   0  0  0  0  0  0  0  0  0  0  0  0
  1  2  1  0  0  0  0
  2  3  1  0  0  0  0
  3  4  1  0  0  0  0
  4  5  1  0  0  0  0
  1  5  1  0  0  0  0
  6  7  2  0  0  0  0
  6  8  1  0  0  0  0
  1  6  1  0  0  0  0
  9 10  1  0  0  0  0
 10 11  1  0  0  0  0
 10 12  1  0  0  0  0
 10 13  1  0  0  0  0
  8  9  1  0  0  0  0
 14 15  1  0  0  0  0
 14 16  1  0  0  0  0
 15 17  2  0  0  0  0
 17 18  1  0  0  0  0
 18 19  2  0  0  0  0
 16 19  1  0  0  0  0
 21 22  2  0  0  0  0
 20 22  1  0  0  0  0
 20 18  1  0  0  0  0
 21 19  1  0  0  0  0
 23 24  1  0  0  0  0
 24 25  2  0  0  0  0
 25 16  1  0  0  0  0
 23 14  2  0  0  0  0
  4 25  1  1  0  0  0
 26 27  1  0  0  0  0
  3 26  1  1  0  0  0
M  END
>  <Name/ID> (39)
upadacitinib

>  <Other References> (39)
Upadacitinib approval packages

>  <CYP3A4 RI> (39)
0

>  <CAS> (39)
1310726-60-3

$$$$
40


 27 29  0  0  0  0  0  0  0  0999 V2000
   -3.4641   -1.0000    0.0000 C   0  0  0  0  0  0  0  0  0  0  0  0
   -2.5981   -1.5000    0.0000 C   0  0  0  0  0  0  0  0  0  0  0  0
   -3.4641    0.0000    0.0000 C   0  0  0  0  0  0  0  0  0  0  0  0
   -4.3301   -1.5000    0.0000 C   0  0  0  0  0  0  0  0  0  0  0  0
   -2.5981   -2.5000    0.0000 C   0  0  0  0  0  0  0  0  0  0  0  0
   -1.7321   -1.0000    0.0000 C   0  0  0  0  0  0  0  0  0  0  0  0
   -4.3301    0.5000    0.0000 C   0  0  0  0  0  0  0  0  0  0  0  0
   -2.5981    0.5000    0.0000 C   0  0  0  0  0  0  0  0  0  0  0  0
   -4.3301   -2.5000    0.0000 C   0  0  0  0  0  0  0  0  0  0  0  0
   -5.1962   -1.0000    0.0000 C   0  0  0  0  0  0  0  0  0  0  0  0
   -3.4641   -3.0000    0.0000 C   0  0  0  0  0  0  0  0  0  0  0  0
   -1.7321   -0.0000    0.0000 C   0  0  0  0  0  0  0  0  0  0  0  0
   -0.8660   -1.5000    0.0000 C   0  0  0  0  0  0  0  0  0  0  0  0
   -4.3301    1.5000    0.0000 C   0  0  0  0  0  0  0  0  0  0  0  0
   -2.5981    1.5000    0.0000 C   0  0  0  0  0  0  0  0  0  0  0  0
   -5.1962   -3.0000    0.0000 C   0  0  0  0  0  0  0  0  0  0  0  0
   -6.0622   -1.5000    0.0000 C   0  0  0  0  0  0  0  0  0  0  0  0
   -0.8660    0.5000    0.0000 C   0  0  0  0  0  0  0  0  0  0  0  0
    0.0000   -1.0000    0.0000 C   0  0  0  0  0  0  0  0  0  0  0  0
   -3.4641    2.0000    0.0000 C   0  0  0  0  0  0  0  0  0  0  0  0
   -6.0622   -2.5000    0.0000 C   0  0  0  0  0  0  0  0  0  0  0  0
    0.0000    0.0000    0.0000 C   0  0  0  0  0  0  0  0  0  0  0  0
   -3.4641    3.0000    0.0000 O   0  0  0  0  0  0  0  0  0  0  0  0
   -6.9282   -3.0000    0.0000 O   0  0  0  0  0  0  0  0  0  0  0  0
   -2.5981    3.5000    0.0000 C   0  0  0  0  0  0  0  0  0  0  0  0
   -1.7321    3.0000    0.0000 C   0  0  0  0  0  0  0  0  0  0  0  0
   -0.8660    3.5000    0.0000 N   0  0  0  0  0  0  0  0  0  0  0  0
  1  2  2  0  0  0  0
  1  3  1  0  0  0  0
  1  4  1  0  0  0  0
  2  5  1  0  0  0  0
  2  6  1  0  0  0  0
  3  7  2  0  0  0  0
  3  8  1  0  0  0  0
  4  9  2  0  0  0  0
  4 10  1  0  0  0  0
  5 11  1  0  0  0  0
  6 12  2  0  0  0  0
  6 13  1  0  0  0  0
  7 14  1  0  0  0  0
  8 15  2  0  0  0  0
  9 16  1  0  0  0  0
 10 17  2  0  0  0  0
 12 18  1  0  0  0  0
 13 19  2  0  0  0  0
 14 20  2  0  0  0  0
 15 20  1  0  0  0  0
 16 21  2  0  0  0  0
 17 21  1  0  0  0  0
 18 22  2  0  0  0  0
 19 22  1  0  0  0  0
 20 23  1  0  0  0  0
 21 24  1  0  0  0  0
 23 25  1  0  0  0  0
 25 26  1  0  0  0  0
 26 27  1  0  0  0  0
M  END
>  <Name/ID> (40)
norendoxifene

>  <Other References> (40)
Liu J. (2013).�Inhibition of cytochrome p450 enzymes by the e- and z-isomers of norendoxifen.�Drug Metab Dispos,�41,�1715-20

>  <CYP2C19 RI> (40)
1

>  <CAS> (40)
1308808-22-1

$$$$
41


 39 44  0  0  1  0  0  0  0  0999 V2000
   -1.7686    2.8815    0.0000 F   0  0  0  0  0  0  0  0  0  0  0  0
   -2.7974    4.1715    0.0000 F   0  0  0  0  0  0  0  0  0  0  0  0
    0.8509    0.6528    0.0000 O   0  0  0  0  0  0  0  0  0  0  0  0
   -0.5422    0.3348    0.0000 O   0  0  0  0  0  0  0  0  0  0  0  0
    2.4424   -3.0230    0.0000 O   0  0  0  0  0  0  0  0  0  0  0  0
    0.4297   -0.7127    0.0000 N   0  0  0  0  0  0  0  0  0  0  0  0
    0.9805   -3.1257    0.0000 N   0  0  0  0  0  0  0  0  0  0  0  0
    0.8509    4.1153    0.0000 N   0  0  0  0  0  0  0  0  0  0  0  0
    2.0498    1.5304    0.0000 N   0  0  0  0  0  0  0  0  0  0  0  0
    1.6635   -4.2644    0.0000 N   0  0  0  0  0  0  0  0  0  0  0  0
    0.4641   -5.1717    0.0000 N   0  0  0  0  0  0  0  0  0  0  0  0
    0.7969   -2.3214    0.0000 C   0  0  0  0  0  0  0  0  0  0  0  0
   -0.1370    3.1273    0.0000 C   0  0  0  0  0  0  0  0  0  0  0  0
    0.0085   -2.0780    0.0000 C   0  0  0  0  0  0  0  0  0  0  0  0
    1.4016   -1.7602    0.0000 C   0  0  0  0  0  0  0  0  0  0  0  0
   -0.4949    2.3841    0.0000 C   0  0  0  0  0  0  0  0  0  0  0  0
    0.6673    3.3109    0.0000 C   0  0  0  0  0  0  0  0  0  0  0  0
   -0.1750   -1.2738    0.0000 C   0  0  0  0  0  0  0  0  0  0  0  0
    1.2181   -0.9559    0.0000 C   0  0  0  0  0  0  0  0  0  0  0  0
   -0.1370    1.6407    0.0000 C   0  0  0  0  0  0  0  0  0  0  0  0
    0.6673    1.4571    0.0000 C   0  0  0  0  0  0  0  0  0  0  0  0
    1.3124    2.7966    0.0000 C   0  0  0  0  0  0  0  0  0  0  0  0
    1.3124    1.9714    0.0000 C   0  0  0  0  0  0  0  0  0  0  0  0
   -0.6514    3.7724    0.0000 C   0  0  0  0  0  0  0  0  0  0  0  0
    0.2461    0.0917    0.0000 C   0  0  0  0  0  0  0  0  0  0  0  0
    0.4402   -3.7429    0.0000 C   0  0  0  0  0  0  0  0  0  0  0  0
    1.7349   -3.4473    0.0000 C   0  0  0  0  0  0  0  0  0  0  0  0
    2.0498    3.2376    0.0000 C   0  0  0  0  0  0  0  0  0  0  0  0
    0.8647   -4.4503    0.0000 C   0  0  0  0  0  0  0  0  0  0  0  0
   -1.4672    3.6494    0.0000 C   0  0  0  0  0  0  0  0  0  0  0  0
   -0.3499    4.5404    0.0000 C   0  0  0  0  0  0  0  0  0  0  0  0
   -0.3845   -3.7566    0.0000 C   0  0  0  0  0  0  0  0  0  0  0  0
    2.7974    2.8137    0.0000 C   0  0  0  0  0  0  0  0  0  0  0  0
    2.7974    1.9544    0.0000 C   0  0  0  0  0  0  0  0  0  0  0  0
   -1.9816    4.2945    0.0000 C   0  0  0  0  0  0  0  0  0  0  0  0
   -0.8643    5.1854    0.0000 C   0  0  0  0  0  0  0  0  0  0  0  0
   -0.7852   -4.4779    0.0000 C   0  0  0  0  0  0  0  0  0  0  0  0
   -1.6801    5.0624    0.0000 C   0  0  0  0  0  0  0  0  0  0  0  0
   -0.3607   -5.1854    0.0000 C   0  0  0  0  0  0  0  0  0  0  0  0
  1 30  1  0  0  0  0
  2 35  1  0  0  0  0
 21  3  1  6  0  0  0
  3 25  1  0  0  0  0
  4 25  2  0  0  0  0
  5 27  2  0  0  0  0
  6 18  1  0  0  0  0
  6 19  1  0  0  0  0
  6 25  1  0  0  0  0
  7 12  1  0  0  0  0
  7 26  1  0  0  0  0
  7 27  1  0  0  0  0
 17  8  1  6  0  0  0
  9 23  1  0  0  0  0
  9 34  2  0  0  0  0
 10 27  1  0  0  0  0
 10 29  1  0  0  0  0
 11 29  1  0  0  0  0
 11 39  2  0  0  0  0
 12 14  1  0  0  0  0
 12 15  1  0  0  0  0
 13 16  1  0  0  0  0
 13 17  1  0  0  0  0
 13 24  1  1  0  0  0
 14 18  1  0  0  0  0
 15 19  1  0  0  0  0
 16 20  1  0  0  0  0
 17 22  1  0  0  0  0
 20 21  1  0  0  0  0
 21 23  1  0  0  0  0
 22 23  2  0  0  0  0
 22 28  1  0  0  0  0
 24 30  2  0  0  0  0
 24 31  1  0  0  0  0
 26 29  2  0  0  0  0
 26 32  1  0  0  0  0
 28 33  2  0  0  0  0
 30 35  1  0  0  0  0
 31 36  2  0  0  0  0
 32 37  2  0  0  0  0
 33 34  1  0  0  0  0
 35 38  2  0  0  0  0
 36 38  1  0  0  0  0
 37 39  1  0  0  0  0
M  END
>  <Name/ID> (41)
rimegepant

>  <Curation/DataSource> (41)
BindingDB

>  <CAS> (41)
1289023-67-1

>  <CYP3A4 TDI> (41)
1

$$$$
42


 78 83  0  0  1  0  0  0  0  0999 V2000
    6.6944   -5.1176    0.0000 C   0  0  0  0  0  0  0  0  0  0  0  0
    6.2627   -5.4478    0.0000 O   0  0  0  0  0  0  0  0  0  0  0  0
    6.8505   -6.2568    0.0000 C   0  0  0  0  0  0  0  0  0  0  0  0
    6.4437   -7.1704    0.0000 C   0  0  0  0  0  0  0  0  0  0  0  0
    7.8450   -6.1523    0.0000 O   0  0  0  0  0  0  0  0  0  0  0  0
    5.4492   -7.2749    0.0000 N   0  0  0  0  0  0  0  0  0  0  0  0
    7.0315   -7.9794    0.0000 C   0  0  0  0  0  0  0  0  0  0  0  0
    4.8614   -6.4659    0.0000 C   0  0  0  0  0  0  0  0  0  0  0  0
    5.0425   -8.1885    0.0000 C   0  0  0  0  0  0  0  0  0  0  0  0
    5.2682   -5.5523    0.0000 C   0  0  0  0  0  0  0  0  0  0  0  0
    3.8669   -6.5704    0.0000 O   0  0  0  0  0  0  0  0  0  0  0  0
    4.6804   -4.7433    0.0000 C   0  0  0  0  0  0  0  0  0  0  0  0
    3.6859   -4.8479    0.0000 S   0  0  0  0  0  0  0  0  0  0  0  0
   10.0948   -5.1515    0.0000 C   0  0  0  0  0  0  0  0  0  0  0  0
    4.3434   -3.6613    0.0000 O   0  0  0  0  0  0  0  0  0  0  0  0
    3.9187   -2.4018    0.0000 C   0  0  0  0  0  0  0  0  0  0  0  0
   11.9393   -1.8586    0.0000 O   0  0  0  0  0  0  0  0  0  0  0  0
    8.5057   -1.9691    0.0000 O   0  0  0  0  0  0  0  0  0  0  0  0
   11.7312   -0.4691    0.0000 O   0  0  0  0  0  0  0  0  0  0  0  0
   12.4816   -1.1300    0.0000 C   0  0  0  0  0  0  0  0  0  0  0  0
    3.3323   -1.0456    0.0000 Cl  0  0  0  0  0  0  0  0  0  0  0  0
    3.4243    0.6977    0.0000 O   0  0  0  0  0  0  0  0  0  0  0  0
    3.4023    1.6975    0.0000 C   0  0  0  0  0  0  0  0  0  0  0  0
    7.5937    2.2666    0.0000 C   0  0  0  0  0  0  0  0  0  0  0  0
    4.3581   -2.7788    0.0000 O   0  0  0  0  0  0  0  0  0  0  0  0
    2.5981   -1.5000    0.0000 C   0  0  0  0  0  0  0  0  0  0  0  0
    0.8380   -2.7788    0.0000 O   0  0  0  0  0  0  0  0  0  0  0  0
   -0.8660    0.5000    0.0000 C   0  0  0  0  0  0  0  0  0  0  0  0
   -1.7321   -0.0000    0.0000 N   0  0  0  0  0  0  0  0  0  0  0  0
   -0.8660    1.5000    0.0000 O   0  0  0  0  0  0  0  0  0  0  0  0
   -2.5981    0.5000    0.0000 C   0  0  0  0  0  0  0  0  0  0  0  0
   -2.5981    1.5000    0.0000 C   0  0  0  0  0  0  0  0  0  0  0  0
   -3.4641    2.0000    0.0000 C   0  0  0  0  0  0  0  0  0  0  0  0
   -3.4641    3.0000    0.0000 C   0  0  0  0  0  0  0  0  0  0  0  0
   -4.3301    3.5000    0.0000 C   0  0  0  0  0  0  0  0  0  0  0  0
   -5.1962    3.0000    0.0000 C   0  0  0  0  0  0  0  0  0  0  0  0
   -4.3301    4.5000    0.0000 N   0  0  0  0  0  0  0  0  0  0  0  0
   -5.1962    2.0000    0.0000 O   0  0  0  0  0  0  0  0  0  0  0  0
   -6.0622    3.5000    0.0000 O   0  0  0  0  0  0  0  0  0  0  0  0
    7.6375   -4.7851    0.0000 C   0  0  0  0  0  0  0  0  0  0  0  0
    8.6345   -4.7080    0.0000 C   0  0  0  0  0  0  0  0  0  0  0  0
    8.2027   -5.6100    0.0000 O   0  0  0  0  0  0  0  0  0  0  0  0
    6.6694   -4.5343    0.0000 C   0  0  0  0  0  0  0  0  0  0  0  0
    9.5525   -4.3114    0.0000 C   0  0  0  0  0  0  0  0  0  0  0  0
    5.8353   -3.9827    0.0000 C   0  0  0  0  0  0  0  0  0  0  0  0
   10.2919   -3.6382    0.0000 C   0  0  0  0  0  0  0  0  0  0  0  0
    5.2254   -3.1902    0.0000 C   0  0  0  0  0  0  0  0  0  0  0  0
   10.7727   -2.7613    0.0000 C   0  0  0  0  0  0  0  0  0  0  0  0
    9.5483   -3.1714    0.0000 O   0  0  0  0  0  0  0  0  0  0  0  0
    4.9060   -2.2426    0.0000 N   0  0  0  0  0  0  0  0  0  0  0  0
   10.9427   -1.7759    0.0000 C   0  0  0  0  0  0  0  0  0  0  0  0
    9.4497   -2.2990    0.0000 C   0  0  0  0  0  0  0  0  0  0  0  0
    4.9115   -1.2426    0.0000 C   0  0  0  0  0  0  0  0  0  0  0  0
   10.7836   -0.7886    0.0000 C   0  0  0  0  0  0  0  0  0  0  0  0
   10.0703   -1.6779    0.0000 N   0  0  0  0  0  0  0  0  0  0  0  0
    5.2414   -0.2986    0.0000 C   0  0  0  0  0  0  0  0  0  0  0  0
    4.2549   -0.6598    0.0000 C   0  0  0  0  0  0  0  0  0  0  0  0
   10.3125    0.0935    0.0000 C   0  0  0  0  0  0  0  0  0  0  0  0
    5.8599    0.4871    0.0000 C   0  0  0  0  0  0  0  0  0  0  0  0
    4.3012    0.2169    0.0000 C   0  0  0  0  0  0  0  0  0  0  0  0
    9.5805    0.7748    0.0000 C   0  0  0  0  0  0  0  0  0  0  0  0
    5.0155    0.7273    0.0000 C   0  0  0  0  0  0  0  0  0  0  0  0
    6.7001    1.0295    0.0000 C   0  0  0  0  0  0  0  0  0  0  0  0
    8.6669    1.1815    0.0000 C   0  0  0  0  0  0  0  0  0  0  0  0
    7.6708    1.2696    0.0000 C   0  0  0  0  0  0  0  0  0  0  0  0
    3.0981   -4.0388    0.0000 C   0  0  0  0  0  0  0  0  0  0  0  0
    3.4071   -3.0878    0.0000 C   0  0  0  0  0  0  0  0  0  0  0  0
    2.0981   -4.0388    0.0000 C   0  0  0  0  0  0  0  0  0  0  0  0
    2.5981   -2.5000    0.0000 N   0  0  0  0  0  0  0  0  0  0  0  0
    1.7891   -3.0878    0.0000 C   0  0  0  0  0  0  0  0  0  0  0  0
    1.7321   -1.0000    0.0000 C   0  0  0  0  0  0  0  0  0  0  0  0
    1.7321    0.0000    0.0000 C   0  0  0  0  0  0  0  0  0  0  0  0
    0.8660   -1.5000    0.0000 C   0  0  0  0  0  0  0  0  0  0  0  0
    0.8660    0.5000    0.0000 C   0  0  0  0  0  0  0  0  0  0  0  0
    0.0000   -1.0000    0.0000 C   0  0  0  0  0  0  0  0  0  0  0  0
   -0.0000   -0.0000    0.0000 C   0  0  0  0  0  0  0  0  0  0  0  0
    9.2938   -3.9562    0.0000 H   0  0  0  0  0  0  0  0  0  0  0  0
   11.1231   -4.1942    0.0000 H   0  0  0  0  0  0  0  0  0  0  0  0
  2  3  1  0  0  0  0
  3  4  1  0  0  0  0
  3  5  2  0  0  0  0
  4  6  1  0  0  0  0
  4  7  1  6  0  0  0
  6  8  1  0  0  0  0
  6  9  1  0  0  0  0
  8 10  1  0  0  0  0
  8 11  2  0  0  0  0
 10 12  1  0  0  0  0
 12 13  1  0  0  0  0
 15 47  2  0  0  0  0
 16 50  1  0  0  0  0
 18 52  2  0  0  0  0
 19 20  1  0  0  0  0
 21 57  1  0  0  0  0
 22 23  1  0  0  0  0
 22 60  1  0  0  0  0
 24 65  1  0  0  0  0
 25 67  2  0  0  0  0
 26 69  1  0  0  0  0
 27 70  2  0  0  0  0
 28 29  1  0  0  0  0
 28 30  2  0  0  0  0
 29 31  1  0  0  0  0
 31 32  1  0  0  0  0
 32 33  1  0  0  0  0
 33 34  1  0  0  0  0
 34 35  1  0  0  0  0
 35 36  1  0  0  0  0
 35 37  1  1  0  0  0
 36 38  1  0  0  0  0
 36 39  2  0  0  0  0
 40  1  1  6  0  0  0
 40 41  1  0  0  0  0
 40 42  1  0  0  0  0
 40 43  1  0  0  0  0
 41 42  1  0  0  0  0
 41 44  1  0  0  0  0
 41 77  1  1  0  0  0
 43  2  1  1  0  0  0
 43 45  1  0  0  0  0
 44 14  1  1  0  0  0
 44 46  1  0  0  0  0
 45 47  1  0  0  0  0
 46 48  1  0  0  0  0
 46 49  1  0  0  0  0
 46 78  1  6  0  0  0
 47 50  1  0  0  0  0
 48 51  1  0  0  0  0
 49 52  1  0  0  0  0
 50 53  1  0  0  0  0
 51 17  1  6  0  0  0
 51 54  1  0  0  0  0
 51 55  1  0  0  0  0
 52 55  1  0  0  0  0
 53 56  1  0  0  0  0
 53 57  2  0  0  0  0
 54 19  1  1  0  0  0
 54 58  1  0  0  0  0
 56 59  2  0  0  0  0
 57 60  1  0  0  0  0
 58 61  2  0  0  0  0
 59 62  1  0  0  0  0
 59 63  1  0  0  0  0
 60 62  2  0  0  0  0
 61 64  1  0  0  0  0
 63 65  1  0  0  0  0
 64 65  2  0  0  0  0
 66 13  1  1  0  0  0
 66 67  1  0  0  0  0
 66 68  1  0  0  0  0
 67 69  1  0  0  0  0
 68 70  1  0  0  0  0
 69 70  1  0  0  0  0
 71 26  1  1  0  0  0
 71 72  1  0  0  0  0
 71 73  1  0  0  0  0
 72 74  1  0  0  0  0
 73 75  1  0  0  0  0
 74 76  1  0  0  0  0
 75 76  1  0  0  0  0
 76 28  1  6  0  0  0
M  END
>  <Name/ID> (42)
Lys-N?-MCC-DM1

>  <Other References> (42)
Davis JA. (2012).�In vitro characterization of the drug-drug interaction potential of catabolites of antibody-maytansinoid conjugates.�Drug Metab Dispos,�40,�1927-34

>  <CAS> (42)
1281816-04-3

>  <CYP3A4 TDI> (42)
0

$$$$
43


 30 31  0  0  0  0  0  0  0  0999 V2000
   -4.3301   -1.5000    0.0000 O   0  0  0  0  0  0  0  0  0  0  0  0
   -3.4641   -1.0000    0.0000 C   0  0  0  0  0  0  0  0  0  0  0  0
   -5.1962   -1.0000    0.0000 C   0  0  0  0  0  0  0  0  0  0  0  0
   -2.5981   -1.5000    0.0000 C   0  0  0  0  0  0  0  0  0  0  0  0
   -3.4641   -0.0000    0.0000 C   0  0  0  0  0  0  0  0  0  0  0  0
   -6.0622   -1.5000    0.0000 C   0  0  0  0  0  0  0  0  0  0  0  0
   -5.1962   -0.0000    0.0000 C   0  0  0  0  0  0  0  0  0  0  0  0
   -2.5981   -2.5000    0.0000 O   0  0  0  0  0  0  0  0  0  0  0  0
   -1.7321   -1.0000    0.0000 C   0  0  0  0  0  0  0  0  0  0  0  0
   -6.0622   -2.5000    0.0000 O   0  0  0  0  0  0  0  0  0  0  0  0
   -6.9282   -1.0000    0.0000 C   0  0  0  0  0  0  0  0  0  0  0  0
   -4.3301    0.5000    0.0000 O   0  0  0  0  0  0  0  0  0  0  0  0
   -6.0622    0.5000    0.0000 C   0  0  0  0  0  0  0  0  0  0  0  0
   -1.7321   -3.0000    0.0000 C   0  0  0  0  0  0  0  0  0  0  0  0
   -1.7321   -0.0000    0.0000 C   0  0  0  0  0  0  0  0  0  0  0  0
   -0.8660   -1.5000    0.0000 C   0  0  0  0  0  0  0  0  0  0  0  0
   -6.9282   -3.0000    0.0000 C   0  0  0  0  0  0  0  0  0  0  0  0
   -6.9282   -0.0000    0.0000 C   0  0  0  0  0  0  0  0  0  0  0  0
   -4.3301    1.5000    0.0000 C   0  0  0  0  0  0  0  0  0  0  0  0
   -1.7321   -4.0000    0.0000 C   0  0  0  0  0  0  0  0  0  0  0  0
   -0.8660   -2.5000    0.0000 O   0  0  0  0  0  0  0  0  0  0  0  0
   -0.8660    0.5000    0.0000 C   0  0  0  0  0  0  0  0  0  0  0  0
    0.0000   -1.0000    0.0000 C   0  0  0  0  0  0  0  0  0  0  0  0
   -7.7942    0.5000    0.0000 C   0  0  0  0  0  0  0  0  0  0  0  0
   -0.8660    1.5000    0.0000 O   0  0  0  0  0  0  0  0  0  0  0  0
    0.0000    0.0000    0.0000 C   0  0  0  0  0  0  0  0  0  0  0  0
   -8.6603   -0.0000    0.0000 C   0  0  0  0  0  0  0  0  0  0  0  0
   -0.0000    2.0000    0.0000 C   0  0  0  0  0  0  0  0  0  0  0  0
    0.8660    0.5000    0.0000 O   0  0  0  0  0  0  0  0  0  0  0  0
   -9.5263    0.5000    0.0000 C   0  0  0  0  0  0  0  0  0  0  0  0
  1  2  1  0  0  0  0
  1  3  1  0  0  0  0
  2  4  1  0  0  0  0
  2  5  1  6  0  0  0
  3  6  2  0  0  0  0
  3  7  1  0  0  0  0
  4  8  1  6  0  0  0
  4  9  1  0  0  0  0
  6 10  1  0  0  0  0
  6 11  1  0  0  0  0
  7 12  1  0  0  0  0
  7 13  2  0  0  0  0
  8 14  1  0  0  0  0
  9 15  2  0  0  0  0
  9 16  1  0  0  0  0
 10 17  1  0  0  0  0
 11 18  2  0  0  0  0
 12 19  1  0  0  0  0
 13 18  1  0  0  0  0
 14 20  1  0  0  0  0
 14 21  2  0  0  0  0
 15 22  1  0  0  0  0
 16 23  2  0  0  0  0
 18 24  1  0  0  0  0
 22 25  1  0  0  0  0
 22 26  2  0  0  0  0
 23 26  1  0  0  0  0
 24 27  1  0  0  0  0
 25 28  1  0  0  0  0
 26 29  1  0  0  0  0
 27 30  2  0  0  0  0
M  END
>  <Name/ID> (43)
1-acetoxy-2-(4-allyl-2,6-dimethoxyphenoxy)-1-(4-hydroxy-3-methoxyphenyl)propane

>  <Other References> (43)
Kimura Y. (2010).�Effects of mace and nutmeg on human cytochrome P450 3A4 and 2C9 activity.�Biol Pharm Bull,�33,�1977-82

>  <CYP3A4 RI> (43)
1

>  <CAS> (43)
1275583-56-6

$$$$
44


 36 39  0  0  0  0  0  0  0  0999 V2000
    8.6603   -3.0000    0.0000 C   0  0  0  0  0  0  0  0  0  0  0  0
    7.7942   -2.5000    0.0000 C   0  0  0  0  0  0  0  0  0  0  0  0
    6.9282   -3.0000    0.0000 O   0  0  0  0  0  0  0  0  0  0  0  0
    6.0622   -2.5000    0.0000 C   0  0  0  0  0  0  0  0  0  0  0  0
    6.0622   -1.5000    0.0000 C   0  0  0  0  0  0  0  0  0  0  0  0
    5.1962   -1.0000    0.0000 C   0  0  0  0  0  0  0  0  0  0  0  0
    4.3301   -1.5000    0.0000 C   0  0  0  0  0  0  0  0  0  0  0  0
    4.3301   -2.5000    0.0000 C   0  0  0  0  0  0  0  0  0  0  0  0
    5.1962   -3.0000    0.0000 N   0  0  0  0  0  0  0  0  0  0  0  0
    3.4641   -1.0000    0.0000 C   0  0  0  0  0  0  0  0  0  0  0  0
    3.4641    0.0000    0.0000 C   0  0  0  0  0  0  0  0  0  0  0  0
    2.5981    0.5000    0.0000 C   0  0  0  0  0  0  0  0  0  0  0  0
    1.7321    0.0000    0.0000 C   0  0  0  0  0  0  0  0  0  0  0  0
    1.7321   -1.0000    0.0000 C   0  0  0  0  0  0  0  0  0  0  0  0
    0.8660   -1.5000    0.0000 C   0  0  0  0  0  0  0  0  0  0  0  0
    0.8660   -2.5000    0.0000 N   0  0  0  0  0  0  0  0  0  0  0  0
    1.7321   -3.0000    0.0000 C   0  0  0  0  0  0  0  0  0  0  0  0
    2.5981   -2.5000    0.0000 C   0  0  0  0  0  0  0  0  0  0  0  0
    0.0000   -3.0000    0.0000 C   0  0  0  0  0  0  0  0  0  0  0  0
    0.0000   -4.0000    0.0000 O   0  0  0  0  0  0  0  0  0  0  0  0
   -0.8660   -2.5000    0.0000 C   0  0  0  0  0  0  0  0  0  0  0  0
   -1.3660   -1.6340    0.0000 C   0  0  0  0  0  0  0  0  0  0  0  0
   -1.8660   -2.5000    0.0000 C   0  0  0  0  0  0  0  0  0  0  0  0
    2.5981   -1.5000    0.0000 C   0  0  0  0  0  0  0  0  0  0  0  0
    0.8660    0.5000    0.0000 C   0  0  0  0  0  0  0  0  0  0  0  0
    0.8660    1.5000    0.0000 C   0  0  0  0  0  0  0  0  0  0  0  0
    0.0000    2.0000    0.0000 C   0  0  0  0  0  0  0  0  0  0  0  0
    0.0000    3.0000    0.0000 C   0  0  0  0  0  0  0  0  0  0  0  0
   -0.8660    3.5000    0.0000 C   0  0  0  0  0  0  0  0  0  0  0  0
   -1.7321    3.0000    0.0000 O   0  0  0  0  0  0  0  0  0  0  0  0
   -0.8660    4.5000    0.0000 O   0  0  0  0  0  0  0  0  0  0  0  0
   -0.8660    1.5000    0.0000 C   0  0  0  0  0  0  0  0  0  0  0  0
   -0.8660    0.5000    0.0000 C   0  0  0  0  0  0  0  0  0  0  0  0
    0.0000    0.0000    0.0000 C   0  0  0  0  0  0  0  0  0  0  0  0
    0.0000   -1.0000    0.0000 O   0  0  0  0  0  0  0  0  0  0  0  0
   -0.8660   -1.5000    0.0000 C   0  0  0  0  0  0  0  0  0  0  0  0
  1  2  1  0  0  0  0
  2  3  1  0  0  0  0
  3  4  1  0  0  0  0
  4  9  1  0  0  0  0
  4  5  2  0  0  0  0
  5  6  1  0  0  0  0
  6  7  2  0  0  0  0
  7  8  1  0  0  0  0
  7 10  1  0  0  0  0
  8  9  2  0  0  0  0
 10 24  1  0  0  0  0
 10 11  2  0  0  0  0
 11 12  1  0  0  0  0
 12 13  2  0  0  0  0
 13 14  1  0  0  0  0
 13 25  1  0  0  0  0
 14 15  1  0  0  0  0
 14 24  2  0  0  0  0
 15 16  1  0  0  0  0
 16 17  1  0  0  0  0
 16 19  1  0  0  0  0
 17 18  1  0  0  0  0
 19 20  2  0  0  0  0
 19 21  1  0  0  0  0
 21 23  1  0  0  0  0
 21 22  1  0  0  0  0
 22 23  1  0  0  0  0
 25 34  1  0  0  0  0
 25 26  2  0  0  0  0
 26 27  1  0  0  0  0
 27 28  1  0  0  0  0
 27 32  2  0  0  0  0
 28 29  1  0  0  0  0
 29 30  2  0  0  0  0
 29 31  1  0  0  0  0
 32 33  1  0  0  0  0
 33 34  2  0  0  0  0
 34 35  1  0  0  0  0
 35 36  1  0  0  0  0
M  END
>  <Name/ID> (44)
CHEMBL1668898; Sodium [2'-[(cyclopropanecarbonyl-ethyl-amino)-methyl]-4'-(6-ethoxy-pyridin-3-yl)-6-methoxy-biphenyl-3-yl]-acetate; AM 432

>  <Article DOI> (44)
10.1016/j.bmcl.2010.12.016

>  <PMID> (44)
21211969

>  <Curation/DataSource> (44)
ChEMBL

>  <PubChem CID> (44)
91932479

>  <PubChem SID> (44)
125086056

>  <Authors> (44)
Stock, N; Volkots, D; Stebbins, K; Broadhead, A; Stearns, B; Roppe, J; Parr, T; Baccei, C; Bain, G; Chapman, C; Correa, L; Darlington, J; King, C; Lee, C; Lorrain, DS; Prodanovich, P; Santini, A; Evans, JF; Hutchinson, JH; Prasit, P

>  <CYP2D6 RI> (44)
0

>  <CYP2C9 RI> (44)
0

>  <CYP2C19 RI> (44)
0

>  <CAS> (44)
1263409-33-1

>  <CYP3A4 TDI> (44)
0

$$$$
45


 31 32  0  0  0  0  0  0  0  0999 V2000
   -4.3301   -1.5000    0.0000 O   0  0  0  0  0  0  0  0  0  0  0  0
   -3.4641   -1.0000    0.0000 C   0  0  0  0  0  0  0  0  0  0  0  0
   -5.1962   -1.0000    0.0000 C   0  0  0  0  0  0  0  0  0  0  0  0
   -2.5981   -1.5000    0.0000 C   0  0  0  0  0  0  0  0  0  0  0  0
   -3.4641    0.0000    0.0000 C   0  0  0  0  0  0  0  0  0  0  0  0
   -6.0622   -1.5000    0.0000 C   0  0  0  0  0  0  0  0  0  0  0  0
   -5.1962    0.0000    0.0000 C   0  0  0  0  0  0  0  0  0  0  0  0
   -2.5981   -2.5000    0.0000 O   0  0  0  0  0  0  0  0  0  0  0  0
   -1.7321   -1.0000    0.0000 C   0  0  0  0  0  0  0  0  0  0  0  0
   -6.0622   -2.5000    0.0000 O   0  0  0  0  0  0  0  0  0  0  0  0
   -6.9282   -1.0000    0.0000 C   0  0  0  0  0  0  0  0  0  0  0  0
   -4.3301    0.5000    0.0000 O   0  0  0  0  0  0  0  0  0  0  0  0
   -6.0622    0.5000    0.0000 C   0  0  0  0  0  0  0  0  0  0  0  0
   -1.7321   -3.0000    0.0000 C   0  0  0  0  0  0  0  0  0  0  0  0
   -1.7321    0.0000    0.0000 C   0  0  0  0  0  0  0  0  0  0  0  0
   -0.8660   -1.5000    0.0000 C   0  0  0  0  0  0  0  0  0  0  0  0
   -6.9282   -3.0000    0.0000 C   0  0  0  0  0  0  0  0  0  0  0  0
   -6.9282    0.0000    0.0000 C   0  0  0  0  0  0  0  0  0  0  0  0
   -4.3301    1.5000    0.0000 C   0  0  0  0  0  0  0  0  0  0  0  0
   -1.7321   -4.0000    0.0000 C   0  0  0  0  0  0  0  0  0  0  0  0
   -0.8660   -2.5000    0.0000 O   0  0  0  0  0  0  0  0  0  0  0  0
   -0.8660    0.5000    0.0000 C   0  0  0  0  0  0  0  0  0  0  0  0
   -0.0000   -1.0000    0.0000 C   0  0  0  0  0  0  0  0  0  0  0  0
   -7.7942    0.5000    0.0000 C   0  0  0  0  0  0  0  0  0  0  0  0
   -0.8660    1.5000    0.0000 O   0  0  0  0  0  0  0  0  0  0  0  0
    0.0000    0.0000    0.0000 C   0  0  0  0  0  0  0  0  0  0  0  0
   -8.6603    0.0000    0.0000 C   0  0  0  0  0  0  0  0  0  0  0  0
    0.0000    2.0000    0.0000 C   0  0  0  0  0  0  0  0  0  0  0  0
    0.8660    0.5000    0.0000 O   0  0  0  0  0  0  0  0  0  0  0  0
   -9.5263    0.5000    0.0000 C   0  0  0  0  0  0  0  0  0  0  0  0
    1.7321   -0.0000    0.0000 C   0  0  0  0  0  0  0  0  0  0  0  0
  1  2  1  0  0  0  0
  1  3  1  0  0  0  0
  2  4  1  0  0  0  0
  2  5  1  6  0  0  0
  3  6  2  0  0  0  0
  3  7  1  0  0  0  0
  4  8  1  6  0  0  0
  4  9  1  0  0  0  0
  6 10  1  0  0  0  0
  6 11  1  0  0  0  0
  7 12  1  0  0  0  0
  7 13  2  0  0  0  0
  8 14  1  0  0  0  0
  9 15  2  0  0  0  0
  9 16  1  0  0  0  0
 10 17  1  0  0  0  0
 11 18  2  0  0  0  0
 12 19  1  0  0  0  0
 13 18  1  0  0  0  0
 14 20  1  0  0  0  0
 14 21  2  0  0  0  0
 15 22  1  0  0  0  0
 16 23  2  0  0  0  0
 18 24  1  0  0  0  0
 22 25  1  0  0  0  0
 22 26  2  0  0  0  0
 23 26  1  0  0  0  0
 24 27  1  0  0  0  0
 25 28  1  0  0  0  0
 26 29  1  0  0  0  0
 27 30  2  0  0  0  0
 29 31  1  0  0  0  0
M  END
>  <Name/ID> (45)
1-acetoxy-2-(4- allyl-2,6-dimethoxyphenoxy)-1-(3,4-dimethoxyphenyl)propane

>  <Other References> (45)
Kimura Y. (2010).�Effects of mace and nutmeg on human cytochrome P450 3A4 and 2C9 activity.�Biol Pharm Bull,�33,�1977-82

>  <CYP3A4 RI> (45)
1

>  <CAS> (45)
1257094-34-0

$$$$
46


 61 68  0  0  0  0  0  0  0  0999 V2000
   -0.6187    1.3491    0.0000 C   0  0  0  0  0  0  0  0  0  0  0  0
    0.2063    1.3491    0.0000 C   0  0  0  0  0  0  0  0  0  0  0  0
    0.6188    0.6348    0.0000 C   0  0  0  0  0  0  0  0  0  0  0  0
    1.4438    0.6348    0.0000 C   0  0  0  0  0  0  0  0  0  0  0  0
    1.8562    1.3491    0.0000 C   0  0  0  0  0  0  0  0  0  0  0  0
    1.4438    2.0637    0.0000 C   0  0  0  0  0  0  0  0  0  0  0  0
    0.6188    2.0637    0.0000 C   0  0  0  0  0  0  0  0  0  0  0  0
   -1.0311    2.0637    0.0000 O   0  0  0  0  0  0  0  0  0  0  0  0
   -1.0311    0.6348    0.0000 N   0  0  0  0  0  0  0  0  0  0  0  0
    0.2063   -0.0797    0.0000 O   0  0  0  0  0  0  0  0  0  0  0  0
    1.4438   -2.2231    0.0000 C   0  0  0  0  0  0  0  0  0  0  0  0
    0.6188   -2.2231    0.0000 C   0  0  0  0  0  0  0  0  0  0  0  0
    0.2063   -1.5086    0.0000 C   0  0  0  0  0  0  0  0  0  0  0  0
    0.6188   -0.7941    0.0000 C   0  0  0  0  0  0  0  0  0  0  0  0
    1.4438   -0.7941    0.0000 C   0  0  0  0  0  0  0  0  0  0  0  0
    1.8562   -1.5086    0.0000 N   0  0  0  0  0  0  0  0  0  0  0  0
    1.6987   -3.0077    0.0000 N   0  0  0  0  0  0  0  0  0  0  0  0
    0.3638   -3.0077    0.0000 C   0  0  0  0  0  0  0  0  0  0  0  0
    1.0313   -3.4927    0.0000 C   0  0  0  0  0  0  0  0  0  0  0  0
   -1.8561    0.6348    0.0000 S   0  0  0  0  0  0  0  0  0  0  0  0
   -1.8561    1.4598    0.0000 O   0  0  0  0  0  0  0  0  0  0  0  0
   -1.8561   -0.1902    0.0000 O   0  0  0  0  0  0  0  0  0  0  0  0
   -2.6812    0.6348    0.0000 C   0  0  0  0  0  0  0  0  0  0  0  0
   -3.0937   -0.0797    0.0000 C   0  0  0  0  0  0  0  0  0  0  0  0
   -3.9187   -0.0797    0.0000 C   0  0  0  0  0  0  0  0  0  0  0  0
   -4.3312    0.6348    0.0000 C   0  0  0  0  0  0  0  0  0  0  0  0
   -3.9187    1.3491    0.0000 C   0  0  0  0  0  0  0  0  0  0  0  0
   -3.0937    1.3491    0.0000 C   0  0  0  0  0  0  0  0  0  0  0  0
   -5.1562    0.6348    0.0000 N   0  0  0  0  0  0  0  0  0  0  0  0
   -5.5687    1.3491    0.0000 C   0  0  0  0  0  0  0  0  0  0  0  0
   -7.6312    2.0637    0.0000 C   0  0  0  0  0  0  0  0  0  0  0  0
   -6.8061    2.0637    0.0000 C   0  0  0  0  0  0  0  0  0  0  0  0
   -6.3937    1.3491    0.0000 C   0  0  0  0  0  0  0  0  0  0  0  0
   -6.8061    0.6348    0.0000 C   0  0  0  0  0  0  0  0  0  0  0  0
   -7.6312    0.6348    0.0000 C   0  0  0  0  0  0  0  0  0  0  0  0
   -8.0437    1.3491    0.0000 O   0  0  0  0  0  0  0  0  0  0  0  0
   -4.3312   -0.7941    0.0000 N   0  3  0  0  0  0  0  0  0  0  0  0
   -5.1562   -0.7941    0.0000 O   0  0  0  0  0  0  0  0  0  0  0  0
   -3.9187   -1.5086    0.0000 O   0  5  0  0  0  0  0  0  0  0  0  0
    2.6812    1.3491    0.0000 N   0  0  0  0  0  0  0  0  0  0  0  0
    3.0938    2.0637    0.0000 C   0  0  0  0  0  0  0  0  0  0  0  0
    3.9188    2.0637    0.0000 C   0  0  0  0  0  0  0  0  0  0  0  0
    4.3313    1.3491    0.0000 N   0  0  0  0  0  0  0  0  0  0  0  0
    3.9188    0.6348    0.0000 C   0  0  0  0  0  0  0  0  0  0  0  0
    3.0938    0.6348    0.0000 C   0  0  0  0  0  0  0  0  0  0  0  0
    5.1563    1.3491    0.0000 C   0  0  0  0  0  0  0  0  0  0  0  0
    5.5688    0.6348    0.0000 C   0  0  0  0  0  0  0  0  0  0  0  0
    6.3937    0.6348    0.0000 C   0  0  0  0  0  0  0  0  0  0  0  0
    6.8062   -0.0797    0.0000 C   0  0  0  0  0  0  0  0  0  0  0  0
    6.3937   -0.7941    0.0000 C   0  0  0  0  0  0  0  0  0  0  0  0
    5.5688   -0.7941    0.0000 C   0  0  0  0  0  0  0  0  0  0  0  0
    5.1563   -0.0797    0.0000 C   0  0  0  0  0  0  0  0  0  0  0  0
    7.1082   -1.2067    0.0000 C   0  0  0  0  0  0  0  0  0  0  0  0
    6.3937   -1.6191    0.0000 C   0  0  0  0  0  0  0  0  0  0  0  0
    6.8062    1.3491    0.0000 C   0  0  0  0  0  0  0  0  0  0  0  0
    6.3937    2.0637    0.0000 C   0  0  0  0  0  0  0  0  0  0  0  0
    6.8062    2.7782    0.0000 C   0  0  0  0  0  0  0  0  0  0  0  0
    7.6312    2.7782    0.0000 C   0  0  0  0  0  0  0  0  0  0  0  0
    8.0437    2.0637    0.0000 C   0  0  0  0  0  0  0  0  0  0  0  0
    7.6312    1.3491    0.0000 C   0  0  0  0  0  0  0  0  0  0  0  0
    8.0437    3.4927    0.0000 Cl  0  0  0  0  0  0  0  0  0  0  0  0
  1  2  1  0  0  0  0
  2  3  1  0  0  0  0
  3  4  2  0  0  0  0
  4  5  1  0  0  0  0
  5  6  2  0  0  0  0
  6  7  1  0  0  0  0
  2  7  2  0  0  0  0
  1  8  2  0  0  0  0
  1  9  1  0  0  0  0
 11 12  1  0  0  0  0
 12 13  2  0  0  0  0
 13 14  1  0  0  0  0
 14 15  2  0  0  0  0
 15 16  1  0  0  0  0
 11 16  2  0  0  0  0
 18 19  2  0  0  0  0
 17 19  1  0  0  0  0
 11 17  1  0  0  0  0
 12 18  1  0  0  0  0
 10 14  1  0  0  0  0
  3 10  1  0  0  0  0
 20 21  2  0  0  0  0
 20 22  2  0  0  0  0
 23 24  1  0  0  0  0
 24 25  2  0  0  0  0
 25 26  1  0  0  0  0
 26 27  2  0  0  0  0
 27 28  1  0  0  0  0
 23 28  2  0  0  0  0
 31 32  1  0  0  0  0
 32 33  1  0  0  0  0
 33 34  1  0  0  0  0
 34 35  1  0  0  0  0
 35 36  1  0  0  0  0
 31 36  1  0  0  0  0
 30 33  1  0  0  0  0
 29 30  1  0  0  0  0
 26 29  1  0  0  0  0
 37 38  2  0  0  0  0
 37 39  1  0  0  0  0
 25 37  1  0  0  0  0
 20 23  1  0  0  0  0
  9 20  1  0  0  0  0
 40 41  1  0  0  0  0
 41 42  1  0  0  0  0
 42 43  1  0  0  0  0
 43 44  1  0  0  0  0
 44 45  1  0  0  0  0
 40 45  1  0  0  0  0
 47 48  2  0  0  0  0
 48 49  1  0  0  0  0
 49 50  1  0  0  0  0
 50 51  1  0  0  0  0
 51 52  1  0  0  0  0
 47 52  1  0  0  0  0
 50 53  1  0  0  0  0
 50 54  1  0  0  0  0
 55 56  1  0  0  0  0
 56 57  2  0  0  0  0
 57 58  1  0  0  0  0
 58 59  2  0  0  0  0
 59 60  1  0  0  0  0
 55 60  2  0  0  0  0
 58 61  1  0  0  0  0
 48 55  1  0  0  0  0
 46 47  1  0  0  0  0
 43 46  1  0  0  0  0
  5 40  1  0  0  0  0
M  CHG  2  37   1  39  -1
M  END
>  <Name/ID> (46)
venetoclax

>  <Other References> (46)
Weiss J. (2016).�Venetoclax (ABT-199) Might Act as a Perpetrator in Pharmacokinetic Drug-Drug Interactions.�Pharmaceutics,�8

>  <CYP3A4 RI> (46)
1

>  <CYP2C19 RI> (46)
0

>  <CAS> (46)
1257044-40-8

$$$$
47


 50 54  0  0  1  0  0  0  0  0999 V2000
    6.9282   -2.0000    0.0000 N   0  0  0  0  0  0  0  0  0  0  0  0
    7.7942   -1.5000    0.0000 C   0  0  0  0  0  0  0  0  0  0  0  0
    6.0622   -1.5000    0.0000 C   0  0  0  0  0  0  0  0  0  0  0  0
    5.1962   -2.0000    0.0000 C   0  0  0  0  0  0  0  0  0  0  0  0
    6.0622   -0.5000    0.0000 O   0  0  0  0  0  0  0  0  0  0  0  0
    5.1962   -3.0000    0.0000 C   0  0  0  0  0  0  0  0  0  0  0  0
    4.3301   -1.5000    0.0000 C   0  0  0  0  0  0  0  0  0  0  0  0
    4.3301   -0.5000    0.0000 N   0  0  0  0  0  0  0  0  0  0  0  0
    9.5263    1.5000    0.0000 O   0  0  0  0  0  0  0  0  0  0  0  0
    9.5263    2.5000    0.0000 C   0  0  0  0  0  0  0  0  0  0  0  0
   10.3923    3.0000    0.0000 C   0  0  0  0  0  0  0  0  0  0  0  0
    6.0622    1.5000    0.0000 C   0  0  0  0  0  0  0  0  0  0  0  0
    5.1962    1.0000    0.0000 C   0  0  0  0  0  0  0  0  0  0  0  0
    4.3301    1.5000    0.0000 C   0  0  0  0  0  0  0  0  0  0  0  0
    3.4641    1.0000    0.0000 O   0  0  0  0  0  0  0  0  0  0  0  0
    2.5981    1.5000    0.0000 C   0  0  0  0  0  0  0  0  0  0  0  0
    1.7321   -5.0000    0.0000 O   0  0  0  0  0  0  0  0  0  0  0  0
    0.8660   -4.5000    0.0000 C   0  0  0  0  0  0  0  0  0  0  0  0
    0.8660   -3.5000    0.0000 C   0  0  0  0  0  0  0  0  0  0  0  0
   -0.0000   -3.0000    0.0000 O   0  0  0  0  0  0  0  0  0  0  0  0
   -1.7321   -2.0000    0.0000 Cl  0  0  0  0  0  0  0  0  0  0  0  0
    1.7321   -2.0000    0.0000 Cl  0  0  0  0  0  0  0  0  0  0  0  0
    0.0000    1.0000    0.0000 C   0  0  0  0  0  0  0  0  0  0  0  0
    6.9282   -3.0000    0.0000 C   0  0  0  0  0  0  0  0  0  0  0  0
    7.4282   -3.8660    0.0000 C   0  0  0  0  0  0  0  0  0  0  0  0
    6.4282   -3.8660    0.0000 C   0  0  0  0  0  0  0  0  0  0  0  0
    7.7942   -0.5000    0.0000 C   0  0  0  0  0  0  0  0  0  0  0  0
    8.6603   -0.0000    0.0000 C   0  0  0  0  0  0  0  0  0  0  0  0
    6.9282   -0.0000    0.0000 C   0  0  0  0  0  0  0  0  0  0  0  0
    8.6603    1.0000    0.0000 C   0  0  0  0  0  0  0  0  0  0  0  0
    6.9282    1.0000    0.0000 C   0  0  0  0  0  0  0  0  0  0  0  0
    7.7942    1.5000    0.0000 C   0  0  0  0  0  0  0  0  0  0  0  0
    4.3301   -3.5000    0.0000 C   0  0  0  0  0  0  0  0  0  0  0  0
    4.3301   -4.5000    0.0000 C   0  0  0  0  0  0  0  0  0  0  0  0
    3.4641   -3.0000    0.0000 C   0  0  0  0  0  0  0  0  0  0  0  0
    3.4641   -5.0000    0.0000 C   0  0  0  0  0  0  0  0  0  0  0  0
    2.5981   -3.5000    0.0000 C   0  0  0  0  0  0  0  0  0  0  0  0
    2.5981   -4.5000    0.0000 C   0  0  0  0  0  0  0  0  0  0  0  0
   11.2583    2.5000    0.0000 N   0  0  0  0  0  0  0  0  0  0  0  0
   12.1244    3.0000    0.0000 C   0  0  0  0  0  0  0  0  0  0  0  0
   11.2583    1.5000    0.0000 C   0  0  0  0  0  0  0  0  0  0  0  0
   12.9904    2.5000    0.0000 C   0  0  0  0  0  0  0  0  0  0  0  0
   12.1244    1.0000    0.0000 C   0  0  0  0  0  0  0  0  0  0  0  0
   12.9904    1.5000    0.0000 O   0  0  0  0  0  0  0  0  0  0  0  0
   -0.0000   -2.0000    0.0000 C   0  0  0  0  0  0  0  0  0  0  0  0
   -0.8660   -1.5000    0.0000 C   0  0  0  0  0  0  0  0  0  0  0  0
    0.8660   -1.5000    0.0000 C   0  0  0  0  0  0  0  0  0  0  0  0
   -0.8660   -0.5000    0.0000 C   0  0  0  0  0  0  0  0  0  0  0  0
    0.8660   -0.5000    0.0000 C   0  0  0  0  0  0  0  0  0  0  0  0
   -0.0000   -0.0000    0.0000 C   0  0  0  0  0  0  0  0  0  0  0  0
  1  2  1  0  0  0  0
  1  3  1  0  0  0  0
  1 24  1  0  0  0  0
  2 27  1  0  0  0  0
  3  4  1  0  0  0  0
  3  5  2  0  0  0  0
  4  6  1  6  0  0  0
  4  7  1  0  0  0  0
  6 33  1  0  0  0  0
  7  8  1  0  0  0  0
  9 10  1  0  0  0  0
  9 30  1  0  0  0  0
 10 11  1  0  0  0  0
 11 39  1  0  0  0  0
 12 13  1  0  0  0  0
 12 31  1  0  0  0  0
 13 14  1  0  0  0  0
 14 15  1  0  0  0  0
 15 16  1  0  0  0  0
 17 18  1  0  0  0  0
 17 38  1  0  0  0  0
 18 19  1  0  0  0  0
 19 20  1  0  0  0  0
 20 45  1  0  0  0  0
 21 46  1  0  0  0  0
 22 47  1  0  0  0  0
 23 50  1  0  0  0  0
 24 25  1  0  0  0  0
 24 26  1  0  0  0  0
 25 26  1  0  0  0  0
 27 28  2  0  0  0  0
 27 29  1  0  0  0  0
 28 30  1  0  0  0  0
 29 31  2  0  0  0  0
 30 32  2  0  0  0  0
 31 32  1  0  0  0  0
 33 34  2  0  0  0  0
 33 35  1  0  0  0  0
 34 36  1  0  0  0  0
 35 37  2  0  0  0  0
 36 38  2  0  0  0  0
 37 38  1  0  0  0  0
 39 40  1  0  0  0  0
 39 41  1  0  0  0  0
 40 42  1  0  0  0  0
 41 43  1  0  0  0  0
 42 44  1  0  0  0  0
 43 44  1  0  0  0  0
 45 46  2  0  0  0  0
 45 47  1  0  0  0  0
 46 48  1  0  0  0  0
 47 49  2  0  0  0  0
 48 50  2  0  0  0  0
 49 50  1  0  0  0  0
M  END
>  <Name/ID> (47)
Benzenepropanamide, ?-(aminomethyl)-N-cyclopropyl-4-[2-(2,6-dichloro-4-methylphenoxy)ethoxy]-N-[[3-(3-methoxypropyl)-5-[2-(4-morpholinyl)ethoxy]phenyl]methyl]-, (?R)- (ACI)

>  <Other References> (47)
Chen 2010 Addressing time-dependent CYP 3A4 inhibition observed in a novel series

>  <CAS> (47)
1251530-53-6

>  <CYP3A4 TDI> (47)
0

$$$$
48


 46 49  0  0  1  0  0  0  0  0999 V2000
    6.9282   -2.0000    0.0000 N   0  0  0  0  0  0  0  0  0  0  0  0
    7.7942   -1.5000    0.0000 C   0  0  0  0  0  0  0  0  0  0  0  0
    6.0622   -1.5000    0.0000 C   0  0  0  0  0  0  0  0  0  0  0  0
    5.1962   -2.0000    0.0000 C   0  0  0  0  0  0  0  0  0  0  0  0
    6.0622   -0.5000    0.0000 O   0  0  0  0  0  0  0  0  0  0  0  0
    5.1962   -3.0000    0.0000 C   0  0  0  0  0  0  0  0  0  0  0  0
    4.3301   -1.5000    0.0000 C   0  0  0  0  0  0  0  0  0  0  0  0
    4.3301   -0.5000    0.0000 N   0  0  0  0  0  0  0  0  0  0  0  0
    9.5263    1.5000    0.0000 C   0  0  0  0  0  0  0  0  0  0  0  0
    9.5263    2.5000    0.0000 C   0  0  0  0  0  0  0  0  0  0  0  0
    8.6603    3.0000    0.0000 C   0  0  0  0  0  0  0  0  0  0  0  0
    7.7942    2.5000    0.0000 O   0  0  0  0  0  0  0  0  0  0  0  0
    6.9282    3.0000    0.0000 C   0  0  0  0  0  0  0  0  0  0  0  0
    6.0622    1.5000    0.0000 O   0  0  0  0  0  0  0  0  0  0  0  0
    5.1962    1.0000    0.0000 C   0  0  0  0  0  0  0  0  0  0  0  0
    4.3301    1.5000    0.0000 C   0  0  0  0  0  0  0  0  0  0  0  0
    3.4641    1.0000    0.0000 O   0  0  0  0  0  0  0  0  0  0  0  0
    2.5981    1.5000    0.0000 C   0  0  0  0  0  0  0  0  0  0  0  0
    1.7321   -5.0000    0.0000 O   0  0  0  0  0  0  0  0  0  0  0  0
    0.8660   -4.5000    0.0000 C   0  0  0  0  0  0  0  0  0  0  0  0
    0.8660   -3.5000    0.0000 C   0  0  0  0  0  0  0  0  0  0  0  0
   -0.0000   -3.0000    0.0000 O   0  0  0  0  0  0  0  0  0  0  0  0
   -1.7321   -2.0000    0.0000 Cl  0  0  0  0  0  0  0  0  0  0  0  0
    1.7321   -2.0000    0.0000 Cl  0  0  0  0  0  0  0  0  0  0  0  0
    0.0000    1.0000    0.0000 C   0  0  0  0  0  0  0  0  0  0  0  0
    6.9282   -3.0000    0.0000 C   0  0  0  0  0  0  0  0  0  0  0  0
    7.4282   -3.8660    0.0000 C   0  0  0  0  0  0  0  0  0  0  0  0
    6.4282   -3.8660    0.0000 C   0  0  0  0  0  0  0  0  0  0  0  0
    7.7942   -0.5000    0.0000 C   0  0  0  0  0  0  0  0  0  0  0  0
    8.6603   -0.0000    0.0000 C   0  0  0  0  0  0  0  0  0  0  0  0
    6.9282   -0.0000    0.0000 C   0  0  0  0  0  0  0  0  0  0  0  0
    8.6603    1.0000    0.0000 C   0  0  0  0  0  0  0  0  0  0  0  0
    6.9282    1.0000    0.0000 C   0  0  0  0  0  0  0  0  0  0  0  0
    7.7942    1.5000    0.0000 C   0  0  0  0  0  0  0  0  0  0  0  0
    4.3301   -3.5000    0.0000 C   0  0  0  0  0  0  0  0  0  0  0  0
    4.3301   -4.5000    0.0000 C   0  0  0  0  0  0  0  0  0  0  0  0
    3.4641   -3.0000    0.0000 C   0  0  0  0  0  0  0  0  0  0  0  0
    3.4641   -5.0000    0.0000 C   0  0  0  0  0  0  0  0  0  0  0  0
    2.5981   -3.5000    0.0000 C   0  0  0  0  0  0  0  0  0  0  0  0
    2.5981   -4.5000    0.0000 C   0  0  0  0  0  0  0  0  0  0  0  0
   -0.0000   -2.0000    0.0000 C   0  0  0  0  0  0  0  0  0  0  0  0
   -0.8660   -1.5000    0.0000 C   0  0  0  0  0  0  0  0  0  0  0  0
    0.8660   -1.5000    0.0000 C   0  0  0  0  0  0  0  0  0  0  0  0
   -0.8660   -0.5000    0.0000 C   0  0  0  0  0  0  0  0  0  0  0  0
    0.8660   -0.5000    0.0000 C   0  0  0  0  0  0  0  0  0  0  0  0
   -0.0000   -0.0000    0.0000 C   0  0  0  0  0  0  0  0  0  0  0  0
  1  2  1  0  0  0  0
  1  3  1  0  0  0  0
  1 26  1  0  0  0  0
  2 29  1  0  0  0  0
  3  4  1  0  0  0  0
  3  5  2  0  0  0  0
  4  6  1  6  0  0  0
  4  7  1  0  0  0  0
  6 35  1  0  0  0  0
  7  8  1  0  0  0  0
  9 10  1  0  0  0  0
  9 32  1  0  0  0  0
 10 11  1  0  0  0  0
 11 12  1  0  0  0  0
 12 13  1  0  0  0  0
 14 15  1  0  0  0  0
 14 33  1  0  0  0  0
 15 16  1  0  0  0  0
 16 17  1  0  0  0  0
 17 18  1  0  0  0  0
 19 20  1  0  0  0  0
 19 40  1  0  0  0  0
 20 21  1  0  0  0  0
 21 22  1  0  0  0  0
 22 41  1  0  0  0  0
 23 42  1  0  0  0  0
 24 43  1  0  0  0  0
 25 46  1  0  0  0  0
 26 27  1  0  0  0  0
 26 28  1  0  0  0  0
 27 28  1  0  0  0  0
 29 30  2  0  0  0  0
 29 31  1  0  0  0  0
 30 32  1  0  0  0  0
 31 33  2  0  0  0  0
 32 34  2  0  0  0  0
 33 34  1  0  0  0  0
 35 36  2  0  0  0  0
 35 37  1  0  0  0  0
 36 38  1  0  0  0  0
 37 39  2  0  0  0  0
 38 40  2  0  0  0  0
 39 40  1  0  0  0  0
 41 42  2  0  0  0  0
 41 43  1  0  0  0  0
 42 44  1  0  0  0  0
 43 45  2  0  0  0  0
 44 46  2  0  0  0  0
 45 46  1  0  0  0  0
M  END
>  <Name/ID> (48)
Benzenepropanamide, ?-(aminomethyl)-N-cyclopropyl-4-[2-(2,6-dichloro-4-methylphenoxy)ethoxy]-N-[[3-(2-methoxyethoxy)-5-(3-methoxypropyl)phenyl]methyl]-, (?R)- (ACI)

>  <Other References> (48)
Chen 2010 Addressing time-dependent CYP 3A4 inhibition observed in a novel series

>  <CAS> (48)
1251530-52-5

>  <CYP3A4 TDI> (48)
1

$$$$
49


 40 43  0  0  1  0  0  0  0  0999 V2000
   -9.5263   -5.5000    0.0000 C   0  0  0  0  0  0  0  0  0  0  0  0
  -10.3923   -6.0000    0.0000 C   0  0  0  0  0  0  0  0  0  0  0  0
   -8.6603   -6.0000    0.0000 C   0  0  0  0  0  0  0  0  0  0  0  0
   -7.7942   -5.5000    0.0000 C   0  0  0  0  0  0  0  0  0  0  0  0
   -6.9282   -6.0000    0.0000 C   0  0  0  0  0  0  0  0  0  0  0  0
   -7.7942   -4.5000    0.0000 C   0  0  0  0  0  0  0  0  0  0  0  0
   -6.9282   -4.0000    0.0000 N   0  0  0  0  0  0  0  0  0  0  0  0
  -10.3923   -4.0000    0.0000 Cl  0  0  0  0  0  0  0  0  0  0  0  0
  -13.8564   -6.0000    0.0000 C   0  0  0  0  0  0  0  0  0  0  0  0
  -14.7224   -5.5000    0.0000 C   0  0  0  0  0  0  0  0  0  0  0  0
  -14.7224   -4.5000    0.0000 O   0  0  0  0  0  0  0  0  0  0  0  0
  -13.8564   -4.0000    0.0000 C   0  0  0  0  0  0  0  0  0  0  0  0
   -3.4641   -4.0000    0.0000 O   0  0  0  0  0  0  0  0  0  0  0  0
   -3.4641   -3.0000    0.0000 C   0  0  0  0  0  0  0  0  0  0  0  0
   -2.5981   -2.5000    0.0000 C   0  0  0  0  0  0  0  0  0  0  0  0
   -2.5981   -1.5000    0.0000 O   0  0  0  0  0  0  0  0  0  0  0  0
   -2.5981    0.5000    0.0000 Cl  0  0  0  0  0  0  0  0  0  0  0  0
   -0.8660   -2.5000    0.0000 Cl  0  0  0  0  0  0  0  0  0  0  0  0
    0.8660    0.5000    0.0000 C   0  0  0  0  0  0  0  0  0  0  0  0
   -9.5263   -4.5000    0.0000 C   0  0  0  0  0  0  0  0  0  0  0  0
  -10.0263   -3.6340    0.0000 C   0  0  0  0  0  0  0  0  0  0  0  0
   -9.0263   -3.6340    0.0000 C   0  0  0  0  0  0  0  0  0  0  0  0
  -11.2583   -5.5000    0.0000 C   0  0  0  0  0  0  0  0  0  0  0  0
  -12.1244   -6.0000    0.0000 C   0  0  0  0  0  0  0  0  0  0  0  0
  -11.2583   -4.5000    0.0000 C   0  0  0  0  0  0  0  0  0  0  0  0
  -12.9904   -5.5000    0.0000 C   0  0  0  0  0  0  0  0  0  0  0  0
  -12.1244   -4.0000    0.0000 C   0  0  0  0  0  0  0  0  0  0  0  0
  -12.9904   -4.5000    0.0000 C   0  0  0  0  0  0  0  0  0  0  0  0
   -6.0622   -5.5000    0.0000 C   0  0  0  0  0  0  0  0  0  0  0  0
   -6.0622   -4.5000    0.0000 C   0  0  0  0  0  0  0  0  0  0  0  0
   -5.1962   -6.0000    0.0000 C   0  0  0  0  0  0  0  0  0  0  0  0
   -5.1962   -4.0000    0.0000 C   0  0  0  0  0  0  0  0  0  0  0  0
   -4.3301   -5.5000    0.0000 C   0  0  0  0  0  0  0  0  0  0  0  0
   -4.3301   -4.5000    0.0000 C   0  0  0  0  0  0  0  0  0  0  0  0
   -1.7321   -1.0000    0.0000 C   0  0  0  0  0  0  0  0  0  0  0  0
   -1.7321   -0.0000    0.0000 C   0  0  0  0  0  0  0  0  0  0  0  0
   -0.8660   -1.5000    0.0000 C   0  0  0  0  0  0  0  0  0  0  0  0
   -0.8660    0.5000    0.0000 C   0  0  0  0  0  0  0  0  0  0  0  0
    0.0000   -1.0000    0.0000 C   0  0  0  0  0  0  0  0  0  0  0  0
    0.0000   -0.0000    0.0000 C   0  0  0  0  0  0  0  0  0  0  0  0
  1  2  1  1  0  0  0
  1  3  1  0  0  0  0
  1 20  1  0  0  0  0
  2 23  1  0  0  0  0
  4  3  1  1  0  0  0
  4  5  1  0  0  0  0
  4  6  1  0  0  0  0
  5 29  1  0  0  0  0
  6  7  1  0  0  0  0
  8 25  1  0  0  0  0
  9 10  1  0  0  0  0
  9 26  1  0  0  0  0
 10 11  1  0  0  0  0
 11 12  1  0  0  0  0
 13 14  1  0  0  0  0
 13 34  1  0  0  0  0
 14 15  1  0  0  0  0
 15 16  1  0  0  0  0
 16 35  1  0  0  0  0
 17 36  1  0  0  0  0
 18 37  1  0  0  0  0
 19 40  1  0  0  0  0
 20 21  1  0  0  0  0
 20 22  1  0  0  0  0
 21 22  1  0  0  0  0
 23 24  2  0  0  0  0
 23 25  1  0  0  0  0
 24 26  1  0  0  0  0
 25 27  2  0  0  0  0
 26 28  2  0  0  0  0
 27 28  1  0  0  0  0
 29 30  2  0  0  0  0
 29 31  1  0  0  0  0
 30 32  1  0  0  0  0
 31 33  2  0  0  0  0
 32 34  2  0  0  0  0
 33 34  1  0  0  0  0
 35 36  2  0  0  0  0
 35 37  1  0  0  0  0
 36 38  1  0  0  0  0
 37 39  2  0  0  0  0
 38 40  2  0  0  0  0
 39 40  1  0  0  0  0
M  END
>  <Name/ID> (49)
Benzenepentanamine, 2-chloro-?-cyclopropyl-?-[[4-[2-(2,6-dichloro-4-methylphenoxy)ethoxy]phenyl]methyl]-5-(2-methoxyethyl)-, (?R,?S)- (ACI)

>  <Other References> (49)
Chen 2010 Addressing time-dependent CYP 3A4 inhibition observed in a novel series

>  <CAS> (49)
1251530-43-4

>  <CYP3A4 TDI> (49)
1

$$$$
50


 40 43  0  0  1  0  0  0  0  0999 V2000
   -9.5263   -5.5000    0.0000 N   0  0  0  0  0  0  0  0  0  0  0  0
  -10.3923   -6.0000    0.0000 C   0  0  0  0  0  0  0  0  0  0  0  0
   -8.6603   -6.0000    0.0000 C   0  0  0  0  0  0  0  0  0  0  0  0
   -7.7942   -5.5000    0.0000 C   0  0  0  0  0  0  0  0  0  0  0  0
   -6.9282   -6.0000    0.0000 C   0  0  0  0  0  0  0  0  0  0  0  0
   -7.7942   -4.5000    0.0000 C   0  0  0  0  0  0  0  0  0  0  0  0
   -6.9282   -4.0000    0.0000 N   0  0  0  0  0  0  0  0  0  0  0  0
  -10.3923   -4.0000    0.0000 Cl  0  0  0  0  0  0  0  0  0  0  0  0
  -13.8564   -6.0000    0.0000 C   0  0  0  0  0  0  0  0  0  0  0  0
  -14.7224   -5.5000    0.0000 C   0  0  0  0  0  0  0  0  0  0  0  0
  -14.7224   -4.5000    0.0000 O   0  0  0  0  0  0  0  0  0  0  0  0
  -13.8564   -4.0000    0.0000 C   0  0  0  0  0  0  0  0  0  0  0  0
   -3.4641   -4.0000    0.0000 O   0  0  0  0  0  0  0  0  0  0  0  0
   -3.4641   -3.0000    0.0000 C   0  0  0  0  0  0  0  0  0  0  0  0
   -2.5981   -2.5000    0.0000 C   0  0  0  0  0  0  0  0  0  0  0  0
   -2.5981   -1.5000    0.0000 O   0  0  0  0  0  0  0  0  0  0  0  0
   -2.5981    0.5000    0.0000 Cl  0  0  0  0  0  0  0  0  0  0  0  0
   -0.8660   -2.5000    0.0000 Cl  0  0  0  0  0  0  0  0  0  0  0  0
    0.8660    0.5000    0.0000 C   0  0  0  0  0  0  0  0  0  0  0  0
   -9.5263   -4.5000    0.0000 C   0  0  0  0  0  0  0  0  0  0  0  0
  -10.0263   -3.6340    0.0000 C   0  0  0  0  0  0  0  0  0  0  0  0
   -9.0263   -3.6340    0.0000 C   0  0  0  0  0  0  0  0  0  0  0  0
  -11.2583   -5.5000    0.0000 C   0  0  0  0  0  0  0  0  0  0  0  0
  -12.1244   -6.0000    0.0000 C   0  0  0  0  0  0  0  0  0  0  0  0
  -11.2583   -4.5000    0.0000 C   0  0  0  0  0  0  0  0  0  0  0  0
  -12.9904   -5.5000    0.0000 C   0  0  0  0  0  0  0  0  0  0  0  0
  -12.1244   -4.0000    0.0000 C   0  0  0  0  0  0  0  0  0  0  0  0
  -12.9904   -4.5000    0.0000 C   0  0  0  0  0  0  0  0  0  0  0  0
   -6.0622   -5.5000    0.0000 C   0  0  0  0  0  0  0  0  0  0  0  0
   -6.0622   -4.5000    0.0000 C   0  0  0  0  0  0  0  0  0  0  0  0
   -5.1962   -6.0000    0.0000 C   0  0  0  0  0  0  0  0  0  0  0  0
   -5.1962   -4.0000    0.0000 C   0  0  0  0  0  0  0  0  0  0  0  0
   -4.3301   -5.5000    0.0000 C   0  0  0  0  0  0  0  0  0  0  0  0
   -4.3301   -4.5000    0.0000 C   0  0  0  0  0  0  0  0  0  0  0  0
   -1.7321   -1.0000    0.0000 C   0  0  0  0  0  0  0  0  0  0  0  0
   -1.7321   -0.0000    0.0000 C   0  0  0  0  0  0  0  0  0  0  0  0
   -0.8660   -1.5000    0.0000 C   0  0  0  0  0  0  0  0  0  0  0  0
   -0.8660    0.5000    0.0000 C   0  0  0  0  0  0  0  0  0  0  0  0
    0.0000   -1.0000    0.0000 C   0  0  0  0  0  0  0  0  0  0  0  0
    0.0000   -0.0000    0.0000 C   0  0  0  0  0  0  0  0  0  0  0  0
  1  2  1  0  0  0  0
  1  3  1  0  0  0  0
  1 20  1  0  0  0  0
  2 23  1  0  0  0  0
  4  3  1  1  0  0  0
  4  5  1  0  0  0  0
  4  6  1  0  0  0  0
  5 29  1  0  0  0  0
  6  7  1  0  0  0  0
  8 25  1  0  0  0  0
  9 10  1  0  0  0  0
  9 26  1  0  0  0  0
 10 11  1  0  0  0  0
 11 12  1  0  0  0  0
 13 14  1  0  0  0  0
 13 34  1  0  0  0  0
 14 15  1  0  0  0  0
 15 16  1  0  0  0  0
 16 35  1  0  0  0  0
 17 36  1  0  0  0  0
 18 37  1  0  0  0  0
 19 40  1  0  0  0  0
 20 21  1  0  0  0  0
 20 22  1  0  0  0  0
 21 22  1  0  0  0  0
 23 24  2  0  0  0  0
 23 25  1  0  0  0  0
 24 26  1  0  0  0  0
 25 27  2  0  0  0  0
 26 28  2  0  0  0  0
 27 28  1  0  0  0  0
 29 30  2  0  0  0  0
 29 31  1  0  0  0  0
 30 32  1  0  0  0  0
 31 33  2  0  0  0  0
 32 34  2  0  0  0  0
 33 34  1  0  0  0  0
 35 36  2  0  0  0  0
 35 37  1  0  0  0  0
 36 38  1  0  0  0  0
 37 39  2  0  0  0  0
 38 40  2  0  0  0  0
 39 40  1  0  0  0  0
M  END
>  <Name/ID> (50)
1,3-Propanediamine, N1-[[2-chloro-5-(2-methoxyethyl)phenyl]methyl]-N1-cyclopropyl-2-[[4-[2-(2,6-dichloro-4-methylphenoxy)ethoxy]phenyl]methyl]-, (2R)- (ACI)

>  <Other References> (50)
Chen 2010 Addressing time-dependent CYP 3A4 inhibition observed in a novel series

>  <CAS> (50)
1251530-36-5

>  <CYP3A4 TDI> (50)
1

$$$$
51


 40 43  0  0  1  0  0  0  0  0999 V2000
    8.6603   -0.0000    0.0000 N   0  0  0  0  0  0  0  0  0  0  0  0
    9.5263    0.5000    0.0000 C   0  0  0  0  0  0  0  0  0  0  0  0
    7.7942    0.5000    0.0000 C   0  0  0  0  0  0  0  0  0  0  0  0
    6.9282   -0.0000    0.0000 C   0  0  0  0  0  0  0  0  0  0  0  0
    7.7942    1.5000    0.0000 O   0  0  0  0  0  0  0  0  0  0  0  0
    6.9282   -1.0000    0.0000 C   0  0  0  0  0  0  0  0  0  0  0  0
    6.0622    0.5000    0.0000 C   0  0  0  0  0  0  0  0  0  0  0  0
    6.0622    1.5000    0.0000 N   0  0  0  0  0  0  0  0  0  0  0  0
   11.2583    1.5000    0.0000 Cl  0  0  0  0  0  0  0  0  0  0  0  0
    7.7942    3.5000    0.0000 C   0  0  0  0  0  0  0  0  0  0  0  0
    7.7942    4.5000    0.0000 C   0  0  0  0  0  0  0  0  0  0  0  0
    8.6603    5.0000    0.0000 O   0  0  0  0  0  0  0  0  0  0  0  0
    9.5263    4.5000    0.0000 C   0  0  0  0  0  0  0  0  0  0  0  0
    3.4641   -3.0000    0.0000 C   0  0  0  0  0  0  0  0  0  0  0  0
    2.5981   -2.5000    0.0000 C   0  0  0  0  0  0  0  0  0  0  0  0
    2.5981   -1.5000    0.0000 O   0  0  0  0  0  0  0  0  0  0  0  0
    0.8660   -2.5000    0.0000 Cl  0  0  0  0  0  0  0  0  0  0  0  0
    2.5981    0.5000    0.0000 Cl  0  0  0  0  0  0  0  0  0  0  0  0
   -0.8660    0.5000    0.0000 C   0  0  0  0  0  0  0  0  0  0  0  0
    8.6603   -1.0000    0.0000 C   0  0  0  0  0  0  0  0  0  0  0  0
    9.1603   -1.8660    0.0000 C   0  0  0  0  0  0  0  0  0  0  0  0
    8.1603   -1.8660    0.0000 C   0  0  0  0  0  0  0  0  0  0  0  0
    9.5263    1.5000    0.0000 C   0  0  0  0  0  0  0  0  0  0  0  0
    8.6603    2.0000    0.0000 C   0  0  0  0  0  0  0  0  0  0  0  0
   10.3923    2.0000    0.0000 C   0  0  0  0  0  0  0  0  0  0  0  0
    8.6603    3.0000    0.0000 C   0  0  0  0  0  0  0  0  0  0  0  0
   10.3923    3.0000    0.0000 C   0  0  0  0  0  0  0  0  0  0  0  0
    9.5263    3.5000    0.0000 C   0  0  0  0  0  0  0  0  0  0  0  0
    6.0622   -1.5000    0.0000 C   0  0  0  0  0  0  0  0  0  0  0  0
    6.0622   -2.5000    0.0000 C   0  0  0  0  0  0  0  0  0  0  0  0
    5.1962   -1.0000    0.0000 C   0  0  0  0  0  0  0  0  0  0  0  0
    5.1962   -3.0000    0.0000 C   0  0  0  0  0  0  0  0  0  0  0  0
    4.3301   -1.5000    0.0000 C   0  0  0  0  0  0  0  0  0  0  0  0
    4.3301   -2.5000    0.0000 C   0  0  0  0  0  0  0  0  0  0  0  0
    1.7321   -1.0000    0.0000 C   0  0  0  0  0  0  0  0  0  0  0  0
    0.8660   -1.5000    0.0000 C   0  0  0  0  0  0  0  0  0  0  0  0
    1.7321   -0.0000    0.0000 C   0  0  0  0  0  0  0  0  0  0  0  0
    0.0000   -1.0000    0.0000 C   0  0  0  0  0  0  0  0  0  0  0  0
    0.8660    0.5000    0.0000 C   0  0  0  0  0  0  0  0  0  0  0  0
   -0.0000   -0.0000    0.0000 C   0  0  0  0  0  0  0  0  0  0  0  0
  1  2  1  0  0  0  0
  1  3  1  0  0  0  0
  1 20  1  0  0  0  0
  2 23  1  0  0  0  0
  3  4  1  0  0  0  0
  3  5  2  0  0  0  0
  4  6  1  6  0  0  0
  4  7  1  0  0  0  0
  6 29  1  0  0  0  0
  7  8  1  0  0  0  0
  9 25  1  0  0  0  0
 10 11  1  0  0  0  0
 10 26  1  0  0  0  0
 11 12  1  0  0  0  0
 12 13  1  0  0  0  0
 14 15  1  0  0  0  0
 14 34  1  0  0  0  0
 15 16  1  0  0  0  0
 16 35  1  0  0  0  0
 17 36  1  0  0  0  0
 18 37  1  0  0  0  0
 19 40  1  0  0  0  0
 20 21  1  0  0  0  0
 20 22  1  0  0  0  0
 21 22  1  0  0  0  0
 23 24  2  0  0  0  0
 23 25  1  0  0  0  0
 24 26  1  0  0  0  0
 25 27  2  0  0  0  0
 26 28  2  0  0  0  0
 27 28  1  0  0  0  0
 29 30  2  0  0  0  0
 29 31  1  0  0  0  0
 30 32  1  0  0  0  0
 31 33  2  0  0  0  0
 32 34  2  0  0  0  0
 33 34  1  0  0  0  0
 35 36  2  0  0  0  0
 35 37  1  0  0  0  0
 36 38  1  0  0  0  0
 37 39  2  0  0  0  0
 38 40  2  0  0  0  0
 39 40  1  0  0  0  0
M  END
>  <Name/ID> (51)
Benzenepropanamide, ?-(aminomethyl)-N-[[2-chloro-5-(2-methoxyethyl)phenyl]methyl]-N-cyclopropyl-4-[2-(2,6-dichloro-4-methylphenoxy)ethyl]-, (?R)- (ACI)

>  <Other References> (51)
Chen 2010 Addressing time-dependent CYP 3A4 inhibition observed in a novel series

>  <CAS> (51)
1251530-35-4

>  <CYP3A4 TDI> (51)
1

$$$$
52


 42 45  0  0  1  0  0  0  0  0999 V2000
    6.9282   -2.0000    0.0000 N   0  0  0  0  0  0  0  0  0  0  0  0
    6.0622   -1.5000    0.0000 C   0  0  0  0  0  0  0  0  0  0  0  0
    7.7942   -1.5000    0.0000 C   0  0  0  0  0  0  0  0  0  0  0  0
    6.9282   -3.0000    0.0000 C   0  0  0  0  0  0  0  0  0  0  0  0
    6.0622   -3.5000    0.0000 C   0  0  0  0  0  0  0  0  0  0  0  0
    7.7942   -3.5000    0.0000 O   0  0  0  0  0  0  0  0  0  0  0  0
    5.1962   -3.0000    0.0000 C   0  0  0  0  0  0  0  0  0  0  0  0
    6.0622   -4.5000    0.0000 C   0  0  0  0  0  0  0  0  0  0  0  0
    6.9282   -5.0000    0.0000 N   0  0  0  0  0  0  0  0  0  0  0  0
    4.3301   -0.5000    0.0000 Cl  0  0  0  0  0  0  0  0  0  0  0  0
    7.7942    1.5000    0.0000 C   0  0  0  0  0  0  0  0  0  0  0  0
    8.6603    1.0000    0.0000 C   0  0  0  0  0  0  0  0  0  0  0  0
    9.5263    1.5000    0.0000 O   0  0  0  0  0  0  0  0  0  0  0  0
   10.3923    1.0000    0.0000 C   0  0  0  0  0  0  0  0  0  0  0  0
    1.7321   -5.0000    0.0000 O   0  0  0  0  0  0  0  0  0  0  0  0
    0.8660   -4.5000    0.0000 C   0  0  0  0  0  0  0  0  0  0  0  0
    0.8660   -3.5000    0.0000 C   0  0  0  0  0  0  0  0  0  0  0  0
    0.0000   -3.0000    0.0000 O   0  0  0  0  0  0  0  0  0  0  0  0
   -1.7321   -2.0000    0.0000 Cl  0  0  0  0  0  0  0  0  0  0  0  0
    1.7321   -2.0000    0.0000 Cl  0  0  0  0  0  0  0  0  0  0  0  0
    0.0000    1.0000    0.0000 C   0  0  0  0  0  0  0  0  0  0  0  0
    6.0622   -0.5000    0.0000 C   0  0  0  0  0  0  0  0  0  0  0  0
    6.9282   -0.0000    0.0000 C   0  0  0  0  0  0  0  0  0  0  0  0
    5.1962   -0.0000    0.0000 C   0  0  0  0  0  0  0  0  0  0  0  0
    6.9282    1.0000    0.0000 C   0  0  0  0  0  0  0  0  0  0  0  0
    5.1962    1.0000    0.0000 C   0  0  0  0  0  0  0  0  0  0  0  0
    6.0622    1.5000    0.0000 C   0  0  0  0  0  0  0  0  0  0  0  0
    8.6603   -2.0000    0.0000 C   0  0  0  0  0  0  0  0  0  0  0  0
    9.6603   -2.0000    0.0000 C   0  0  0  0  0  0  0  0  0  0  0  0
    9.1603   -2.8660    0.0000 C   0  0  0  0  0  0  0  0  0  0  0  0
    4.3301   -3.5000    0.0000 C   0  0  0  0  0  0  0  0  0  0  0  0
    4.3301   -4.5000    0.0000 C   0  0  0  0  0  0  0  0  0  0  0  0
    3.4641   -3.0000    0.0000 C   0  0  0  0  0  0  0  0  0  0  0  0
    3.4641   -5.0000    0.0000 C   0  0  0  0  0  0  0  0  0  0  0  0
    2.5981   -3.5000    0.0000 C   0  0  0  0  0  0  0  0  0  0  0  0
    2.5981   -4.5000    0.0000 C   0  0  0  0  0  0  0  0  0  0  0  0
    0.0000   -2.0000    0.0000 C   0  0  0  0  0  0  0  0  0  0  0  0
   -0.8660   -1.5000    0.0000 C   0  0  0  0  0  0  0  0  0  0  0  0
    0.8660   -1.5000    0.0000 C   0  0  0  0  0  0  0  0  0  0  0  0
   -0.8660   -0.5000    0.0000 C   0  0  0  0  0  0  0  0  0  0  0  0
    0.8660   -0.5000    0.0000 C   0  0  0  0  0  0  0  0  0  0  0  0
    0.0000   -0.0000    0.0000 C   0  0  0  0  0  0  0  0  0  0  0  0
  1  2  1  0  0  0  0
  1  3  1  0  0  0  0
  1  4  1  0  0  0  0
  2 22  1  0  0  0  0
  3 28  1  0  0  0  0
  4  5  1  0  0  0  0
  4  6  2  0  0  0  0
  5  7  1  1  0  0  0
  5  8  1  0  0  0  0
  7 31  1  0  0  0  0
  8  9  1  0  0  0  0
 10 24  1  0  0  0  0
 11 12  1  0  0  0  0
 11 25  1  0  0  0  0
 12 13  1  0  0  0  0
 13 14  1  0  0  0  0
 15 16  1  0  0  0  0
 15 36  1  0  0  0  0
 16 17  1  0  0  0  0
 17 18  1  0  0  0  0
 18 37  1  0  0  0  0
 19 38  1  0  0  0  0
 20 39  1  0  0  0  0
 21 42  1  0  0  0  0
 22 23  2  0  0  0  0
 22 24  1  0  0  0  0
 23 25  1  0  0  0  0
 24 26  2  0  0  0  0
 25 27  2  0  0  0  0
 26 27  1  0  0  0  0
 28 29  1  0  0  0  0
 28 30  1  0  0  0  0
 29 30  1  0  0  0  0
 31 32  2  0  0  0  0
 31 33  1  0  0  0  0
 32 34  1  0  0  0  0
 33 35  2  0  0  0  0
 34 36  2  0  0  0  0
 35 36  1  0  0  0  0
 37 38  2  0  0  0  0
 37 39  1  0  0  0  0
 38 40  1  0  0  0  0
 39 41  2  0  0  0  0
 40 42  2  0  0  0  0
 41 42  1  0  0  0  0
M  END
>  <Name/ID> (52)
Benzenepropanamide, ?-(aminomethyl)-N-[[2-chloro-5-(2-methoxyethyl)phenyl]methyl]-N-(cyclopropylmethyl)-4-[2-(2,6-dichloro-4-methylphenoxy)ethoxy]-, (?R)- (ACI)

>  <Other References> (52)
Chen 2010 Addressing time-dependent CYP 3A4 inhibition observed in a novel series

>  <CAS> (52)
1251530-32-1

>  <CYP3A4 TDI> (52)
1

$$$$
53


 39 41  0  0  1  0  0  0  0  0999 V2000
   -6.0622   -1.5000    0.0000 C   0  0  0  0  0  0  0  0  0  0  0  0
   -6.9282   -2.0000    0.0000 N   0  0  0  0  0  0  0  0  0  0  0  0
   -6.9282   -3.0000    0.0000 C   0  0  0  0  0  0  0  0  0  0  0  0
   -7.7942   -1.5000    0.0000 C   0  0  0  0  0  0  0  0  0  0  0  0
   -6.0622   -3.5000    0.0000 C   0  0  0  0  0  0  0  0  0  0  0  0
   -7.7942   -3.5000    0.0000 O   0  0  0  0  0  0  0  0  0  0  0  0
   -5.1962   -3.0000    0.0000 C   0  0  0  0  0  0  0  0  0  0  0  0
   -6.0622   -4.5000    0.0000 C   0  0  0  0  0  0  0  0  0  0  0  0
   -6.9282   -5.0000    0.0000 N   0  0  0  0  0  0  0  0  0  0  0  0
   -4.3301   -0.5000    0.0000 Cl  0  0  0  0  0  0  0  0  0  0  0  0
   -7.7942    1.5000    0.0000 C   0  0  0  0  0  0  0  0  0  0  0  0
   -8.6603    1.0000    0.0000 C   0  0  0  0  0  0  0  0  0  0  0  0
   -9.5263    1.5000    0.0000 O   0  0  0  0  0  0  0  0  0  0  0  0
  -10.3923    1.0000    0.0000 C   0  0  0  0  0  0  0  0  0  0  0  0
   -1.7321   -5.0000    0.0000 O   0  0  0  0  0  0  0  0  0  0  0  0
   -0.8660   -4.5000    0.0000 C   0  0  0  0  0  0  0  0  0  0  0  0
   -0.8660   -3.5000    0.0000 C   0  0  0  0  0  0  0  0  0  0  0  0
   -0.0000   -3.0000    0.0000 O   0  0  0  0  0  0  0  0  0  0  0  0
    1.7321   -2.0000    0.0000 Cl  0  0  0  0  0  0  0  0  0  0  0  0
   -1.7321   -2.0000    0.0000 Cl  0  0  0  0  0  0  0  0  0  0  0  0
   -0.0000    1.0000    0.0000 C   0  0  0  0  0  0  0  0  0  0  0  0
   -6.0622   -0.5000    0.0000 C   0  0  0  0  0  0  0  0  0  0  0  0
   -6.9282   -0.0000    0.0000 C   0  0  0  0  0  0  0  0  0  0  0  0
   -5.1962   -0.0000    0.0000 C   0  0  0  0  0  0  0  0  0  0  0  0
   -6.9282    1.0000    0.0000 C   0  0  0  0  0  0  0  0  0  0  0  0
   -5.1962    1.0000    0.0000 C   0  0  0  0  0  0  0  0  0  0  0  0
   -6.0622    1.5000    0.0000 C   0  0  0  0  0  0  0  0  0  0  0  0
   -4.3301   -3.5000    0.0000 C   0  0  0  0  0  0  0  0  0  0  0  0
   -4.3301   -4.5000    0.0000 C   0  0  0  0  0  0  0  0  0  0  0  0
   -3.4641   -3.0000    0.0000 C   0  0  0  0  0  0  0  0  0  0  0  0
   -3.4641   -5.0000    0.0000 C   0  0  0  0  0  0  0  0  0  0  0  0
   -2.5981   -3.5000    0.0000 C   0  0  0  0  0  0  0  0  0  0  0  0
   -2.5981   -4.5000    0.0000 C   0  0  0  0  0  0  0  0  0  0  0  0
   -0.0000   -2.0000    0.0000 C   0  0  0  0  0  0  0  0  0  0  0  0
    0.8660   -1.5000    0.0000 C   0  0  0  0  0  0  0  0  0  0  0  0
   -0.8660   -1.5000    0.0000 C   0  0  0  0  0  0  0  0  0  0  0  0
    0.8660   -0.5000    0.0000 C   0  0  0  0  0  0  0  0  0  0  0  0
   -0.8660   -0.5000    0.0000 C   0  0  0  0  0  0  0  0  0  0  0  0
    0.0000   -0.0000    0.0000 C   0  0  0  0  0  0  0  0  0  0  0  0
  1  2  1  0  0  0  0
  1 22  1  0  0  0  0
  2  3  1  0  0  0  0
  2  4  1  0  0  0  0
  3  5  1  0  0  0  0
  3  6  2  0  0  0  0
  5  7  1  6  0  0  0
  5  8  1  0  0  0  0
  7 28  1  0  0  0  0
  8  9  1  0  0  0  0
 10 24  1  0  0  0  0
 11 12  1  0  0  0  0
 11 25  1  0  0  0  0
 12 13  1  0  0  0  0
 13 14  1  0  0  0  0
 15 16  1  0  0  0  0
 15 33  1  0  0  0  0
 16 17  1  0  0  0  0
 17 18  1  0  0  0  0
 18 34  1  0  0  0  0
 19 35  1  0  0  0  0
 20 36  1  0  0  0  0
 21 39  1  0  0  0  0
 22 23  2  0  0  0  0
 22 24  1  0  0  0  0
 23 25  1  0  0  0  0
 24 26  2  0  0  0  0
 25 27  2  0  0  0  0
 26 27  1  0  0  0  0
 28 29  2  0  0  0  0
 28 30  1  0  0  0  0
 29 31  1  0  0  0  0
 30 32  2  0  0  0  0
 31 33  2  0  0  0  0
 32 33  1  0  0  0  0
 34 35  2  0  0  0  0
 34 36  1  0  0  0  0
 35 37  1  0  0  0  0
 36 38  2  0  0  0  0
 37 39  2  0  0  0  0
 38 39  1  0  0  0  0
M  END
>  <Name/ID> (53)
Benzenepropanamide, ?-(aminomethyl)-N-[[2-chloro-5-(2-methoxyethyl)phenyl]methyl]-4-[2-(2,6-dichloro-4-methylphenoxy)ethoxy]-N-methyl-, (?R)- (ACI)

>  <Other References> (53)
Chen 2010 Addressing time-dependent CYP 3A4 inhibition observed in a novel series

>  <CAS> (53)
1251530-30-9

>  <CYP3A4 TDI> (53)
1

$$$$
54


 39 42  0  0  0  0  0  0  0  0999 V2000
   -8.6603   -4.0000    0.0000 N   0  0  0  0  0  0  0  0  0  0  0  0
   -9.5263   -4.5000    0.0000 C   0  0  0  0  0  0  0  0  0  0  0  0
   -7.7942   -4.5000    0.0000 C   0  0  0  0  0  0  0  0  0  0  0  0
   -7.7942   -5.5000    0.0000 C   0  0  0  0  0  0  0  0  0  0  0  0
   -6.9282   -4.0000    0.0000 O   0  0  0  0  0  0  0  0  0  0  0  0
   -6.9282   -6.0000    0.0000 C   0  0  0  0  0  0  0  0  0  0  0  0
   -9.5263   -2.5000    0.0000 Cl  0  0  0  0  0  0  0  0  0  0  0  0
  -12.9904   -4.5000    0.0000 C   0  0  0  0  0  0  0  0  0  0  0  0
  -13.8564   -4.0000    0.0000 C   0  0  0  0  0  0  0  0  0  0  0  0
  -13.8564   -3.0000    0.0000 O   0  0  0  0  0  0  0  0  0  0  0  0
  -12.9904   -2.5000    0.0000 C   0  0  0  0  0  0  0  0  0  0  0  0
   -3.4641   -4.0000    0.0000 O   0  0  0  0  0  0  0  0  0  0  0  0
   -3.4641   -3.0000    0.0000 C   0  0  0  0  0  0  0  0  0  0  0  0
   -2.5981   -2.5000    0.0000 C   0  0  0  0  0  0  0  0  0  0  0  0
   -2.5981   -1.5000    0.0000 O   0  0  0  0  0  0  0  0  0  0  0  0
   -2.5981    0.5000    0.0000 Cl  0  0  0  0  0  0  0  0  0  0  0  0
   -0.8660   -2.5000    0.0000 Cl  0  0  0  0  0  0  0  0  0  0  0  0
    0.8660    0.5000    0.0000 C   0  0  0  0  0  0  0  0  0  0  0  0
   -8.6603   -3.0000    0.0000 C   0  0  0  0  0  0  0  0  0  0  0  0
   -9.1603   -2.1340    0.0000 C   0  0  0  0  0  0  0  0  0  0  0  0
   -8.1603   -2.1340    0.0000 C   0  0  0  0  0  0  0  0  0  0  0  0
  -10.3923   -4.0000    0.0000 C   0  0  0  0  0  0  0  0  0  0  0  0
  -11.2583   -4.5000    0.0000 C   0  0  0  0  0  0  0  0  0  0  0  0
  -10.3923   -3.0000    0.0000 C   0  0  0  0  0  0  0  0  0  0  0  0
  -12.1244   -4.0000    0.0000 C   0  0  0  0  0  0  0  0  0  0  0  0
  -11.2583   -2.5000    0.0000 C   0  0  0  0  0  0  0  0  0  0  0  0
  -12.1244   -3.0000    0.0000 C   0  0  0  0  0  0  0  0  0  0  0  0
   -6.0622   -5.5000    0.0000 C   0  0  0  0  0  0  0  0  0  0  0  0
   -6.0622   -4.5000    0.0000 C   0  0  0  0  0  0  0  0  0  0  0  0
   -5.1962   -6.0000    0.0000 C   0  0  0  0  0  0  0  0  0  0  0  0
   -5.1962   -4.0000    0.0000 C   0  0  0  0  0  0  0  0  0  0  0  0
   -4.3301   -5.5000    0.0000 C   0  0  0  0  0  0  0  0  0  0  0  0
   -4.3301   -4.5000    0.0000 C   0  0  0  0  0  0  0  0  0  0  0  0
   -1.7321   -1.0000    0.0000 C   0  0  0  0  0  0  0  0  0  0  0  0
   -1.7321    0.0000    0.0000 C   0  0  0  0  0  0  0  0  0  0  0  0
   -0.8660   -1.5000    0.0000 C   0  0  0  0  0  0  0  0  0  0  0  0
   -0.8660    0.5000    0.0000 C   0  0  0  0  0  0  0  0  0  0  0  0
   -0.0000   -1.0000    0.0000 C   0  0  0  0  0  0  0  0  0  0  0  0
    0.0000   -0.0000    0.0000 C   0  0  0  0  0  0  0  0  0  0  0  0
  1  2  1  0  0  0  0
  1  3  1  0  0  0  0
  1 19  1  0  0  0  0
  2 22  1  0  0  0  0
  3  4  1  0  0  0  0
  3  5  2  0  0  0  0
  4  6  1  0  0  0  0
  6 28  1  0  0  0  0
  7 24  1  0  0  0  0
  8  9  1  0  0  0  0
  8 25  1  0  0  0  0
  9 10  1  0  0  0  0
 10 11  1  0  0  0  0
 12 13  1  0  0  0  0
 12 33  1  0  0  0  0
 13 14  1  0  0  0  0
 14 15  1  0  0  0  0
 15 34  1  0  0  0  0
 16 35  1  0  0  0  0
 17 36  1  0  0  0  0
 18 39  1  0  0  0  0
 19 20  1  0  0  0  0
 19 21  1  0  0  0  0
 20 21  1  0  0  0  0
 22 23  2  0  0  0  0
 22 24  1  0  0  0  0
 23 25  1  0  0  0  0
 24 26  2  0  0  0  0
 25 27  2  0  0  0  0
 26 27  1  0  0  0  0
 28 29  2  0  0  0  0
 28 30  1  0  0  0  0
 29 31  1  0  0  0  0
 30 32  2  0  0  0  0
 31 33  2  0  0  0  0
 32 33  1  0  0  0  0
 34 35  2  0  0  0  0
 34 36  1  0  0  0  0
 35 37  1  0  0  0  0
 36 38  2  0  0  0  0
 37 39  2  0  0  0  0
 38 39  1  0  0  0  0
M  END
>  <Name/ID> (54)
Benzenepropanamide, N-[[2-chloro-5-(2-methoxyethyl)phenyl]methyl]-N-cyclopropyl-4-[2-(2,6-dichloro-4-methylphenoxy)ethoxy]- (ACI)

>  <Other References> (54)
Chen 2010 Addressing time-dependent CYP 3A4 inhibition observed in a novel series

>  <CAS> (54)
1251530-29-6

>  <CYP3A4 TDI> (54)
1

$$$$
55


 42 45  0  0  0  0  0  0  0  0999 V2000
   -6.9282    2.0000    0.0000 N   0  0  0  0  0  0  0  0  0  0  0  0
   -7.7942    1.5000    0.0000 C   0  0  0  0  0  0  0  0  0  0  0  0
   -6.0622    1.5000    0.0000 C   0  0  0  0  0  0  0  0  0  0  0  0
   -5.1962    2.0000    0.0000 C   0  0  0  0  0  0  0  0  0  0  0  0
   -6.0622    0.5000    0.0000 O   0  0  0  0  0  0  0  0  0  0  0  0
   -5.1962    3.0000    0.0000 C   0  0  0  0  0  0  0  0  0  0  0  0
   -4.3301    1.5000    0.0000 C   0  0  0  0  0  0  0  0  0  0  0  0
   -3.4641    2.0000    0.0000 N   0  0  0  0  0  0  0  0  0  0  0  0
   -4.3301    0.5000    0.0000 O   0  0  0  0  0  0  0  0  0  0  0  0
   -7.7942    3.5000    0.0000 Cl  0  0  0  0  0  0  0  0  0  0  0  0
  -11.2583    1.5000    0.0000 C   0  0  0  0  0  0  0  0  0  0  0  0
  -12.1244    2.0000    0.0000 C   0  0  0  0  0  0  0  0  0  0  0  0
  -12.1244    3.0000    0.0000 O   0  0  0  0  0  0  0  0  0  0  0  0
  -11.2583    3.5000    0.0000 C   0  0  0  0  0  0  0  0  0  0  0  0
   -1.7321    5.0000    0.0000 O   0  0  0  0  0  0  0  0  0  0  0  0
   -0.8660    4.5000    0.0000 C   0  0  0  0  0  0  0  0  0  0  0  0
   -0.8660    3.5000    0.0000 C   0  0  0  0  0  0  0  0  0  0  0  0
    0.0000    3.0000    0.0000 O   0  0  0  0  0  0  0  0  0  0  0  0
    1.7321    2.0000    0.0000 Cl  0  0  0  0  0  0  0  0  0  0  0  0
   -1.7321    2.0000    0.0000 Cl  0  0  0  0  0  0  0  0  0  0  0  0
    0.0000   -1.0000    0.0000 C   0  0  0  0  0  0  0  0  0  0  0  0
   -6.9282    3.0000    0.0000 C   0  0  0  0  0  0  0  0  0  0  0  0
   -7.4282    3.8660    0.0000 C   0  0  0  0  0  0  0  0  0  0  0  0
   -6.4282    3.8660    0.0000 C   0  0  0  0  0  0  0  0  0  0  0  0
   -8.6603    2.0000    0.0000 C   0  0  0  0  0  0  0  0  0  0  0  0
   -9.5263    1.5000    0.0000 C   0  0  0  0  0  0  0  0  0  0  0  0
   -8.6603    3.0000    0.0000 C   0  0  0  0  0  0  0  0  0  0  0  0
  -10.3923    2.0000    0.0000 C   0  0  0  0  0  0  0  0  0  0  0  0
   -9.5263    3.5000    0.0000 C   0  0  0  0  0  0  0  0  0  0  0  0
  -10.3923    3.0000    0.0000 C   0  0  0  0  0  0  0  0  0  0  0  0
   -4.3301    3.5000    0.0000 C   0  0  0  0  0  0  0  0  0  0  0  0
   -4.3301    4.5000    0.0000 C   0  0  0  0  0  0  0  0  0  0  0  0
   -3.4641    3.0000    0.0000 C   0  0  0  0  0  0  0  0  0  0  0  0
   -3.4641    5.0000    0.0000 C   0  0  0  0  0  0  0  0  0  0  0  0
   -2.5981    3.5000    0.0000 C   0  0  0  0  0  0  0  0  0  0  0  0
   -2.5981    4.5000    0.0000 C   0  0  0  0  0  0  0  0  0  0  0  0
    0.0000    2.0000    0.0000 C   0  0  0  0  0  0  0  0  0  0  0  0
    0.8660    1.5000    0.0000 C   0  0  0  0  0  0  0  0  0  0  0  0
   -0.8660    1.5000    0.0000 C   0  0  0  0  0  0  0  0  0  0  0  0
    0.8660    0.5000    0.0000 C   0  0  0  0  0  0  0  0  0  0  0  0
   -0.8660    0.5000    0.0000 C   0  0  0  0  0  0  0  0  0  0  0  0
    0.0000   -0.0000    0.0000 C   0  0  0  0  0  0  0  0  0  0  0  0
  1  2  1  0  0  0  0
  1  3  1  0  0  0  0
  1 22  1  0  0  0  0
  2 25  1  0  0  0  0
  3  4  1  0  0  0  0
  3  5  2  0  0  0  0
  4  6  1  0  0  0  0
  4  7  1  0  0  0  0
  6 31  1  0  0  0  0
  7  8  1  0  0  0  0
  7  9  2  0  0  0  0
 10 27  1  0  0  0  0
 11 12  1  0  0  0  0
 11 28  1  0  0  0  0
 12 13  1  0  0  0  0
 13 14  1  0  0  0  0
 15 16  1  0  0  0  0
 15 36  1  0  0  0  0
 16 17  1  0  0  0  0
 17 18  1  0  0  0  0
 18 37  1  0  0  0  0
 19 38  1  0  0  0  0
 20 39  1  0  0  0  0
 21 42  1  0  0  0  0
 22 23  1  0  0  0  0
 22 24  1  0  0  0  0
 23 24  1  0  0  0  0
 25 26  2  0  0  0  0
 25 27  1  0  0  0  0
 26 28  1  0  0  0  0
 27 29  2  0  0  0  0
 28 30  2  0  0  0  0
 29 30  1  0  0  0  0
 31 32  2  0  0  0  0
 31 33  1  0  0  0  0
 32 34  1  0  0  0  0
 33 35  2  0  0  0  0
 34 36  2  0  0  0  0
 35 36  1  0  0  0  0
 37 38  2  0  0  0  0
 37 39  1  0  0  0  0
 38 40  1  0  0  0  0
 39 41  2  0  0  0  0
 40 42  2  0  0  0  0
 41 42  1  0  0  0  0
M  END
>  <Name/ID> (55)
Propanediamide, N1-[[2-chloro-5-(2-methoxyethyl)phenyl]methyl]-N1-cyclopropyl-2-[[4-[2-(2,6-dichloro-4-methylphenoxy)ethoxy]phenyl]methyl]- (ACI)

>  <Other References> (55)
Chen 2010 Addressing time-dependent CYP 3A4 inhibition observed in a novel series

>  <CAS> (55)
1251530-28-5

>  <CYP3A4 TDI> (55)
1

$$$$
56


 45 49  0  0  1  0  0  0  0  0999 V2000
    7.7942    1.5000    0.0000 C   0  0  0  0  0  0  0  0  0  0  0  0
    6.9282    2.0000    0.0000 N   0  0  0  0  0  0  0  0  0  0  0  0
    6.0622    1.5000    0.0000 C   0  0  0  0  0  0  0  0  0  0  0  0
    5.1962    2.0000    0.0000 C   0  0  0  0  0  0  0  0  0  0  0  0
    6.0622    0.5000    0.0000 O   0  0  0  0  0  0  0  0  0  0  0  0
    5.1962    3.0000    0.0000 C   0  0  0  0  0  0  0  0  0  0  0  0
    4.3301    1.5000    0.0000 C   0  0  0  0  0  0  0  0  0  0  0  0
    4.3301    0.5000    0.0000 N   0  0  0  0  0  0  0  0  0  0  0  0
    6.0622   -1.5000    0.0000 C   0  0  0  0  0  0  0  0  0  0  0  0
    5.1962   -1.0000    0.0000 C   0  0  0  0  0  0  0  0  0  0  0  0
    4.3301   -1.5000    0.0000 C   0  0  0  0  0  0  0  0  0  0  0  0
    3.4641   -1.0000    0.0000 C   0  0  0  0  0  0  0  0  0  0  0  0
    2.5981   -0.5000    0.0000 N   0  0  0  0  0  0  0  0  0  0  0  0
    1.7321    5.0000    0.0000 O   0  0  0  0  0  0  0  0  0  0  0  0
    0.8660    4.5000    0.0000 C   0  0  0  0  0  0  0  0  0  0  0  0
    0.8660    3.5000    0.0000 C   0  0  0  0  0  0  0  0  0  0  0  0
   -0.0000    3.0000    0.0000 O   0  0  0  0  0  0  0  0  0  0  0  0
   -1.7321    2.0000    0.0000 Cl  0  0  0  0  0  0  0  0  0  0  0  0
    1.7321    2.0000    0.0000 Cl  0  0  0  0  0  0  0  0  0  0  0  0
    0.0000   -1.0000    0.0000 C   0  0  0  0  0  0  0  0  0  0  0  0
    7.7942    0.5000    0.0000 C   0  0  0  0  0  0  0  0  0  0  0  0
    8.6603    0.0000    0.0000 C   0  0  0  0  0  0  0  0  0  0  0  0
    6.9282    0.0000    0.0000 C   0  0  0  0  0  0  0  0  0  0  0  0
    8.6603   -1.0000    0.0000 C   0  0  0  0  0  0  0  0  0  0  0  0
    9.5263    0.5000    0.0000 N   0  0  0  0  0  0  0  0  0  0  0  0
    6.9282   -1.0000    0.0000 C   0  0  0  0  0  0  0  0  0  0  0  0
    7.7942   -1.5000    0.0000 C   0  0  0  0  0  0  0  0  0  0  0  0
    9.5263   -1.5000    0.0000 C   0  0  0  0  0  0  0  0  0  0  0  0
   10.3923    0.0000    0.0000 C   0  0  0  0  0  0  0  0  0  0  0  0
   10.3923   -1.0000    0.0000 C   0  0  0  0  0  0  0  0  0  0  0  0
    6.9282    3.0000    0.0000 C   0  0  0  0  0  0  0  0  0  0  0  0
    7.4282    3.8660    0.0000 C   0  0  0  0  0  0  0  0  0  0  0  0
    6.4282    3.8660    0.0000 C   0  0  0  0  0  0  0  0  0  0  0  0
    4.3301    3.5000    0.0000 C   0  0  0  0  0  0  0  0  0  0  0  0
    4.3301    4.5000    0.0000 C   0  0  0  0  0  0  0  0  0  0  0  0
    3.4641    3.0000    0.0000 C   0  0  0  0  0  0  0  0  0  0  0  0
    3.4641    5.0000    0.0000 C   0  0  0  0  0  0  0  0  0  0  0  0
    2.5981    3.5000    0.0000 C   0  0  0  0  0  0  0  0  0  0  0  0
    2.5981    4.5000    0.0000 C   0  0  0  0  0  0  0  0  0  0  0  0
   -0.0000    2.0000    0.0000 C   0  0  0  0  0  0  0  0  0  0  0  0
   -0.8660    1.5000    0.0000 C   0  0  0  0  0  0  0  0  0  0  0  0
    0.8660    1.5000    0.0000 C   0  0  0  0  0  0  0  0  0  0  0  0
   -0.8660    0.5000    0.0000 C   0  0  0  0  0  0  0  0  0  0  0  0
    0.8660    0.5000    0.0000 C   0  0  0  0  0  0  0  0  0  0  0  0
   -0.0000   -0.0000    0.0000 C   0  0  0  0  0  0  0  0  0  0  0  0
  1  2  1  0  0  0  0
  1 21  1  0  0  0  0
  2  3  1  0  0  0  0
  2 31  1  0  0  0  0
  3  4  1  0  0  0  0
  3  5  2  0  0  0  0
  4  6  1  1  0  0  0
  4  7  1  0  0  0  0
  6 34  1  0  0  0  0
  7  8  1  0  0  0  0
  9 10  1  0  0  0  0
  9 26  1  0  0  0  0
 10 11  1  0  0  0  0
 11 12  1  0  0  0  0
 12 13  3  0  0  0  0
 14 15  1  0  0  0  0
 14 39  1  0  0  0  0
 15 16  1  0  0  0  0
 16 17  1  0  0  0  0
 17 40  1  0  0  0  0
 18 41  1  0  0  0  0
 19 42  1  0  0  0  0
 20 45  1  0  0  0  0
 21 22  1  0  0  0  0
 21 23  2  0  0  0  0
 22 24  2  0  0  0  0
 22 25  1  0  0  0  0
 23 26  1  0  0  0  0
 24 27  1  0  0  0  0
 24 28  1  0  0  0  0
 25 29  2  0  0  0  0
 26 27  2  0  0  0  0
 28 30  2  0  0  0  0
 29 30  1  0  0  0  0
 31 32  1  0  0  0  0
 31 33  1  0  0  0  0
 32 33  1  0  0  0  0
 34 35  2  0  0  0  0
 34 36  1  0  0  0  0
 35 37  1  0  0  0  0
 36 38  2  0  0  0  0
 37 39  2  0  0  0  0
 38 39  1  0  0  0  0
 40 41  2  0  0  0  0
 40 42  1  0  0  0  0
 41 43  1  0  0  0  0
 42 44  2  0  0  0  0
 43 45  2  0  0  0  0
 44 45  1  0  0  0  0
M  END
>  <Name/ID> (56)
Benzenepropanamide, ?-(aminomethyl)-N-[[6-(3-cyanopropyl)-8-quinolinyl]methyl]-N-cyclopropyl-4-[2-(2,6-dichloro-4-methylphenoxy)ethoxy]-, (?R)- (ACI)

>  <Other References> (56)
Chen 2010 Addressing time-dependent CYP 3A4 inhibition observed in a novel series

>  <CAS> (56)
1251530-27-4

>  <CYP3A4 TDI> (56)
1

$$$$
57


 45 49  0  0  1  0  0  0  0  0999 V2000
   -7.7942   -1.5000    0.0000 C   0  0  0  0  0  0  0  0  0  0  0  0
   -6.9282   -2.0000    0.0000 N   0  0  0  0  0  0  0  0  0  0  0  0
   -6.0622   -1.5000    0.0000 C   0  0  0  0  0  0  0  0  0  0  0  0
   -5.1962   -2.0000    0.0000 C   0  0  0  0  0  0  0  0  0  0  0  0
   -6.0622   -0.5000    0.0000 O   0  0  0  0  0  0  0  0  0  0  0  0
   -5.1962   -3.0000    0.0000 C   0  0  0  0  0  0  0  0  0  0  0  0
   -4.3301   -1.5000    0.0000 C   0  0  0  0  0  0  0  0  0  0  0  0
   -4.3301   -0.5000    0.0000 N   0  0  0  0  0  0  0  0  0  0  0  0
   -6.0622    1.5000    0.0000 C   0  0  0  0  0  0  0  0  0  0  0  0
   -5.1962    1.0000    0.0000 C   0  0  0  0  0  0  0  0  0  0  0  0
   -4.3301    1.5000    0.0000 C   0  0  0  0  0  0  0  0  0  0  0  0
   -3.4641    1.0000    0.0000 O   0  0  0  0  0  0  0  0  0  0  0  0
   -2.5981    1.5000    0.0000 C   0  0  0  0  0  0  0  0  0  0  0  0
   -1.7321   -5.0000    0.0000 O   0  0  0  0  0  0  0  0  0  0  0  0
   -0.8660   -4.5000    0.0000 C   0  0  0  0  0  0  0  0  0  0  0  0
   -0.8660   -3.5000    0.0000 C   0  0  0  0  0  0  0  0  0  0  0  0
    0.0000   -3.0000    0.0000 O   0  0  0  0  0  0  0  0  0  0  0  0
    1.7321   -2.0000    0.0000 Cl  0  0  0  0  0  0  0  0  0  0  0  0
   -1.7321   -2.0000    0.0000 Cl  0  0  0  0  0  0  0  0  0  0  0  0
   -0.0000    1.0000    0.0000 C   0  0  0  0  0  0  0  0  0  0  0  0
   -7.7942   -0.5000    0.0000 C   0  0  0  0  0  0  0  0  0  0  0  0
   -8.6603   -0.0000    0.0000 C   0  0  0  0  0  0  0  0  0  0  0  0
   -6.9282   -0.0000    0.0000 C   0  0  0  0  0  0  0  0  0  0  0  0
   -8.6603    1.0000    0.0000 C   0  0  0  0  0  0  0  0  0  0  0  0
   -9.5263   -0.5000    0.0000 C   0  0  0  0  0  0  0  0  0  0  0  0
   -6.9282    1.0000    0.0000 C   0  0  0  0  0  0  0  0  0  0  0  0
   -7.7942    1.5000    0.0000 N   0  0  0  0  0  0  0  0  0  0  0  0
   -9.5263    1.5000    0.0000 C   0  0  0  0  0  0  0  0  0  0  0  0
  -10.3923   -0.0000    0.0000 C   0  0  0  0  0  0  0  0  0  0  0  0
  -10.3923    1.0000    0.0000 C   0  0  0  0  0  0  0  0  0  0  0  0
   -6.9282   -3.0000    0.0000 C   0  0  0  0  0  0  0  0  0  0  0  0
   -7.4282   -3.8660    0.0000 C   0  0  0  0  0  0  0  0  0  0  0  0
   -6.4282   -3.8660    0.0000 C   0  0  0  0  0  0  0  0  0  0  0  0
   -4.3301   -3.5000    0.0000 C   0  0  0  0  0  0  0  0  0  0  0  0
   -4.3301   -4.5000    0.0000 C   0  0  0  0  0  0  0  0  0  0  0  0
   -3.4641   -3.0000    0.0000 C   0  0  0  0  0  0  0  0  0  0  0  0
   -3.4641   -5.0000    0.0000 C   0  0  0  0  0  0  0  0  0  0  0  0
   -2.5981   -3.5000    0.0000 C   0  0  0  0  0  0  0  0  0  0  0  0
   -2.5981   -4.5000    0.0000 C   0  0  0  0  0  0  0  0  0  0  0  0
    0.0000   -2.0000    0.0000 C   0  0  0  0  0  0  0  0  0  0  0  0
    0.8660   -1.5000    0.0000 C   0  0  0  0  0  0  0  0  0  0  0  0
   -0.8660   -1.5000    0.0000 C   0  0  0  0  0  0  0  0  0  0  0  0
    0.8660   -0.5000    0.0000 C   0  0  0  0  0  0  0  0  0  0  0  0
   -0.8660   -0.5000    0.0000 C   0  0  0  0  0  0  0  0  0  0  0  0
    0.0000   -0.0000    0.0000 C   0  0  0  0  0  0  0  0  0  0  0  0
  1  2  1  0  0  0  0
  1 21  1  0  0  0  0
  2  3  1  0  0  0  0
  2 31  1  0  0  0  0
  3  4  1  0  0  0  0
  3  5  2  0  0  0  0
  4  6  1  1  0  0  0
  4  7  1  0  0  0  0
  6 34  1  0  0  0  0
  7  8  1  0  0  0  0
  9 10  1  0  0  0  0
  9 26  1  0  0  0  0
 10 11  1  0  0  0  0
 11 12  1  0  0  0  0
 12 13  1  0  0  0  0
 14 15  1  0  0  0  0
 14 39  1  0  0  0  0
 15 16  1  0  0  0  0
 16 17  1  0  0  0  0
 17 40  1  0  0  0  0
 18 41  1  0  0  0  0
 19 42  1  0  0  0  0
 20 45  1  0  0  0  0
 21 22  1  0  0  0  0
 21 23  2  0  0  0  0
 22 24  2  0  0  0  0
 22 25  1  0  0  0  0
 23 26  1  0  0  0  0
 24 27  1  0  0  0  0
 24 28  1  0  0  0  0
 25 29  2  0  0  0  0
 26 27  2  0  0  0  0
 28 30  2  0  0  0  0
 29 30  1  0  0  0  0
 31 32  1  0  0  0  0
 31 33  1  0  0  0  0
 32 33  1  0  0  0  0
 34 35  2  0  0  0  0
 34 36  1  0  0  0  0
 35 37  1  0  0  0  0
 36 38  2  0  0  0  0
 37 39  2  0  0  0  0
 38 39  1  0  0  0  0
 40 41  2  0  0  0  0
 40 42  1  0  0  0  0
 41 43  1  0  0  0  0
 42 44  2  0  0  0  0
 43 45  2  0  0  0  0
 44 45  1  0  0  0  0
M  END
>  <Name/ID> (57)
Benzenepropanamide, ?-(aminomethyl)-N-cyclopropyl-4-[2-(2,6-dichloro-4-methylphenoxy)ethoxy]-N-[[2-(3-methoxypropyl)-4-quinolinyl]methyl]-, (?R)- (ACI)

>  <Other References> (57)
Chen 2010 Addressing time-dependent CYP 3A4 inhibition observed in a novel series

>  <CAS> (57)
1251530-26-3

>  <CYP3A4 TDI> (57)
1

$$$$
58


 43 46  0  0  1  0  0  0  0  0999 V2000
    6.9282   -2.0000    0.0000 N   0  0  0  0  0  0  0  0  0  0  0  0
    7.7942   -1.5000    0.0000 C   0  0  0  0  0  0  0  0  0  0  0  0
    6.0622   -1.5000    0.0000 C   0  0  0  0  0  0  0  0  0  0  0  0
    5.1962   -2.0000    0.0000 C   0  0  0  0  0  0  0  0  0  0  0  0
    6.0622   -0.5000    0.0000 O   0  0  0  0  0  0  0  0  0  0  0  0
    5.1962   -3.0000    0.0000 C   0  0  0  0  0  0  0  0  0  0  0  0
    4.3301   -1.5000    0.0000 C   0  0  0  0  0  0  0  0  0  0  0  0
    4.3301   -0.5000    0.0000 N   0  0  0  0  0  0  0  0  0  0  0  0
    7.7942   -3.5000    0.0000 Cl  0  0  0  0  0  0  0  0  0  0  0  0
   11.2583   -1.5000    0.0000 C   0  0  0  0  0  0  0  0  0  0  0  0
   12.1244   -2.0000    0.0000 C   0  0  0  0  0  0  0  0  0  0  0  0
   12.9904   -1.5000    0.0000 C   0  0  0  0  0  0  0  0  0  0  0  0
   12.9904   -0.5000    0.0000 O   0  0  0  0  0  0  0  0  0  0  0  0
   13.8564   -0.0000    0.0000 C   0  0  0  0  0  0  0  0  0  0  0  0
    1.7321   -5.0000    0.0000 O   0  0  0  0  0  0  0  0  0  0  0  0
    0.8660   -4.5000    0.0000 C   0  0  0  0  0  0  0  0  0  0  0  0
    0.8660   -3.5000    0.0000 C   0  0  0  0  0  0  0  0  0  0  0  0
    0.0000   -3.0000    0.0000 O   0  0  0  0  0  0  0  0  0  0  0  0
   -1.7321   -2.0000    0.0000 Cl  0  0  0  0  0  0  0  0  0  0  0  0
    1.7321   -2.0000    0.0000 Cl  0  0  0  0  0  0  0  0  0  0  0  0
    0.0000    1.0000    0.0000 C   0  0  0  0  0  0  0  0  0  0  0  0
    6.9282   -3.0000    0.0000 C   0  0  0  0  0  0  0  0  0  0  0  0
    7.4282   -3.8660    0.0000 C   0  0  0  0  0  0  0  0  0  0  0  0
    6.4282   -3.8660    0.0000 C   0  0  0  0  0  0  0  0  0  0  0  0
    8.6603   -2.0000    0.0000 C   0  0  0  0  0  0  0  0  0  0  0  0
    9.5263   -1.5000    0.0000 C   0  0  0  0  0  0  0  0  0  0  0  0
    8.6603   -3.0000    0.0000 C   0  0  0  0  0  0  0  0  0  0  0  0
   10.3923   -2.0000    0.0000 C   0  0  0  0  0  0  0  0  0  0  0  0
    9.5263   -3.5000    0.0000 C   0  0  0  0  0  0  0  0  0  0  0  0
   10.3923   -3.0000    0.0000 N   0  3  0  0  0  0  0  0  0  0  0  0
    4.3301   -3.5000    0.0000 C   0  0  0  0  0  0  0  0  0  0  0  0
    4.3301   -4.5000    0.0000 C   0  0  0  0  0  0  0  0  0  0  0  0
    3.4641   -3.0000    0.0000 C   0  0  0  0  0  0  0  0  0  0  0  0
    3.4641   -5.0000    0.0000 C   0  0  0  0  0  0  0  0  0  0  0  0
    2.5981   -3.5000    0.0000 C   0  0  0  0  0  0  0  0  0  0  0  0
    2.5981   -4.5000    0.0000 C   0  0  0  0  0  0  0  0  0  0  0  0
    0.0000   -2.0000    0.0000 C   0  0  0  0  0  0  0  0  0  0  0  0
   -0.8660   -1.5000    0.0000 C   0  0  0  0  0  0  0  0  0  0  0  0
    0.8660   -1.5000    0.0000 C   0  0  0  0  0  0  0  0  0  0  0  0
   -0.8660   -0.5000    0.0000 C   0  0  0  0  0  0  0  0  0  0  0  0
    0.8660   -0.5000    0.0000 C   0  0  0  0  0  0  0  0  0  0  0  0
   -0.0000   -0.0000    0.0000 C   0  0  0  0  0  0  0  0  0  0  0  0
   11.2583   -3.5000    0.0000 O   0  5  0  0  0  0  0  0  0  0  0  0
  1  2  1  0  0  0  0
  1  3  1  0  0  0  0
  1 22  1  0  0  0  0
  2 25  1  0  0  0  0
  3  4  1  0  0  0  0
  3  5  2  0  0  0  0
  4  6  1  6  0  0  0
  4  7  1  0  0  0  0
  6 31  1  0  0  0  0
  7  8  1  0  0  0  0
  9 27  1  0  0  0  0
 10 11  1  0  0  0  0
 10 28  1  0  0  0  0
 11 12  1  0  0  0  0
 12 13  1  0  0  0  0
 13 14  1  0  0  0  0
 15 16  1  0  0  0  0
 15 36  1  0  0  0  0
 16 17  1  0  0  0  0
 17 18  1  0  0  0  0
 18 37  1  0  0  0  0
 19 38  1  0  0  0  0
 20 39  1  0  0  0  0
 21 42  1  0  0  0  0
 22 23  1  0  0  0  0
 22 24  1  0  0  0  0
 23 24  1  0  0  0  0
 25 26  1  0  0  0  0
 25 27  2  0  0  0  0
 26 28  2  0  0  0  0
 27 29  1  0  0  0  0
 28 30  1  0  0  0  0
 29 30  2  0  0  0  0
 30 43  1  0  0  0  0
 31 32  2  0  0  0  0
 31 33  1  0  0  0  0
 32 34  1  0  0  0  0
 33 35  2  0  0  0  0
 34 36  2  0  0  0  0
 35 36  1  0  0  0  0
 37 38  2  0  0  0  0
 37 39  1  0  0  0  0
 38 40  1  0  0  0  0
 39 41  2  0  0  0  0
 40 42  2  0  0  0  0
 41 42  1  0  0  0  0
M  CHG  2  30   1  43  -1
M  END
>  <Name/ID> (58)
Benzenepropanamide, ?-(aminomethyl)-N-[[5-chloro-2-(3-methoxypropyl)-1-oxido-4-pyridinyl]methyl]-N-cyclopropyl-4-[2-(2,6-dichloro-4-methylphenoxy)ethoxy]-, (?R)- (ACI)

>  <Other References> (58)
Chen 2010 Addressing time-dependent CYP 3A4 inhibition observed in a novel series

>  <CAS> (58)
1251530-25-2

>  <CYP3A4 TDI> (58)
1

$$$$
59


 42 45  0  0  1  0  0  0  0  0999 V2000
   -6.9282    2.0000    0.0000 N   0  0  0  0  0  0  0  0  0  0  0  0
   -7.7942    1.5000    0.0000 C   0  0  0  0  0  0  0  0  0  0  0  0
   -6.0622    1.5000    0.0000 C   0  0  0  0  0  0  0  0  0  0  0  0
   -5.1962    2.0000    0.0000 C   0  0  0  0  0  0  0  0  0  0  0  0
   -6.0622    0.5000    0.0000 O   0  0  0  0  0  0  0  0  0  0  0  0
   -5.1962    3.0000    0.0000 C   0  0  0  0  0  0  0  0  0  0  0  0
   -4.3301    1.5000    0.0000 C   0  0  0  0  0  0  0  0  0  0  0  0
   -4.3301    0.5000    0.0000 N   0  0  0  0  0  0  0  0  0  0  0  0
   -7.7942    3.5000    0.0000 Cl  0  0  0  0  0  0  0  0  0  0  0  0
  -11.2583    1.5000    0.0000 C   0  0  0  0  0  0  0  0  0  0  0  0
  -12.1244    2.0000    0.0000 C   0  0  0  0  0  0  0  0  0  0  0  0
  -12.1244    3.0000    0.0000 C   0  0  0  0  0  0  0  0  0  0  0  0
  -11.2583    3.5000    0.0000 O   0  0  0  0  0  0  0  0  0  0  0  0
  -11.2583    4.5000    0.0000 C   0  0  0  0  0  0  0  0  0  0  0  0
   -1.7321    5.0000    0.0000 O   0  0  0  0  0  0  0  0  0  0  0  0
   -0.8660    4.5000    0.0000 C   0  0  0  0  0  0  0  0  0  0  0  0
   -0.8660    3.5000    0.0000 C   0  0  0  0  0  0  0  0  0  0  0  0
    0.0000    3.0000    0.0000 O   0  0  0  0  0  0  0  0  0  0  0  0
    1.7321    2.0000    0.0000 Cl  0  0  0  0  0  0  0  0  0  0  0  0
   -1.7321    2.0000    0.0000 Cl  0  0  0  0  0  0  0  0  0  0  0  0
   -0.0000   -1.0000    0.0000 C   0  0  0  0  0  0  0  0  0  0  0  0
   -6.9282    3.0000    0.0000 C   0  0  0  0  0  0  0  0  0  0  0  0
   -7.4282    3.8660    0.0000 C   0  0  0  0  0  0  0  0  0  0  0  0
   -6.4282    3.8660    0.0000 C   0  0  0  0  0  0  0  0  0  0  0  0
   -8.6603    2.0000    0.0000 C   0  0  0  0  0  0  0  0  0  0  0  0
   -9.5263    1.5000    0.0000 C   0  0  0  0  0  0  0  0  0  0  0  0
   -8.6603    3.0000    0.0000 C   0  0  0  0  0  0  0  0  0  0  0  0
  -10.3923    2.0000    0.0000 C   0  0  0  0  0  0  0  0  0  0  0  0
   -9.5263    3.5000    0.0000 C   0  0  0  0  0  0  0  0  0  0  0  0
  -10.3923    3.0000    0.0000 N   0  0  0  0  0  0  0  0  0  0  0  0
   -4.3301    3.5000    0.0000 C   0  0  0  0  0  0  0  0  0  0  0  0
   -4.3301    4.5000    0.0000 C   0  0  0  0  0  0  0  0  0  0  0  0
   -3.4641    3.0000    0.0000 C   0  0  0  0  0  0  0  0  0  0  0  0
   -3.4641    5.0000    0.0000 C   0  0  0  0  0  0  0  0  0  0  0  0
   -2.5981    3.5000    0.0000 C   0  0  0  0  0  0  0  0  0  0  0  0
   -2.5981    4.5000    0.0000 C   0  0  0  0  0  0  0  0  0  0  0  0
    0.0000    2.0000    0.0000 C   0  0  0  0  0  0  0  0  0  0  0  0
    0.8660    1.5000    0.0000 C   0  0  0  0  0  0  0  0  0  0  0  0
   -0.8660    1.5000    0.0000 C   0  0  0  0  0  0  0  0  0  0  0  0
    0.8660    0.5000    0.0000 C   0  0  0  0  0  0  0  0  0  0  0  0
   -0.8660    0.5000    0.0000 C   0  0  0  0  0  0  0  0  0  0  0  0
    0.0000   -0.0000    0.0000 C   0  0  0  0  0  0  0  0  0  0  0  0
  1  2  1  0  0  0  0
  1  3  1  0  0  0  0
  1 22  1  0  0  0  0
  2 25  1  0  0  0  0
  3  4  1  0  0  0  0
  3  5  2  0  0  0  0
  4  6  1  6  0  0  0
  4  7  1  0  0  0  0
  6 31  1  0  0  0  0
  7  8  1  0  0  0  0
  9 27  1  0  0  0  0
 10 11  1  0  0  0  0
 10 28  1  0  0  0  0
 11 12  1  0  0  0  0
 12 13  1  0  0  0  0
 13 14  1  0  0  0  0
 15 16  1  0  0  0  0
 15 36  1  0  0  0  0
 16 17  1  0  0  0  0
 17 18  1  0  0  0  0
 18 37  1  0  0  0  0
 19 38  1  0  0  0  0
 20 39  1  0  0  0  0
 21 42  1  0  0  0  0
 22 23  1  0  0  0  0
 22 24  1  0  0  0  0
 23 24  1  0  0  0  0
 25 26  1  0  0  0  0
 25 27  2  0  0  0  0
 26 28  2  0  0  0  0
 27 29  1  0  0  0  0
 28 30  1  0  0  0  0
 29 30  2  0  0  0  0
 31 32  2  0  0  0  0
 31 33  1  0  0  0  0
 32 34  1  0  0  0  0
 33 35  2  0  0  0  0
 34 36  2  0  0  0  0
 35 36  1  0  0  0  0
 37 38  2  0  0  0  0
 37 39  1  0  0  0  0
 38 40  1  0  0  0  0
 39 41  2  0  0  0  0
 40 42  2  0  0  0  0
 41 42  1  0  0  0  0
M  END
>  <Name/ID> (59)
Benzenepropanamide, ?-(aminomethyl)-N-[[5-chloro-2-(3-methoxypropyl)-4-pyridinyl]methyl]-N-cyclopropyl-4-[2-(2,6-dichloro-4-methylphenoxy)ethoxy]-, (?R)- (ACI)

>  <Other References> (59)
Chen 2010 Addressing time-dependent CYP 3A4 inhibition observed in a novel series

>  <CAS> (59)
1251530-24-1

>  <CYP3A4 TDI> (59)
1

$$$$
60


 43 46  0  0  1  0  0  0  0  0999 V2000
    6.1962   -1.0000    0.0000 N   0  0  0  0  0  0  0  0  0  0  0  0
    5.3301   -1.5000    0.0000 C   0  0  0  0  0  0  0  0  0  0  0  0
    7.0622   -1.5000    0.0000 C   0  0  0  0  0  0  0  0  0  0  0  0
    7.9282   -1.0000    0.0000 C   0  0  0  0  0  0  0  0  0  0  0  0
    7.0622   -2.5000    0.0000 O   0  0  0  0  0  0  0  0  0  0  0  0
    7.9282   -0.0000    0.0000 C   0  0  0  0  0  0  0  0  0  0  0  0
    8.7942   -1.5000    0.0000 C   0  0  0  0  0  0  0  0  0  0  0  0
    8.7942   -2.5000    0.0000 N   0  0  0  0  0  0  0  0  0  0  0  0
    5.3301    0.5000    0.0000 Cl  0  0  0  0  0  0  0  0  0  0  0  0
    1.8660   -1.5000    0.0000 C   0  0  0  0  0  0  0  0  0  0  0  0
    1.0000   -1.0000    0.0000 C   0  0  0  0  0  0  0  0  0  0  0  0
    1.0000   -0.0000    0.0000 S   0  0  0  0  0  0  0  0  0  0  0  0
    2.0000   -0.0000    0.0000 C   0  0  0  0  0  0  0  0  0  0  0  0
    1.0000    1.0000    0.0000 O   0  0  0  0  0  0  0  0  0  0  0  0
    0.0000   -0.0000    0.0000 O   0  0  0  0  0  0  0  0  0  0  0  0
   11.3923    2.0000    0.0000 O   0  0  0  0  0  0  0  0  0  0  0  0
   12.2583    1.5000    0.0000 C   0  0  0  0  0  0  0  0  0  0  0  0
   12.2583    0.5000    0.0000 C   0  0  0  0  0  0  0  0  0  0  0  0
   13.1244   -0.0000    0.0000 O   0  0  0  0  0  0  0  0  0  0  0  0
   14.8564   -1.0000    0.0000 Cl  0  0  0  0  0  0  0  0  0  0  0  0
   11.3923   -1.0000    0.0000 Cl  0  0  0  0  0  0  0  0  0  0  0  0
   13.1244   -4.0000    0.0000 C   0  0  0  0  0  0  0  0  0  0  0  0
    6.1962   -0.0000    0.0000 C   0  0  0  0  0  0  0  0  0  0  0  0
    5.6962    0.8660    0.0000 C   0  0  0  0  0  0  0  0  0  0  0  0
    6.6962    0.8660    0.0000 C   0  0  0  0  0  0  0  0  0  0  0  0
    4.4641   -1.0000    0.0000 C   0  0  0  0  0  0  0  0  0  0  0  0
    3.5981   -1.5000    0.0000 C   0  0  0  0  0  0  0  0  0  0  0  0
    4.4641    0.0000    0.0000 C   0  0  0  0  0  0  0  0  0  0  0  0
    2.7321   -1.0000    0.0000 C   0  0  0  0  0  0  0  0  0  0  0  0
    3.5981    0.5000    0.0000 C   0  0  0  0  0  0  0  0  0  0  0  0
    2.7321    0.0000    0.0000 C   0  0  0  0  0  0  0  0  0  0  0  0
    8.7942    0.5000    0.0000 C   0  0  0  0  0  0  0  0  0  0  0  0
    8.7942    1.5000    0.0000 C   0  0  0  0  0  0  0  0  0  0  0  0
    9.6603   -0.0000    0.0000 C   0  0  0  0  0  0  0  0  0  0  0  0
    9.6603    2.0000    0.0000 C   0  0  0  0  0  0  0  0  0  0  0  0
   10.5263    0.5000    0.0000 C   0  0  0  0  0  0  0  0  0  0  0  0
   10.5263    1.5000    0.0000 C   0  0  0  0  0  0  0  0  0  0  0  0
   13.1244   -1.0000    0.0000 C   0  0  0  0  0  0  0  0  0  0  0  0
   13.9904   -1.5000    0.0000 C   0  0  0  0  0  0  0  0  0  0  0  0
   12.2583   -1.5000    0.0000 C   0  0  0  0  0  0  0  0  0  0  0  0
   13.9904   -2.5000    0.0000 C   0  0  0  0  0  0  0  0  0  0  0  0
   12.2583   -2.5000    0.0000 C   0  0  0  0  0  0  0  0  0  0  0  0
   13.1244   -3.0000    0.0000 C   0  0  0  0  0  0  0  0  0  0  0  0
  1  2  1  0  0  0  0
  1  3  1  0  0  0  0
  1 23  1  0  0  0  0
  2 26  1  0  0  0  0
  3  4  1  0  0  0  0
  3  5  2  0  0  0  0
  4  6  1  6  0  0  0
  4  7  1  0  0  0  0
  6 32  1  0  0  0  0
  7  8  1  0  0  0  0
  9 28  1  0  0  0  0
 10 11  1  0  0  0  0
 10 29  1  0  0  0  0
 11 12  1  0  0  0  0
 12 13  1  0  0  0  0
 12 14  2  0  0  0  0
 12 15  2  0  0  0  0
 16 17  1  0  0  0  0
 16 37  1  0  0  0  0
 17 18  1  0  0  0  0
 18 19  1  0  0  0  0
 19 38  1  0  0  0  0
 20 39  1  0  0  0  0
 21 40  1  0  0  0  0
 22 43  1  0  0  0  0
 23 24  1  0  0  0  0
 23 25  1  0  0  0  0
 24 25  1  0  0  0  0
 26 27  2  0  0  0  0
 26 28  1  0  0  0  0
 27 29  1  0  0  0  0
 28 30  2  0  0  0  0
 29 31  2  0  0  0  0
 30 31  1  0  0  0  0
 32 33  2  0  0  0  0
 32 34  1  0  0  0  0
 33 35  1  0  0  0  0
 34 36  2  0  0  0  0
 35 37  2  0  0  0  0
 36 37  1  0  0  0  0
 38 39  2  0  0  0  0
 38 40  1  0  0  0  0
 39 41  1  0  0  0  0
 40 42  2  0  0  0  0
 41 43  2  0  0  0  0
 42 43  1  0  0  0  0
M  END
>  <Name/ID> (60)
Benzenepropanamide, ?-(aminomethyl)-N-[[2-chloro-5-[2-(methylsulfonyl)ethyl]phenyl]methyl]-N-cyclopropyl-4-[2-(2,6-dichloro-4-methylphenoxy)ethoxy]-, (?R)- (ACI)

>  <Other References> (60)
Chen 2010 Addressing time-dependent CYP 3A4 inhibition observed in a novel series

>  <CAS> (60)
1251530-23-0

>  <CYP3A4 TDI> (60)
1

$$$$
61


 42 45  0  0  1  0  0  0  0  0999 V2000
   -6.9282    2.0000    0.0000 N   0  0  0  0  0  0  0  0  0  0  0  0
   -7.7942    1.5000    0.0000 C   0  0  0  0  0  0  0  0  0  0  0  0
   -6.0622    1.5000    0.0000 C   0  0  0  0  0  0  0  0  0  0  0  0
   -5.1962    2.0000    0.0000 C   0  0  0  0  0  0  0  0  0  0  0  0
   -6.0622    0.5000    0.0000 O   0  0  0  0  0  0  0  0  0  0  0  0
   -5.1962    3.0000    0.0000 C   0  0  0  0  0  0  0  0  0  0  0  0
   -4.3301    1.5000    0.0000 C   0  0  0  0  0  0  0  0  0  0  0  0
   -4.3301    0.5000    0.0000 N   0  0  0  0  0  0  0  0  0  0  0  0
   -7.7942    3.5000    0.0000 Cl  0  0  0  0  0  0  0  0  0  0  0  0
  -11.2583    1.5000    0.0000 C   0  0  0  0  0  0  0  0  0  0  0  0
  -12.1244    2.0000    0.0000 C   0  0  0  0  0  0  0  0  0  0  0  0
  -12.1244    3.0000    0.0000 C   0  0  0  0  0  0  0  0  0  0  0  0
  -11.2583    3.5000    0.0000 C   0  0  0  0  0  0  0  0  0  0  0  0
  -10.3923    4.0000    0.0000 N   0  0  0  0  0  0  0  0  0  0  0  0
   -1.7321    5.0000    0.0000 O   0  0  0  0  0  0  0  0  0  0  0  0
   -0.8660    4.5000    0.0000 C   0  0  0  0  0  0  0  0  0  0  0  0
   -0.8660    3.5000    0.0000 C   0  0  0  0  0  0  0  0  0  0  0  0
    0.0000    3.0000    0.0000 O   0  0  0  0  0  0  0  0  0  0  0  0
    1.7321    2.0000    0.0000 Cl  0  0  0  0  0  0  0  0  0  0  0  0
   -1.7321    2.0000    0.0000 Cl  0  0  0  0  0  0  0  0  0  0  0  0
   -0.0000   -1.0000    0.0000 C   0  0  0  0  0  0  0  0  0  0  0  0
   -6.9282    3.0000    0.0000 C   0  0  0  0  0  0  0  0  0  0  0  0
   -7.4282    3.8660    0.0000 C   0  0  0  0  0  0  0  0  0  0  0  0
   -6.4282    3.8660    0.0000 C   0  0  0  0  0  0  0  0  0  0  0  0
   -8.6603    2.0000    0.0000 C   0  0  0  0  0  0  0  0  0  0  0  0
   -9.5263    1.5000    0.0000 C   0  0  0  0  0  0  0  0  0  0  0  0
   -8.6603    3.0000    0.0000 C   0  0  0  0  0  0  0  0  0  0  0  0
  -10.3923    2.0000    0.0000 C   0  0  0  0  0  0  0  0  0  0  0  0
   -9.5263    3.5000    0.0000 C   0  0  0  0  0  0  0  0  0  0  0  0
  -10.3923    3.0000    0.0000 C   0  0  0  0  0  0  0  0  0  0  0  0
   -4.3301    3.5000    0.0000 C   0  0  0  0  0  0  0  0  0  0  0  0
   -4.3301    4.5000    0.0000 C   0  0  0  0  0  0  0  0  0  0  0  0
   -3.4641    3.0000    0.0000 C   0  0  0  0  0  0  0  0  0  0  0  0
   -3.4641    5.0000    0.0000 C   0  0  0  0  0  0  0  0  0  0  0  0
   -2.5981    3.5000    0.0000 C   0  0  0  0  0  0  0  0  0  0  0  0
   -2.5981    4.5000    0.0000 C   0  0  0  0  0  0  0  0  0  0  0  0
    0.0000    2.0000    0.0000 C   0  0  0  0  0  0  0  0  0  0  0  0
    0.8660    1.5000    0.0000 C   0  0  0  0  0  0  0  0  0  0  0  0
   -0.8660    1.5000    0.0000 C   0  0  0  0  0  0  0  0  0  0  0  0
    0.8660    0.5000    0.0000 C   0  0  0  0  0  0  0  0  0  0  0  0
   -0.8660    0.5000    0.0000 C   0  0  0  0  0  0  0  0  0  0  0  0
    0.0000   -0.0000    0.0000 C   0  0  0  0  0  0  0  0  0  0  0  0
  1  2  1  0  0  0  0
  1  3  1  0  0  0  0
  1 22  1  0  0  0  0
  2 25  1  0  0  0  0
  3  4  1  0  0  0  0
  3  5  2  0  0  0  0
  4  6  1  6  0  0  0
  4  7  1  0  0  0  0
  6 31  1  0  0  0  0
  7  8  1  0  0  0  0
  9 27  1  0  0  0  0
 10 11  1  0  0  0  0
 10 28  1  0  0  0  0
 11 12  1  0  0  0  0
 12 13  1  0  0  0  0
 13 14  3  0  0  0  0
 15 16  1  0  0  0  0
 15 36  1  0  0  0  0
 16 17  1  0  0  0  0
 17 18  1  0  0  0  0
 18 37  1  0  0  0  0
 19 38  1  0  0  0  0
 20 39  1  0  0  0  0
 21 42  1  0  0  0  0
 22 23  1  0  0  0  0
 22 24  1  0  0  0  0
 23 24  1  0  0  0  0
 25 26  2  0  0  0  0
 25 27  1  0  0  0  0
 26 28  1  0  0  0  0
 27 29  2  0  0  0  0
 28 30  2  0  0  0  0
 29 30  1  0  0  0  0
 31 32  2  0  0  0  0
 31 33  1  0  0  0  0
 32 34  1  0  0  0  0
 33 35  2  0  0  0  0
 34 36  2  0  0  0  0
 35 36  1  0  0  0  0
 37 38  2  0  0  0  0
 37 39  1  0  0  0  0
 38 40  1  0  0  0  0
 39 41  2  0  0  0  0
 40 42  2  0  0  0  0
 41 42  1  0  0  0  0
M  END
>  <Name/ID> (61)
Benzenepropanamide, ?-(aminomethyl)-N-[[2-chloro-5-(3-cyanopropyl)phenyl]methyl]-N-cyclopropyl-4-[2-(2,6-dichloro-4-methylphenoxy)ethoxy]-, (?R)- (ACI)

>  <Other References> (61)
Chen 2010 Addressing time-dependent CYP 3A4 inhibition observed in a novel series

>  <CAS> (61)
1251530-21-8

>  <CYP3A4 TDI> (61)
1

$$$$
62


 41 44  0  0  1  0  0  0  0  0999 V2000
   -6.9282    2.0000    0.0000 N   0  0  0  0  0  0  0  0  0  0  0  0
   -7.7942    1.5000    0.0000 C   0  0  0  0  0  0  0  0  0  0  0  0
   -6.0622    1.5000    0.0000 C   0  0  0  0  0  0  0  0  0  0  0  0
   -5.1962    2.0000    0.0000 C   0  0  0  0  0  0  0  0  0  0  0  0
   -6.0622    0.5000    0.0000 O   0  0  0  0  0  0  0  0  0  0  0  0
   -5.1962    3.0000    0.0000 C   0  0  0  0  0  0  0  0  0  0  0  0
   -4.3301    1.5000    0.0000 C   0  0  0  0  0  0  0  0  0  0  0  0
   -4.3301    0.5000    0.0000 N   0  0  0  0  0  0  0  0  0  0  0  0
   -7.7942    3.5000    0.0000 Cl  0  0  0  0  0  0  0  0  0  0  0  0
  -11.2583    1.5000    0.0000 C   0  0  0  0  0  0  0  0  0  0  0  0
  -12.1244    2.0000    0.0000 C   0  0  0  0  0  0  0  0  0  0  0  0
  -12.1244    3.0000    0.0000 O   0  0  0  0  0  0  0  0  0  0  0  0
  -11.2583    3.5000    0.0000 C   0  0  0  0  0  0  0  0  0  0  0  0
   -1.7321    5.0000    0.0000 O   0  0  0  0  0  0  0  0  0  0  0  0
   -0.8660    4.5000    0.0000 C   0  0  0  0  0  0  0  0  0  0  0  0
   -0.8660    3.5000    0.0000 C   0  0  0  0  0  0  0  0  0  0  0  0
   -0.0000    3.0000    0.0000 O   0  0  0  0  0  0  0  0  0  0  0  0
    1.7321    2.0000    0.0000 Cl  0  0  0  0  0  0  0  0  0  0  0  0
   -1.7321    2.0000    0.0000 Cl  0  0  0  0  0  0  0  0  0  0  0  0
   -0.0000   -1.0000    0.0000 C   0  0  0  0  0  0  0  0  0  0  0  0
   -6.9282    3.0000    0.0000 C   0  0  0  0  0  0  0  0  0  0  0  0
   -7.4282    3.8660    0.0000 C   0  0  0  0  0  0  0  0  0  0  0  0
   -6.4282    3.8660    0.0000 C   0  0  0  0  0  0  0  0  0  0  0  0
   -8.6603    2.0000    0.0000 C   0  0  0  0  0  0  0  0  0  0  0  0
   -9.5263    1.5000    0.0000 C   0  0  0  0  0  0  0  0  0  0  0  0
   -8.6603    3.0000    0.0000 C   0  0  0  0  0  0  0  0  0  0  0  0
  -10.3923    2.0000    0.0000 C   0  0  0  0  0  0  0  0  0  0  0  0
   -9.5263    3.5000    0.0000 C   0  0  0  0  0  0  0  0  0  0  0  0
  -10.3923    3.0000    0.0000 C   0  0  0  0  0  0  0  0  0  0  0  0
   -4.3301    3.5000    0.0000 C   0  0  0  0  0  0  0  0  0  0  0  0
   -4.3301    4.5000    0.0000 C   0  0  0  0  0  0  0  0  0  0  0  0
   -3.4641    3.0000    0.0000 C   0  0  0  0  0  0  0  0  0  0  0  0
   -3.4641    5.0000    0.0000 C   0  0  0  0  0  0  0  0  0  0  0  0
   -2.5981    3.5000    0.0000 C   0  0  0  0  0  0  0  0  0  0  0  0
   -2.5981    4.5000    0.0000 C   0  0  0  0  0  0  0  0  0  0  0  0
   -0.0000    2.0000    0.0000 C   0  0  0  0  0  0  0  0  0  0  0  0
    0.8660    1.5000    0.0000 C   0  0  0  0  0  0  0  0  0  0  0  0
   -0.8660    1.5000    0.0000 C   0  0  0  0  0  0  0  0  0  0  0  0
    0.8660    0.5000    0.0000 C   0  0  0  0  0  0  0  0  0  0  0  0
   -0.8660    0.5000    0.0000 C   0  0  0  0  0  0  0  0  0  0  0  0
    0.0000   -0.0000    0.0000 C   0  0  0  0  0  0  0  0  0  0  0  0
  1  2  1  0  0  0  0
  1  3  1  0  0  0  0
  1 21  1  0  0  0  0
  2 24  1  0  0  0  0
  3  4  1  0  0  0  0
  3  5  2  0  0  0  0
  4  6  1  6  0  0  0
  4  7  1  0  0  0  0
  6 30  1  0  0  0  0
  7  8  1  0  0  0  0
  9 26  1  0  0  0  0
 10 11  1  0  0  0  0
 10 27  1  0  0  0  0
 11 12  1  0  0  0  0
 12 13  1  0  0  0  0
 14 15  1  0  0  0  0
 14 35  1  0  0  0  0
 15 16  1  0  0  0  0
 16 17  1  0  0  0  0
 17 36  1  0  0  0  0
 18 37  1  0  0  0  0
 19 38  1  0  0  0  0
 20 41  1  0  0  0  0
 21 22  1  0  0  0  0
 21 23  1  0  0  0  0
 22 23  1  0  0  0  0
 24 25  2  0  0  0  0
 24 26  1  0  0  0  0
 25 27  1  0  0  0  0
 26 28  2  0  0  0  0
 27 29  2  0  0  0  0
 28 29  1  0  0  0  0
 30 31  2  0  0  0  0
 30 32  1  0  0  0  0
 31 33  1  0  0  0  0
 32 34  2  0  0  0  0
 33 35  2  0  0  0  0
 34 35  1  0  0  0  0
 36 37  2  0  0  0  0
 36 38  1  0  0  0  0
 37 39  1  0  0  0  0
 38 40  2  0  0  0  0
 39 41  2  0  0  0  0
 40 41  1  0  0  0  0
M  END
>  <Name/ID> (62)
Benzenepropanamide, ?-(aminomethyl)-N-[[2-chloro-5-(2-methoxyethyl)phenyl]methyl]-N-cyclopropyl-4-[2-(2,6-dichloro-4-methylphenoxy)ethoxy]-, (?R)- (ACI)

>  <Other References> (62)
Chen 2010 Addressing time-dependent CYP 3A4 inhibition observed in a novel series

>  <CAS> (62)
1251530-20-7

>  <CYP3A4 TDI> (62)
1

$$$$
63


 42 45  0  0  0  0  0  0  0  0999 V2000
    0.8660   -1.5000    0.0000 C   0  0  0  0  0  0  0  0  0  0  0  0
   -0.0000   -2.0000    0.0000 C   0  0  0  0  0  0  0  0  0  0  0  0
   -0.8660   -1.5000    0.0000 C   0  0  0  0  0  0  0  0  0  0  0  0
   -0.8660   -0.5000    0.0000 C   0  0  0  0  0  0  0  0  0  0  0  0
    0.0000   -0.0000    0.0000 C   0  0  0  0  0  0  0  0  0  0  0  0
    0.8660   -0.5000    0.0000 C   0  0  0  0  0  0  0  0  0  0  0  0
    1.7321    0.0000    0.0000 O   0  0  0  0  0  0  0  0  0  0  0  0
    2.5981   -0.5000    0.0000 C   0  0  0  0  0  0  0  0  0  0  0  0
    2.5981   -1.5000    0.0000 C   0  0  0  0  0  0  0  0  0  0  0  0
    3.4641   -2.0000    0.0000 O   0  0  0  0  0  0  0  0  0  0  0  0
    3.4641   -3.0000    0.0000 C   0  0  0  0  0  0  0  0  0  0  0  0
    4.3301   -3.5000    0.0000 C   0  0  0  0  0  0  0  0  0  0  0  0
    4.3301   -4.5000    0.0000 C   0  0  0  0  0  0  0  0  0  0  0  0
    3.4641   -5.0000    0.0000 C   0  0  0  0  0  0  0  0  0  0  0  0
    2.5981   -4.5000    0.0000 C   0  0  0  0  0  0  0  0  0  0  0  0
    2.5981   -3.5000    0.0000 C   0  0  0  0  0  0  0  0  0  0  0  0
    1.7321   -3.0000    0.0000 Cl  0  0  0  0  0  0  0  0  0  0  0  0
    5.1962   -3.0000    0.0000 Cl  0  0  0  0  0  0  0  0  0  0  0  0
    3.4641   -6.0000    0.0000 C   0  0  0  0  0  0  0  0  0  0  0  0
   -1.7321   -2.0000    0.0000 C   0  0  0  0  0  0  0  0  0  0  0  0
   -2.5981   -1.5000    0.0000 C   0  0  0  0  0  0  0  0  0  0  0  0
   -2.5981   -0.5000    0.0000 C   0  0  0  0  0  0  0  0  0  0  0  0
   -3.4641    0.0000    0.0000 N   0  0  0  0  0  0  0  0  0  0  0  0
   -3.4641   -2.0000    0.0000 C   0  0  0  0  0  0  0  0  0  0  0  0
   -3.4641   -3.0000    0.0000 N   0  0  0  0  0  0  0  0  0  0  0  0
   -4.3301   -1.5000    0.0000 O   0  0  0  0  0  0  0  0  0  0  0  0
   -2.5981   -3.5000    0.0000 C   0  0  0  0  0  0  0  0  0  0  0  0
   -4.3301   -3.5000    0.0000 C   0  0  0  0  0  0  0  0  0  0  0  0
   -4.3301   -4.5000    0.0000 C   0  0  0  0  0  0  0  0  0  0  0  0
   -1.5981   -3.5000    0.0000 C   0  0  0  0  0  0  0  0  0  0  0  0
   -2.0981   -4.3660    0.0000 C   0  0  0  0  0  0  0  0  0  0  0  0
   -5.1962   -5.0000    0.0000 C   0  0  0  0  0  0  0  0  0  0  0  0
   -5.1962   -6.0000    0.0000 C   0  0  0  0  0  0  0  0  0  0  0  0
   -4.3301   -6.5000    0.0000 C   0  0  0  0  0  0  0  0  0  0  0  0
   -3.4641   -6.0000    0.0000 C   0  0  0  0  0  0  0  0  0  0  0  0
   -3.4641   -5.0000    0.0000 C   0  0  0  0  0  0  0  0  0  0  0  0
   -2.5981   -4.5000    0.0000 Cl  0  0  0  0  0  0  0  0  0  0  0  0
   -6.0622   -6.5000    0.0000 C   0  0  0  0  0  0  0  0  0  0  0  0
   -6.0622   -7.5000    0.0000 C   0  0  0  0  0  0  0  0  0  0  0  0
   -5.1962   -8.0000    0.0000 C   0  0  0  0  0  0  0  0  0  0  0  0
   -5.1962   -9.0000    0.0000 O   0  0  0  0  0  0  0  0  0  0  0  0
   -4.3301   -9.5000    0.0000 C   0  0  0  0  0  0  0  0  0  0  0  0
  1  2  1  0  0  0  0
  2  3  2  0  0  0  0
  3  4  1  0  0  0  0
  3 20  1  0  0  0  0
  4  5  2  0  0  0  0
  5  6  1  0  0  0  0
  6  1  2  0  0  0  0
  6  7  1  0  0  0  0
  7  8  1  0  0  0  0
  8  9  1  0  0  0  0
  9 10  1  0  0  0  0
 10 11  1  0  0  0  0
 11 12  2  0  0  0  0
 12 13  1  0  0  0  0
 12 18  1  0  0  0  0
 13 14  2  0  0  0  0
 14 15  1  0  0  0  0
 14 19  1  0  0  0  0
 15 16  2  0  0  0  0
 16 11  1  0  0  0  0
 16 17  1  0  0  0  0
 21 20  1  1  0  0  0
 21 22  1  0  0  0  0
 21 24  1  0  0  0  0
 22 23  1  0  0  0  0
 24 25  1  0  0  0  0
 24 26  2  0  0  0  0
 25 27  1  0  0  0  0
 25 28  1  0  0  0  0
 27 31  1  0  0  0  0
 28 29  1  0  0  0  0
 29 32  2  0  0  0  0
 30 27  1  0  0  0  0
 31 30  1  0  0  0  0
 32 33  1  0  0  0  0
 33 34  2  0  0  0  0
 33 38  1  0  0  0  0
 34 35  1  0  0  0  0
 35 36  2  0  0  0  0
 36 29  1  0  0  0  0
 36 37  1  0  0  0  0
 38 39  1  0  0  0  0
 39 40  1  0  0  0  0
 40 41  1  0  0  0  0
 41 42  1  0  0  0  0
M  END
>  <Name/ID> (63)
(R)-3-amino-N-(2-chloro-5-(3-methoxypropyl)benzyl)-N-cyclopropyl-2-(4-(2-(2,6-dichloro-4-methylphenoxy)ethoxy)benzyl)propanamide; CHEMBL1222884

>  <Article DOI> (63)
10.1016/j.bmcl.2010.07.030

>  <PMID> (63)
20673718

>  <Curation/DataSource> (63)
ChEMBL

>  <PubChem CID> (63)
46945859

>  <PubChem SID> (63)
117646499

>  <Authors> (63)
Chen, A; Dube, D; Dube, L; Gagne, S; Gallant, M; Gaudreault, M; Grimm, E; Houle, R; Lacombe, P; Laliberte, S; Liu, S; MacDonald, D; Mackay, B; Martin, D; McKay, D; Powell, D; Levesque, JF

>  <Other References> (63)
Chen 2010 Addressing time-dependent CYP 3A4 inhibition observed in a novel series

>  <CYP3A4 RI> (63)
0

>  <CAS> (63)
1251530-19-4

>  <CYP3A4 TDI> (63)
1

$$$$
64


 51 56  0  0  1  0  0  0  0  0999 V2000
   -5.3620    1.0471    0.0000 C   0  0  0  0  0  0  0  0  0  0  0  0
   -3.3745    1.9320    0.0000 C   0  0  0  0  0  0  0  0  0  0  0  0
   -4.1176    2.6012    0.0000 C   0  0  0  0  0  0  0  0  0  0  0  0
   -3.9097    3.5793    0.0000 C   0  0  0  0  0  0  0  0  0  0  0  0
   -5.0958    2.8091    0.0000 C   0  0  0  0  0  0  0  0  0  0  0  0
   -4.7868    1.8580    0.0000 C   0  0  0  0  0  0  0  0  0  0  0  0
   -2.9587    3.8883    0.0000 O   0  0  0  0  0  0  0  0  0  0  0  0
   -4.6529    4.2484    0.0000 O   0  0  0  0  0  0  0  0  0  0  0  0
   -1.9187    0.3153    0.0000 S   0  0  0  0  0  0  0  0  0  0  0  0
   -1.5120    1.2288    0.0000 C   0  0  0  0  0  0  0  0  0  0  0  0
   -0.7030    1.8166    0.0000 C   0  0  0  0  0  0  0  0  0  0  0  0
   -0.5985    0.8221    0.0000 C   0  0  0  0  0  0  0  0  0  0  0  0
   -2.0998    2.0378    0.0000 C   0  0  0  0  0  0  0  0  0  0  0  0
   -3.4644   -3.3005    0.0000 O   0  0  0  0  0  0  0  0  0  0  0  0
   -2.4862   -3.5085    0.0000 C   0  0  0  0  0  0  0  0  0  0  0  0
   -0.3226   -3.7359    0.0000 C   0  0  0  0  0  0  0  0  0  0  0  0
    0.6774   -3.7359    0.0000 C   0  0  0  0  0  0  0  0  0  0  0  0
   -0.8226   -4.6019    0.0000 O   0  0  0  0  0  0  0  0  0  0  0  0
  -11.4241   -2.4529    0.0000 O   0  0  0  0  0  0  0  0  0  0  0  0
  -12.2902   -1.9529    0.0000 C   0  0  0  0  0  0  0  0  0  0  0  0
  -13.1562   -2.4529    0.0000 C   0  0  0  0  0  0  0  0  0  0  0  0
   -4.4959    0.5471    0.0000 N   0  0  0  0  0  0  0  0  0  0  0  0
   -4.3914   -0.4474    0.0000 C   0  0  0  0  0  0  0  0  0  0  0  0
   -3.5824    0.9539    0.0000 C   0  0  0  0  0  0  0  0  0  0  0  0
   -3.4133   -0.6553    0.0000 C   0  0  0  0  0  0  0  0  0  0  0  0
   -5.0605   -1.1905    0.0000 C   0  0  0  0  0  0  0  0  0  0  0  0
   -2.9133    0.2107    0.0000 C   0  0  0  0  0  0  0  0  0  0  0  0
   -3.1042   -1.6063    0.0000 C   0  0  0  0  0  0  0  0  0  0  0  0
   -4.7515   -2.1416    0.0000 C   0  0  0  0  0  0  0  0  0  0  0  0
   -3.7734   -2.3495    0.0000 C   0  0  0  0  0  0  0  0  0  0  0  0
   -6.2280    0.5471    0.0000 C   0  0  0  0  0  0  0  0  0  0  0  0
   -7.0940    1.0471    0.0000 C   0  0  0  0  0  0  0  0  0  0  0  0
   -6.2280   -0.4529    0.0000 C   0  0  0  0  0  0  0  0  0  0  0  0
   -7.9600    0.5471    0.0000 C   0  0  0  0  0  0  0  0  0  0  0  0
   -7.0940   -0.9529    0.0000 C   0  0  0  0  0  0  0  0  0  0  0  0
   -7.9600   -0.4529    0.0000 C   0  0  0  0  0  0  0  0  0  0  0  0
   -8.8261   -0.9529    0.0000 C   0  0  0  0  0  0  0  0  0  0  0  0
   -9.6921   -0.4529    0.0000 N   0  0  0  0  0  0  0  0  0  0  0  0
   -8.8261   -1.9529    0.0000 N   0  0  0  0  0  0  0  0  0  0  0  0
  -10.5581   -0.9529    0.0000 C   0  0  0  0  0  0  0  0  0  0  0  0
   -9.6921   -2.4529    0.0000 C   0  0  0  0  0  0  0  0  0  0  0  0
  -10.5581   -1.9529    0.0000 C   0  0  0  0  0  0  0  0  0  0  0  0
   -1.8171   -2.7653    0.0000 C   0  0  0  0  0  0  0  0  0  0  0  0
   -0.8226   -2.8698    0.0000 N   0  0  0  0  0  0  0  0  0  0  0  0
   -2.0250   -1.7872    0.0000 C   0  0  0  0  0  0  0  0  0  0  0  0
   -0.4158   -1.9563    0.0000 C   0  0  0  0  0  0  0  0  0  0  0  0
   -1.1590   -1.2872    0.0000 C   0  0  0  0  0  0  0  0  0  0  0  0
    0.5352   -1.6473    0.0000 C   0  0  0  0  0  0  0  0  0  0  0  0
   -0.9511   -0.3090    0.0000 C   0  0  0  0  0  0  0  0  0  0  0  0
    0.7431   -0.6691    0.0000 C   0  0  0  0  0  0  0  0  0  0  0  0
   -0.0000   -0.0000    0.0000 C   0  0  0  0  0  0  0  0  0  0  0  0
  1 22  1  0  0  0  0
  1 31  1  0  0  0  0
  2  3  1  0  0  0  0
  2 24  1  0  0  0  0
  3  4  1  0  0  0  0
  3  5  1  0  0  0  0
  3  6  1  0  0  0  0
  4  7  1  0  0  0  0
  4  8  2  0  0  0  0
  9 10  1  0  0  0  0
  9 27  1  0  0  0  0
 10 11  1  0  0  0  0
 10 12  1  0  0  0  0
 10 13  1  0  0  0  0
 14 15  1  0  0  0  0
 14 30  1  0  0  0  0
 16 17  1  0  0  0  0
 16 18  2  0  0  0  0
 16 44  1  0  0  0  0
 19 20  1  0  0  0  0
 19 42  1  0  0  0  0
 20 21  1  0  0  0  0
 22 23  1  0  0  0  0
 22 24  1  0  0  0  0
 23 25  1  0  0  0  0
 23 26  2  0  0  0  0
 24 27  2  0  0  0  0
 25 27  1  0  0  0  0
 25 28  2  0  0  0  0
 26 29  1  0  0  0  0
 28 30  1  0  0  0  0
 29 30  2  0  0  0  0
 31 32  2  0  0  0  0
 31 33  1  0  0  0  0
 32 34  1  0  0  0  0
 33 35  2  0  0  0  0
 34 36  2  0  0  0  0
 35 36  1  0  0  0  0
 36 37  1  0  0  0  0
 37 38  1  0  0  0  0
 37 39  2  0  0  0  0
 38 40  2  0  0  0  0
 39 41  1  0  0  0  0
 40 42  1  0  0  0  0
 41 42  2  0  0  0  0
 43 15  1  6  0  0  0
 43 44  1  0  0  0  0
 43 45  1  0  0  0  0
 44 46  1  0  0  0  0
 45 47  1  0  0  0  0
 46 47  1  0  0  0  0
 46 48  2  0  0  0  0
 47 49  2  0  0  0  0
 48 50  1  0  0  0  0
 49 51  1  0  0  0  0
 50 51  2  0  0  0  0
M  END
>  <Name/ID> (64)
1H-Indole-2-propanoic acid, 5-[[(2S)-1-acetyl-2,3-dihydro-1H-indol-2-yl]methoxy]-3-[(1,1-dimethylethyl)thio]-1-[[4-(5-ethoxy-2-pyrimidinyl)phenyl]methyl]-?,?-dimethyl-

>  <Article DOI> (64)
10.1016/j.bmcl.2009.10.131

>  <CAS> (64)
1233485-08-9

>  <CYP3A4 TDI> (64)
0

$$$$
65


 33 36  0  0  0  0  0  0  0  0999 V2000
    9.5263   -4.5000    0.0000 Cl  0  0  0  0  0  0  0  0  0  0  0  0
    9.5263   -3.5000    0.0000 C   0  0  0  0  0  0  0  0  0  0  0  0
    8.6603   -3.0000    0.0000 C   0  0  0  0  0  0  0  0  0  0  0  0
   10.3923   -3.0000    0.0000 C   0  0  0  0  0  0  0  0  0  0  0  0
    8.6603   -2.0000    0.0000 C   0  0  0  0  0  0  0  0  0  0  0  0
    7.7942   -3.5000    0.0000 C   0  0  0  0  0  0  0  0  0  0  0  0
   11.2583   -3.5000    0.0000 O   0  0  0  0  0  0  0  0  0  0  0  0
   10.3923   -2.0000    0.0000 C   0  0  0  0  0  0  0  0  0  0  0  0
    7.7942   -1.5000    0.0000 C   0  0  0  0  0  0  0  0  0  0  0  0
    9.5263   -1.5000    0.0000 C   0  0  0  0  0  0  0  0  0  0  0  0
    6.9282   -3.0000    0.0000 C   0  0  0  0  0  0  0  0  0  0  0  0
   12.1244   -3.0000    0.0000 C   0  0  0  0  0  0  0  0  0  0  0  0
    6.9282   -2.0000    0.0000 C   0  0  0  0  0  0  0  0  0  0  0  0
    6.0622   -1.5000    0.0000 C   0  0  0  0  0  0  0  0  0  0  0  0
    6.0622   -0.5000    0.0000 C   0  0  0  0  0  0  0  0  0  0  0  0
    5.1962   -2.0000    0.0000 O   0  0  0  0  0  0  0  0  0  0  0  0
    6.9282   -0.0000    0.0000 C   0  0  0  0  0  0  0  0  0  0  0  0
    5.1962   -0.0000    0.0000 N   0  0  0  0  0  0  0  0  0  0  0  0
    7.7942   -0.5000    0.0000 C   0  0  0  0  0  0  0  0  0  0  0  0
    4.3301   -0.5000    0.0000 C   0  0  0  0  0  0  0  0  0  0  0  0
    5.1962    1.0000    0.0000 C   0  0  0  0  0  0  0  0  0  0  0  0
    8.6603   -0.0000    0.0000 C   0  0  0  0  0  0  0  0  0  0  0  0
    3.4641   -0.0000    0.0000 C   0  0  0  0  0  0  0  0  0  0  0  0
    4.3301    1.5000    0.0000 C   0  0  0  0  0  0  0  0  0  0  0  0
    3.4641    1.0000    0.0000 N   0  0  0  0  0  0  0  0  0  0  0  0
    2.5981    1.5000    0.0000 C   0  0  0  0  0  0  0  0  0  0  0  0
    2.5981    2.5000    0.0000 C   0  0  0  0  0  0  0  0  0  0  0  0
    1.7321    1.0000    0.0000 C   0  0  0  0  0  0  0  0  0  0  0  0
    1.7321    0.0000    0.0000 C   0  0  0  0  0  0  0  0  0  0  0  0
    0.8660    1.5000    0.0000 C   0  0  0  0  0  0  0  0  0  0  0  0
    0.8660   -0.5000    0.0000 C   0  0  0  0  0  0  0  0  0  0  0  0
   -0.0000    1.0000    0.0000 C   0  0  0  0  0  0  0  0  0  0  0  0
    0.0000    0.0000    0.0000 C   0  0  0  0  0  0  0  0  0  0  0  0
  1  2  1  0  0  0  0
  2  3  1  0  0  0  0
  2  4  2  0  0  0  0
  3  5  2  0  0  0  0
  3  6  1  0  0  0  0
  4  7  1  0  0  0  0
  4  8  1  0  0  0  0
  5  9  1  0  0  0  0
  5 10  1  0  0  0  0
  6 11  2  0  0  0  0
  7 12  1  0  0  0  0
  8 10  2  0  0  0  0
  9 13  2  0  0  0  0
 11 13  1  0  0  0  0
 13 14  1  0  0  0  0
 14 15  1  0  0  0  0
 14 16  1  0  0  0  0
 15 17  1  0  0  0  0
 15 18  1  0  0  0  0
 17 19  1  0  0  0  0
 18 20  1  0  0  0  0
 18 21  1  0  0  0  0
 19 22  1  0  0  0  0
 20 23  1  0  0  0  0
 21 24  1  0  0  0  0
 23 25  1  0  0  0  0
 24 25  1  0  0  0  0
 25 26  1  0  0  0  0
 26 27  1  0  0  0  0
 26 28  1  0  0  0  0
 28 29  2  0  0  0  0
 28 30  1  0  0  0  0
 29 31  1  0  0  0  0
 30 32  2  0  0  0  0
 31 33  2  0  0  0  0
 32 33  1  0  0  0  0
M  END
>  <Name/ID> (65)
SIPI5357

>  <Other References> (65)
Fan G. (2015).�In vitro inhibition and induction of human cytochrome P450 enzymes by SIPI5357, a potential antidepressant.�Biopharm Drug Dispos

>  <CYP3A4 RI> (65)
0

>  <CAS> (65)
1232840-06-0

$$$$
66


 43 48  0  0  0  0  0  0  0  0999 V2000
   11.6736   -1.4157    0.0000 O   0  0  0  0  0  0  0  0  0  0  0  0
    9.1436   -3.6009    0.0000 O   0  0  0  0  0  0  0  0  0  0  0  0
   10.0096   -4.1009    0.0000 C   0  0  0  0  0  0  0  0  0  0  0  0
    7.4116   -2.6009    0.0000 O   0  0  0  0  0  0  0  0  0  0  0  0
    7.4116   -3.6009    0.0000 C   0  0  0  0  0  0  0  0  0  0  0  0
    6.5455   -4.1009    0.0000 C   0  0  0  0  0  0  0  0  0  0  0  0
    5.6795   -3.6009    0.0000 C   0  0  0  0  0  0  0  0  0  0  0  0
    4.8135   -4.1009    0.0000 O   0  0  0  0  0  0  0  0  0  0  0  0
    3.0814   -5.1009    0.0000 O   0  0  0  0  0  0  0  0  0  0  0  0
    2.2154   -5.6009    0.0000 C   0  0  0  0  0  0  0  0  0  0  0  0
    0.5515   -2.9157    0.0000 O   0  0  0  0  0  0  0  0  0  0  0  0
   11.2353    0.2200    0.0000 N   0  0  0  0  0  0  0  0  0  0  0  0
   10.6720    1.0463    0.0000 C   0  0  0  0  0  0  0  0  0  0  0  0
   10.9405   -0.7356    0.0000 C   0  0  0  0  0  0  0  0  0  0  0  0
   12.1952    0.5004    0.0000 C   0  0  0  0  0  0  0  0  0  0  0  0
   11.2837    1.8373    0.0000 C   0  0  0  0  0  0  0  0  0  0  0  0
    9.6748    1.1210    0.0000 C   0  0  0  0  0  0  0  0  0  0  0  0
   10.0096   -1.1009    0.0000 C   0  0  0  0  0  0  0  0  0  0  0  0
   12.2251    1.5000    0.0000 C   0  0  0  0  0  0  0  0  0  0  0  0
    8.9946    0.3879    0.0000 N   0  0  0  0  0  0  0  0  0  0  0  0
    9.1436   -0.6009    0.0000 C   0  0  0  0  0  0  0  0  0  0  0  0
   10.0096   -2.1009    0.0000 C   0  0  0  0  0  0  0  0  0  0  0  0
    8.2776   -1.1009    0.0000 C   0  0  0  0  0  0  0  0  0  0  0  0
    9.1436   -2.6009    0.0000 C   0  0  0  0  0  0  0  0  0  0  0  0
    8.2776   -2.1009    0.0000 C   0  0  0  0  0  0  0  0  0  0  0  0
   13.0513    2.0633    0.0000 C   0  0  0  0  0  0  0  0  0  0  0  0
    3.9475   -3.6009    0.0000 C   0  0  0  0  0  0  0  0  0  0  0  0
    3.0814   -4.1009    0.0000 C   0  0  0  0  0  0  0  0  0  0  0  0
    3.9475   -2.6009    0.0000 C   0  0  0  0  0  0  0  0  0  0  0  0
    2.2154   -3.6009    0.0000 C   0  0  0  0  0  0  0  0  0  0  0  0
    3.0814   -2.1009    0.0000 C   0  0  0  0  0  0  0  0  0  0  0  0
    2.2154   -2.6009    0.0000 C   0  0  0  0  0  0  0  0  0  0  0  0
    3.2305   -1.1121    0.0000 N   0  0  0  0  0  0  0  0  0  0  0  0
    1.2845   -2.2356    0.0000 C   0  0  0  0  0  0  0  0  0  0  0  0
    2.5503   -0.3790    0.0000 C   0  0  0  0  0  0  0  0  0  0  0  0
    0.9898   -1.2800    0.0000 N   0  0  0  0  0  0  0  0  0  0  0  0
    1.5531   -0.4537    0.0000 C   0  0  0  0  0  0  0  0  0  0  0  0
    0.0299   -0.9996    0.0000 C   0  0  0  0  0  0  0  0  0  0  0  0
    0.9414    0.3373    0.0000 C   0  0  0  0  0  0  0  0  0  0  0  0
    0.0000   -0.0000    0.0000 C   0  0  0  0  0  0  0  0  0  0  0  0
   -0.8262    0.5633    0.0000 C   0  0  0  0  0  0  0  0  0  0  0  0
    9.6958    0.8291    0.0000 H   0  0  0  0  0  0  0  0  0  0  0  0
    2.5292   -0.6709    0.0000 H   0  0  0  0  0  0  0  0  0  0  0  0
  1 14  2  0  0  0  0
  2  3  1  0  0  0  0
  2 24  1  0  0  0  0
  4  5  1  0  0  0  0
  4 25  1  0  0  0  0
  5  6  1  0  0  0  0
  6  7  1  0  0  0  0
  7  8  1  0  0  0  0
  8 27  1  0  0  0  0
  9 10  1  0  0  0  0
  9 28  1  0  0  0  0
 11 34  2  0  0  0  0
 12 13  1  0  0  0  0
 12 14  1  0  0  0  0
 12 15  1  0  0  0  0
 13 16  1  0  0  0  0
 13 17  1  0  0  0  0
 13 42  1  1  0  0  0
 14 18  1  0  0  0  0
 15 19  2  0  0  0  0
 16 19  1  0  0  0  0
 17 20  2  0  0  0  0
 18 21  1  0  0  0  0
 18 22  2  0  0  0  0
 19 26  1  0  0  0  0
 20 21  1  0  0  0  0
 21 23  2  0  0  0  0
 22 24  1  0  0  0  0
 23 25  1  0  0  0  0
 24 25  2  0  0  0  0
 27 28  2  0  0  0  0
 27 29  1  0  0  0  0
 28 30  1  0  0  0  0
 29 31  2  0  0  0  0
 30 32  2  0  0  0  0
 31 32  1  0  0  0  0
 31 33  1  0  0  0  0
 32 34  1  0  0  0  0
 33 35  2  0  0  0  0
 34 36  1  0  0  0  0
 35 37  1  0  0  0  0
 36 37  1  0  0  0  0
 36 38  1  0  0  0  0
 37 39  1  0  0  0  0
 37 43  1  6  0  0  0
 38 40  1  0  0  0  0
 39 40  1  0  0  0  0
 40 41  2  0  0  0  0
M  END
>  <Name/ID> (66)
Pyrrolo[2,1-c][1,4]benzodiazepine dimer (PBD)

>  <Other References> (66)
Kosaka 2020 NADPH-Independent Inactivation of CYP2B6 and NADPH-Dependent

>  <CYP2C19 RI> (66)
0

>  <CAS> (66)
1222490-34-7

>  <CYP3A4 TDI> (66)
1

$$$$
67


 30 33  0  0  0  0  0  0  0  0999 V2000
    2.8071    1.9470    0.0000 C   0  0  0  0  0  0  0  0  0  0  0  0
    3.5216    1.5345    0.0000 C   0  0  0  0  0  0  0  0  0  0  0  0
    3.3501    0.7276    0.0000 C   0  0  0  0  0  0  0  0  0  0  0  0
    2.5296    0.6414    0.0000 C   0  0  0  0  0  0  0  0  0  0  0  0
    2.1940    1.3951    0.0000 C   0  0  0  0  0  0  0  0  0  0  0  0
    1.4796    0.9826    0.0000 C   0  0  0  0  0  0  0  0  0  0  0  0
    1.7091    2.0623    0.0000 C   0  0  0  0  0  0  0  0  0  0  0  0
    1.2242    2.7299    0.0000 N   0  0  0  0  0  0  0  0  0  0  0  0
    0.7651   -0.2549    0.0000 C   0  0  0  0  0  0  0  0  0  0  0  0
    1.4796    0.1576    0.0000 C   0  0  0  0  0  0  0  0  0  0  0  0
    0.7651    1.3951    0.0000 C   0  0  0  0  0  0  0  0  0  0  0  0
    0.0506    0.9826    0.0000 C   0  0  0  0  0  0  0  0  0  0  0  0
    0.0506    0.1576    0.0000 C   0  0  0  0  0  0  0  0  0  0  0  0
   -0.6637   -0.2549    0.0000 N   0  0  0  0  0  0  0  0  0  0  0  0
   -1.3782    0.1576    0.0000 C   0  0  0  0  0  0  0  0  0  0  0  0
   -2.0926   -0.2549    0.0000 C   0  0  0  0  0  0  0  0  0  0  0  0
   -2.8072   -1.4924    0.0000 N   0  0  0  0  0  0  0  0  0  0  0  0
   -2.0926   -1.0799    0.0000 C   0  0  0  0  0  0  0  0  0  0  0  0
   -2.8072    0.1576    0.0000 C   0  0  0  0  0  0  0  0  0  0  0  0
   -3.5216   -0.2549    0.0000 C   0  0  0  0  0  0  0  0  0  0  0  0
   -3.5216   -1.0799    0.0000 C   0  0  0  0  0  0  0  0  0  0  0  0
   -1.3782   -1.4924    0.0000 N   0  0  0  0  0  0  0  0  0  0  0  0
   -0.6637   -1.0799    0.0000 C   0  0  0  0  0  0  0  0  0  0  0  0
    0.0506   -1.4924    0.0000 C   0  0  0  0  0  0  0  0  0  0  0  0
    0.7651   -2.7299    0.0000 C   0  0  0  0  0  0  0  0  0  0  0  0
    1.4796   -2.3174    0.0000 N   0  0  0  0  0  0  0  0  0  0  0  0
    1.4796   -1.4924    0.0000 C   0  0  0  0  0  0  0  0  0  0  0  0
    0.7651   -1.0799    0.0000 C   0  0  0  0  0  0  0  0  0  0  0  0
    0.0506   -2.3174    0.0000 C   0  0  0  0  0  0  0  0  0  0  0  0
   -1.3782    0.9826    0.0000 O   0  0  0  0  0  0  0  0  0  0  0  0
  1  2  1  0  0  0  0
  2  3  1  0  0  0  0
  3  4  1  0  0  0  0
  4  5  1  0  0  0  0
  1  5  1  0  0  0  0
  5  6  1  0  0  0  0
  5  7  1  0  0  0  0
  7  8  3  0  0  0  0
 10  6  2  0  0  0  0
  6 11  1  0  0  0  0
  9 10  1  0  0  0  0
 11 12  2  0  0  0  0
 12 13  1  0  0  0  0
  9 13  2  0  0  0  0
 13 14  1  0  0  0  0
 14 15  1  0  0  0  0
 15 16  1  0  0  0  0
 18 16  2  0  0  0  0
 16 19  1  0  0  0  0
 17 18  1  0  0  0  0
 19 20  2  0  0  0  0
 20 21  1  0  0  0  0
 17 21  2  0  0  0  0
 18 22  1  0  0  0  0
 22 23  1  0  0  0  0
 23 24  1  0  0  0  0
 28 24  2  0  0  0  0
 24 29  1  0  0  0  0
 25 26  1  0  0  0  0
 26 27  2  0  0  0  0
 27 28  1  0  0  0  0
 25 29  2  0  0  0  0
 15 30  2  0  0  0  0
M  END
>  <Name/ID> (67)
Apatinib

>  <Article DOI> (67)
10.1016/j.toxlet.2018.08.010

>  <CAS> (67)
1218779-75-9

>  <CYP3A4 TDI> (67)
0

$$$$
68


 32 36  0  0  0  0  0  0  0  0999 V2000
   -2.7377    0.7746    0.0000 C   0  0  0  0  0  0  0  0  0  0  0  0
   -2.7377   -0.0502    0.0000 C   0  0  0  0  0  0  0  0  0  0  0  0
   -2.0232   -0.4627    0.0000 N   0  0  0  0  0  0  0  0  0  0  0  0
   -1.3087   -0.0502    0.0000 C   0  0  0  0  0  0  0  0  0  0  0  0
   -1.3087    0.7746    0.0000 C   0  0  0  0  0  0  0  0  0  0  0  0
   -2.0232    1.1872    0.0000 C   0  0  0  0  0  0  0  0  0  0  0  0
   -0.5943   -0.4627    0.0000 N   0  0  0  0  0  0  0  0  0  0  0  0
    0.1201   -0.0502    0.0000 C   0  0  0  0  0  0  0  0  0  0  0  0
    0.1201    0.7746    0.0000 N   0  0  0  0  0  0  0  0  0  0  0  0
    0.8346    1.1872    0.0000 C   0  0  0  0  0  0  0  0  0  0  0  0
    1.5491    0.7746    0.0000 C   0  0  0  0  0  0  0  0  0  0  0  0
    1.5491   -0.0502    0.0000 C   0  0  0  0  0  0  0  0  0  0  0  0
    0.8346   -0.4627    0.0000 N   0  0  0  0  0  0  0  0  0  0  0  0
    2.3337    1.0296    0.0000 C   0  0  0  0  0  0  0  0  0  0  0  0
    2.3337   -0.3051    0.0000 N   0  0  0  0  0  0  0  0  0  0  0  0
    2.8186    0.3623    0.0000 C   0  0  0  0  0  0  0  0  0  0  0  0
    2.5886   -1.0898    0.0000 C   0  0  0  0  0  0  0  0  0  0  0  0
    3.3731   -1.3447    0.0000 C   0  0  0  0  0  0  0  0  0  0  0  0
    3.3731   -2.1697    0.0000 C   0  0  0  0  0  0  0  0  0  0  0  0
    2.5886   -2.4247    0.0000 C   0  0  0  0  0  0  0  0  0  0  0  0
    2.1037   -1.7572    0.0000 C   0  0  0  0  0  0  0  0  0  0  0  0
    3.6435    0.3623    0.0000 C   0  0  0  0  0  0  0  0  0  0  0  0
    4.0560   -0.3523    0.0000 O   0  0  0  0  0  0  0  0  0  0  0  0
    4.0560    1.0767    0.0000 N   0  0  0  0  0  0  0  0  0  0  0  0
    4.8810    1.0767    0.0000 C   0  0  0  0  0  0  0  0  0  0  0  0
    3.6435    1.7910    0.0000 C   0  0  0  0  0  0  0  0  0  0  0  0
   -3.4520    1.1872    0.0000 N   0  0  0  0  0  0  0  0  0  0  0  0
   -3.4520    2.0122    0.0000 C   0  0  0  0  0  0  0  0  0  0  0  0
   -4.1665    2.4247    0.0000 C   0  0  0  0  0  0  0  0  0  0  0  0
   -4.8810    2.0122    0.0000 N   0  0  0  0  0  0  0  0  0  0  0  0
   -4.8810    1.1872    0.0000 C   0  0  0  0  0  0  0  0  0  0  0  0
   -4.1665    0.7746    0.0000 C   0  0  0  0  0  0  0  0  0  0  0  0
  2  1  2  0  0  0  0
  3  2  1  0  0  0  0
  4  3  2  0  0  0  0
  5  4  1  0  0  0  0
  1  6  1  0  0  0  0
  6  5  2  0  0  0  0
  4  7  1  0  0  0  0
  7  8  1  0  0  0  0
  9  8  2  0  0  0  0
 10  9  1  0  0  0  0
 11 10  2  0  0  0  0
 12 11  1  0  0  0  0
 13 12  2  0  0  0  0
  8 13  1  0  0  0  0
 11 14  1  0  0  0  0
 12 15  1  0  0  0  0
 15 16  1  0  0  0  0
 16 14  2  0  0  0  0
 15 17  1  0  0  0  0
 18 17  1  0  0  0  0
 18 19  1  0  0  0  0
 19 20  1  0  0  0  0
 20 21  1  0  0  0  0
 21 17  1  0  0  0  0
 16 22  1  0  0  0  0
 22 23  2  0  0  0  0
 22 24  1  0  0  0  0
 24 25  1  0  0  0  0
 24 26  1  0  0  0  0
  1 27  1  0  0  0  0
 28 27  1  0  0  0  0
 29 28  1  0  0  0  0
 30 29  1  0  0  0  0
 31 30  1  0  0  0  0
 32 31  1  0  0  0  0
 27 32  1  0  0  0  0
M  END
>  <Name/ID> (68)
Ribociclib

>  <Other References> (68)
Sorf A. (2018).�Ribociclib shows potential for pharmacokinetic drug-drug interactions being a substrate of ABCB1 and potent inhibitor of ABCB1, ABCG2 and CYP450 isoforms in vitro.�Biochem Pharmacol,�154,�10-17

>  <CYP3A4 RI> (68)
0

>  <CYP2C19 RI> (68)
0

>  <CAS> (68)
1211441-98-3

$$$$
69


 30 33  0  0  1  0  0  0  0  0999 V2000
   -0.7915   -0.3034    0.0000 O   0  0  0  0  0  0  0  0  0  0  0  0
   -2.2938    2.8160    0.0000 C   0  0  0  0  0  0  0  0  0  0  0  0
   -3.0821    3.0592    0.0000 O   0  0  0  0  0  0  0  0  0  0  0  0
   -0.1229    1.0848    0.0000 O   0  0  0  0  0  0  0  0  0  0  0  0
   -1.2678   -2.5729    0.0000 C   0  0  0  0  0  0  0  0  0  0  0  0
   -0.7915    2.4731    0.0000 O   0  0  0  0  0  0  0  0  0  0  0  0
   -2.8445   -3.0592    0.0000 Cl  0  0  0  0  0  0  0  0  0  0  0  0
    1.8854   -1.6002    0.0000 O   0  0  0  0  0  0  0  0  0  0  0  0
    2.4688   -2.1835    0.0000 C   0  0  0  0  0  0  0  0  0  0  0  0
    3.2657   -1.9700    0.0000 C   0  0  0  0  0  0  0  0  0  0  0  0
   -2.1102    0.1580    0.0000 C   0  0  0  0  0  0  0  0  0  0  0  0
   -1.5771    1.0848    0.0000 O   0  0  0  0  0  0  0  0  0  0  0  0
   -2.7552    0.6723    0.0000 O   0  0  0  0  0  0  0  0  0  0  0  0
   -1.3059    0.3415    0.0000 C   0  0  0  0  0  0  0  0  0  0  0  0
   -2.1102    2.0117    0.0000 C   0  0  0  0  0  0  0  0  0  0  0  0
   -2.7552    1.4973    0.0000 C   0  0  0  0  0  0  0  0  0  0  0  0
   -0.9479    1.0848    0.0000 C   0  0  0  0  0  0  0  0  0  0  0  0
   -1.3059    1.8281    0.0000 C   0  0  0  0  0  0  0  0  0  0  0  0
   -2.2938   -0.6462    0.0000 C   0  0  0  0  0  0  0  0  0  0  0  0
   -1.6890   -1.2074    0.0000 C   0  0  0  0  0  0  0  0  0  0  0  0
   -3.0821   -0.8894    0.0000 C   0  0  0  0  0  0  0  0  0  0  0  0
   -1.8726   -2.0117    0.0000 C   0  0  0  0  0  0  0  0  0  0  0  0
   -3.2657   -1.6937    0.0000 C   0  0  0  0  0  0  0  0  0  0  0  0
   -2.6609   -2.2549    0.0000 C   0  0  0  0  0  0  0  0  0  0  0  0
   -0.4795   -2.3297    0.0000 C   0  0  0  0  0  0  0  0  0  0  0  0
   -0.2959   -1.5253    0.0000 C   0  0  0  0  0  0  0  0  0  0  0  0
    0.1252   -2.8908    0.0000 C   0  0  0  0  0  0  0  0  0  0  0  0
    0.4923   -1.2822    0.0000 C   0  0  0  0  0  0  0  0  0  0  0  0
    0.9135   -2.6477    0.0000 C   0  0  0  0  0  0  0  0  0  0  0  0
    1.0971   -1.8433    0.0000 C   0  0  0  0  0  0  0  0  0  0  0  0
 14  1  1  1  0  0  0
  2  3  1  0  0  0  0
  2 15  1  0  0  0  0
 17  4  1  6  0  0  0
  5 22  1  0  0  0  0
  5 25  1  0  0  0  0
 18  6  1  1  0  0  0
  7 24  1  0  0  0  0
  8  9  1  0  0  0  0
  8 30  1  0  0  0  0
  9 10  1  0  0  0  0
 11 12  1  6  0  0  0
 11 13  1  0  0  0  0
 11 14  1  0  0  0  0
 11 19  1  0  0  0  0
 15 12  1  6  0  0  0
 13 16  1  0  0  0  0
 14 17  1  0  0  0  0
 15 16  1  0  0  0  0
 15 18  1  0  0  0  0
 17 18  1  0  0  0  0
 19 20  2  0  0  0  0
 19 21  1  0  0  0  0
 20 22  1  0  0  0  0
 21 23  2  0  0  0  0
 22 24  2  0  0  0  0
 23 24  1  0  0  0  0
 25 26  2  0  0  0  0
 25 27  1  0  0  0  0
 26 28  1  0  0  0  0
 27 29  2  0  0  0  0
 28 30  2  0  0  0  0
 29 30  1  0  0  0  0
M  END
>  <Name/ID> (69)
PF 04971729

>  <Article DOI> (69)
10.1124/dmd.111.040675

>  <CAS> (69)
1210344-57-2

>  <CYP3A4 TDI> (69)
0

$$$$
70


 28 31  0  0  0  0  0  0  0  0999 V2000
   -0.3572   -2.0625    0.0000 O   0  0  0  0  0  0  0  0  0  0  0  0
   -1.7860    0.4124    0.0000 N   0  0  0  0  0  0  0  0  0  0  0  0
    0.3572    0.8250    0.0000 N   0  0  0  0  0  0  0  0  0  0  0  0
    1.0718   -0.4125    0.0000 N   0  0  0  0  0  0  0  0  0  0  0  0
    1.7862    0.8250    0.0000 N   0  0  0  0  0  0  0  0  0  0  0  0
   -1.0716    0.8250    0.0000 C   0  0  0  0  0  0  0  0  0  0  0  0
   -1.0716    1.6500    0.0000 C   0  0  0  0  0  0  0  0  0  0  0  0
   -1.7860   -0.4125    0.0000 C   0  0  0  0  0  0  0  0  0  0  0  0
   -0.3572    2.0624    0.0000 C   0  0  0  0  0  0  0  0  0  0  0  0
   -2.5007    0.8250    0.0000 C   0  0  0  0  0  0  0  0  0  0  0  0
   -2.5007   -0.8250    0.0000 C   0  0  0  0  0  0  0  0  0  0  0  0
    0.3572    1.6500    0.0000 C   0  0  0  0  0  0  0  0  0  0  0  0
   -1.0813    2.4880    0.0000 C   0  0  0  0  0  0  0  0  0  0  0  0
   -1.7860   -2.0625    0.0000 C   0  0  0  0  0  0  0  0  0  0  0  0
   -2.5007   -1.6500    0.0000 C   0  0  0  0  0  0  0  0  0  0  0  0
   -1.0716   -1.6500    0.0000 C   0  0  0  0  0  0  0  0  0  0  0  0
    0.3670    2.4880    0.0000 C   0  0  0  0  0  0  0  0  0  0  0  0
   -0.3572    2.9099    0.0000 C   0  0  0  0  0  0  0  0  0  0  0  0
    1.7862   -1.6500    0.0000 C   0  0  0  0  0  0  0  0  0  0  0  0
    0.3572   -1.6500    0.0000 C   0  0  0  0  0  0  0  0  0  0  0  0
    1.7862   -0.8250    0.0000 C   0  0  0  0  0  0  0  0  0  0  0  0
    1.0718    0.4124    0.0000 C   0  0  0  0  0  0  0  0  0  0  0  0
    1.0718   -2.0625    0.0000 C   0  0  0  0  0  0  0  0  0  0  0  0
    1.7959   -2.4880    0.0000 C   0  0  0  0  0  0  0  0  0  0  0  0
    0.3476   -2.4880    0.0000 C   0  0  0  0  0  0  0  0  0  0  0  0
    1.0718   -2.9099    0.0000 C   0  0  0  0  0  0  0  0  0  0  0  0
    2.5007   -0.4125    0.0000 C   0  0  0  0  0  0  0  0  0  0  0  0
    2.5007    0.4124    0.0000 C   0  0  0  0  0  0  0  0  0  0  0  0
  1 16  1  0  0  0  0
  1 20  1  0  0  0  0
  2  6  1  0  0  0  0
  2  8  1  0  0  0  0
  2 10  1  0  0  0  0
  3 12  1  0  0  0  0
  3 22  1  0  0  0  0
  4 21  2  0  0  0  0
  4 22  1  0  0  0  0
  5 22  2  0  0  0  0
  5 28  1  0  0  0  0
  6  7  1  0  0  0  0
  7  9  2  0  0  0  0
  7 13  1  0  0  0  0
  8 11  1  0  0  0  0
  9 12  1  0  0  0  0
 11 15  2  0  0  0  0
 12 17  2  0  0  0  0
 13 18  2  0  0  0  0
 14 15  1  0  0  0  0
 14 16  1  0  0  0  0
 17 18  1  0  0  0  0
 19 21  1  0  0  0  0
 19 23  2  0  0  0  0
 19 24  1  0  0  0  0
 20 23  1  0  0  0  0
 20 25  2  0  0  0  0
 21 27  1  0  0  0  0
 24 26  2  0  0  0  0
 25 26  1  0  0  0  0
 27 28  2  0  0  0  0
M  END
>  <Name/ID> (70)
CHEMBL1944698

>  <Article DOI> (70)
10.1021/jm201112g

>  <PMID> (70)
22148278

>  <Curation/DataSource> (70)
ChEMBL

>  <PubChem CID> (70)
16739650

>  <PubChem SID> (70)
136967258

>  <Authors> (70)
William, AD; Lee, AC; Goh, KC; Blanchard, S; Poulsen, A; Teo, EL; Nagaraj, H; Lee, CP; Wang, H; Williams, M; Sun, ET; Hu, C; Jayaraman, R; Pasha, MK; Ethirajulu, K; Wood, JM; Dymock, BW

>  <CYP3A4 RI> (70)
0

>  <CYP2D6 RI> (70)
1

>  <CYP2C9 RI> (70)
0

>  <CYP2C19 RI> (70)
0

>  <CAS> (70)
1204918-72-8

$$$$
71


 34 37  0  0  0  0  0  0  0  0999 V2000
    8.6603   -2.0000    0.0000 O   0  0  0  0  0  0  0  0  0  0  0  0
    9.5263   -1.5000    0.0000 C   0  0  0  0  0  0  0  0  0  0  0  0
    7.7942   -1.5000    0.0000 C   0  0  0  0  0  0  0  0  0  0  0  0
   10.3923   -2.0000    0.0000 C   0  0  0  0  0  0  0  0  0  0  0  0
    6.9282   -2.0000    0.0000 C   0  0  0  0  0  0  0  0  0  0  0  0
    7.7942   -0.5000    0.0000 C   0  0  0  0  0  0  0  0  0  0  0  0
   10.3923   -1.0000    0.0000 C   0  0  0  0  0  0  0  0  0  0  0  0
    9.9856   -2.9135    0.0000 C   0  0  0  0  0  0  0  0  0  0  0  0
   11.3868   -2.1045    0.0000 O   0  0  0  0  0  0  0  0  0  0  0  0
    6.0622   -1.5000    0.0000 C   0  0  0  0  0  0  0  0  0  0  0  0
    6.9282    0.0000    0.0000 C   0  0  0  0  0  0  0  0  0  0  0  0
    9.0074   -3.1215    0.0000 O   0  0  0  0  0  0  0  0  0  0  0  0
   10.7287   -3.5827    0.0000 N   0  0  0  0  0  0  0  0  0  0  0  0
   11.5947   -3.0827    0.0000 C   0  0  0  0  0  0  0  0  0  0  0  0
    6.0622   -0.5000    0.0000 C   0  0  0  0  0  0  0  0  0  0  0  0
   12.5083   -3.4894    0.0000 N   0  0  0  0  0  0  0  0  0  0  0  0
    5.1962    0.0000    0.0000 N   0  0  0  0  0  0  0  0  0  0  0  0
    4.3301   -0.5000    0.0000 C   0  0  0  0  0  0  0  0  0  0  0  0
    5.1962    1.0000    0.0000 C   0  0  0  0  0  0  0  0  0  0  0  0
    3.4641    0.0000    0.0000 C   0  0  0  0  0  0  0  0  0  0  0  0
    4.3301    1.5000    0.0000 C   0  0  0  0  0  0  0  0  0  0  0  0
    3.4641    1.0000    0.0000 C   0  0  0  0  0  0  0  0  0  0  0  0
    2.5981    1.5000    0.0000 O   0  0  0  0  0  0  0  0  0  0  0  0
    1.7321    1.0000    0.0000 C   0  0  0  0  0  0  0  0  0  0  0  0
    1.7321    0.0000    0.0000 C   0  0  0  0  0  0  0  0  0  0  0  0
    0.8660    1.5000    0.0000 C   0  0  0  0  0  0  0  0  0  0  0  0
    0.8660   -0.5000    0.0000 C   0  0  0  0  0  0  0  0  0  0  0  0
   -0.0000    1.0000    0.0000 C   0  0  0  0  0  0  0  0  0  0  0  0
   -0.0000   -0.0000    0.0000 C   0  0  0  0  0  0  0  0  0  0  0  0
   -0.8660   -0.5000    0.0000 O   0  0  0  0  0  0  0  0  0  0  0  0
   -1.7321   -0.0000    0.0000 C   0  0  0  0  0  0  0  0  0  0  0  0
   -2.7321   -0.0000    0.0000 F   0  0  0  0  0  0  0  0  0  0  0  0
   -2.2321   -0.8660    0.0000 F   0  0  0  0  0  0  0  0  0  0  0  0
   -1.7321    1.0000    0.0000 F   0  0  0  0  0  0  0  0  0  0  0  0
  1  2  1  0  0  0  0
  1  3  1  0  0  0  0
  2  4  1  0  0  0  0
  3  5  2  0  0  0  0
  3  6  1  0  0  0  0
  4  7  1  1  0  0  0
  4  8  1  0  0  0  0
  4  9  1  0  0  0  0
  5 10  1  0  0  0  0
  6 11  2  0  0  0  0
  8 12  1  0  0  0  0
  8 13  1  0  0  0  0
  9 14  1  0  0  0  0
 10 15  2  0  0  0  0
 11 15  1  0  0  0  0
 13 14  2  0  0  0  0
 14 16  1  0  0  0  0
 15 17  1  0  0  0  0
 17 18  1  0  0  0  0
 17 19  1  0  0  0  0
 18 20  1  0  0  0  0
 19 21  1  0  0  0  0
 20 22  1  0  0  0  0
 21 22  1  0  0  0  0
 22 23  1  0  0  0  0
 23 24  1  0  0  0  0
 24 25  2  0  0  0  0
 24 26  1  0  0  0  0
 25 27  1  0  0  0  0
 26 28  2  0  0  0  0
 27 29  2  0  0  0  0
 28 29  1  0  0  0  0
 29 30  1  0  0  0  0
 30 31  1  0  0  0  0
 31 32  1  0  0  0  0
 31 33  1  0  0  0  0
 31 34  1  0  0  0  0
M  END
>  <Name/ID> (71)
delamanid metabolite M2

>  <Other References> (71)
Shimokawa Y. (2014).�Delamanid does not inhibit or induce cytochrome p450 enzymes in vitro.�Biol Pharm Bull,�37,�1727-35

>  <CYP3A4 RI> (71)
0

>  <CYP2C19 RI> (71)
0

>  <CAS> (71)
1202876-29-6

$$$$
72


 34 37  0  0  0  0  0  0  0  0999 V2000
    8.6603   -2.0000    0.0000 O   0  0  0  0  0  0  0  0  0  0  0  0
    9.5263   -1.5000    0.0000 C   0  0  0  0  0  0  0  0  0  0  0  0
    7.7942   -1.5000    0.0000 C   0  0  0  0  0  0  0  0  0  0  0  0
   10.3923   -2.0000    0.0000 C   0  0  0  0  0  0  0  0  0  0  0  0
    6.9282   -2.0000    0.0000 C   0  0  0  0  0  0  0  0  0  0  0  0
    7.7942   -0.5000    0.0000 C   0  0  0  0  0  0  0  0  0  0  0  0
   10.3923   -1.0000    0.0000 C   0  0  0  0  0  0  0  0  0  0  0  0
    9.9856   -2.9135    0.0000 C   0  0  0  0  0  0  0  0  0  0  0  0
   11.3868   -2.1045    0.0000 O   0  0  0  0  0  0  0  0  0  0  0  0
    6.0622   -1.5000    0.0000 C   0  0  0  0  0  0  0  0  0  0  0  0
    6.9282    0.0000    0.0000 C   0  0  0  0  0  0  0  0  0  0  0  0
    9.0074   -3.1215    0.0000 O   0  0  0  0  0  0  0  0  0  0  0  0
   10.7287   -3.5827    0.0000 N   0  0  0  0  0  0  0  0  0  0  0  0
   11.5947   -3.0827    0.0000 C   0  0  0  0  0  0  0  0  0  0  0  0
    6.0622   -0.5000    0.0000 C   0  0  0  0  0  0  0  0  0  0  0  0
   12.5083   -3.4894    0.0000 N   0  0  0  0  0  0  0  0  0  0  0  0
    5.1962    0.0000    0.0000 N   0  0  0  0  0  0  0  0  0  0  0  0
    4.3301   -0.5000    0.0000 C   0  0  0  0  0  0  0  0  0  0  0  0
    5.1962    1.0000    0.0000 C   0  0  0  0  0  0  0  0  0  0  0  0
    3.4641    0.0000    0.0000 C   0  0  0  0  0  0  0  0  0  0  0  0
    4.3301    1.5000    0.0000 C   0  0  0  0  0  0  0  0  0  0  0  0
    3.4641    1.0000    0.0000 C   0  0  0  0  0  0  0  0  0  0  0  0
    2.5981    1.5000    0.0000 O   0  0  0  0  0  0  0  0  0  0  0  0
    1.7321    1.0000    0.0000 C   0  0  0  0  0  0  0  0  0  0  0  0
    1.7321    0.0000    0.0000 C   0  0  0  0  0  0  0  0  0  0  0  0
    0.8660    1.5000    0.0000 C   0  0  0  0  0  0  0  0  0  0  0  0
    0.8660   -0.5000    0.0000 C   0  0  0  0  0  0  0  0  0  0  0  0
   -0.0000    1.0000    0.0000 C   0  0  0  0  0  0  0  0  0  0  0  0
   -0.0000   -0.0000    0.0000 C   0  0  0  0  0  0  0  0  0  0  0  0
   -0.8660   -0.5000    0.0000 O   0  0  0  0  0  0  0  0  0  0  0  0
   -1.7321   -0.0000    0.0000 C   0  0  0  0  0  0  0  0  0  0  0  0
   -2.7321   -0.0000    0.0000 F   0  0  0  0  0  0  0  0  0  0  0  0
   -2.2321   -0.8660    0.0000 F   0  0  0  0  0  0  0  0  0  0  0  0
   -1.7321    1.0000    0.0000 F   0  0  0  0  0  0  0  0  0  0  0  0
  1  2  1  0  0  0  0
  1  3  1  0  0  0  0
  2  4  1  0  0  0  0
  3  5  2  0  0  0  0
  3  6  1  0  0  0  0
  4  7  1  1  0  0  0
  4  8  1  0  0  0  0
  4  9  1  0  0  0  0
  5 10  1  0  0  0  0
  6 11  2  0  0  0  0
  8 12  2  0  0  0  0
  8 13  1  0  0  0  0
  9 14  1  0  0  0  0
 10 15  2  0  0  0  0
 11 15  1  0  0  0  0
 13 14  2  0  0  0  0
 14 16  1  0  0  0  0
 15 17  1  0  0  0  0
 17 18  1  0  0  0  0
 17 19  1  0  0  0  0
 18 20  1  0  0  0  0
 19 21  1  0  0  0  0
 20 22  1  0  0  0  0
 21 22  1  0  0  0  0
 22 23  1  0  0  0  0
 23 24  1  0  0  0  0
 24 25  2  0  0  0  0
 24 26  1  0  0  0  0
 25 27  1  0  0  0  0
 26 28  2  0  0  0  0
 27 29  2  0  0  0  0
 28 29  1  0  0  0  0
 29 30  1  0  0  0  0
 30 31  1  0  0  0  0
 31 32  1  0  0  0  0
 31 33  1  0  0  0  0
 31 34  1  0  0  0  0
M  END
>  <Name/ID> (72)
delamanid metabolite M3

>  <Other References> (72)
Shimokawa Y. (2014).�Delamanid does not inhibit or induce cytochrome p450 enzymes in vitro.�Biol Pharm Bull,�37,�1727-35

>  <CYP3A4 RI> (72)
0

>  <CYP2C19 RI> (72)
0

>  <CAS> (72)
1202876-23-0

$$$$
73


 33 36  0  0  0  0  0  0  0  0999 V2000
    8.6603    2.0000    0.0000 O   0  0  0  0  0  0  0  0  0  0  0  0
    8.6603    3.0000    0.0000 C   0  0  0  0  0  0  0  0  0  0  0  0
    7.7942    1.5000    0.0000 C   0  0  0  0  0  0  0  0  0  0  0  0
    7.7942    3.5000    0.0000 C   0  0  0  0  0  0  0  0  0  0  0  0
    7.7942    0.5000    0.0000 C   0  0  0  0  0  0  0  0  0  0  0  0
    6.9282    2.0000    0.0000 C   0  0  0  0  0  0  0  0  0  0  0  0
    8.6603    4.0000    0.0000 C   0  0  0  0  0  0  0  0  0  0  0  0
    7.2064    2.6910    0.0000 C   0  0  0  0  0  0  0  0  0  0  0  0
    7.2064    4.3090    0.0000 O   0  0  0  0  0  0  0  0  0  0  0  0
    6.9282   -0.0000    0.0000 C   0  0  0  0  0  0  0  0  0  0  0  0
    6.0622    1.5000    0.0000 C   0  0  0  0  0  0  0  0  0  0  0  0
    6.2554    3.0000    0.0000 N   0  0  0  0  0  0  0  0  0  0  0  0
    6.2554    4.0000    0.0000 C   0  0  0  0  0  0  0  0  0  0  0  0
    6.0622    0.5000    0.0000 C   0  0  0  0  0  0  0  0  0  0  0  0
    5.4464    4.5878    0.0000 N   0  0  0  0  0  0  0  0  0  0  0  0
    5.1962   -0.0000    0.0000 N   0  0  0  0  0  0  0  0  0  0  0  0
    5.1962   -1.0000    0.0000 C   0  0  0  0  0  0  0  0  0  0  0  0
    4.3301    0.5000    0.0000 C   0  0  0  0  0  0  0  0  0  0  0  0
    4.3301   -1.5000    0.0000 C   0  0  0  0  0  0  0  0  0  0  0  0
    3.4641   -0.0000    0.0000 C   0  0  0  0  0  0  0  0  0  0  0  0
    3.4641   -1.0000    0.0000 C   0  0  0  0  0  0  0  0  0  0  0  0
    2.5981   -1.5000    0.0000 O   0  0  0  0  0  0  0  0  0  0  0  0
    1.7321   -1.0000    0.0000 C   0  0  0  0  0  0  0  0  0  0  0  0
    0.8660   -1.5000    0.0000 C   0  0  0  0  0  0  0  0  0  0  0  0
    1.7321   -0.0000    0.0000 C   0  0  0  0  0  0  0  0  0  0  0  0
   -0.0000   -1.0000    0.0000 C   0  0  0  0  0  0  0  0  0  0  0  0
    0.8660    0.5000    0.0000 C   0  0  0  0  0  0  0  0  0  0  0  0
   -0.0000   -0.0000    0.0000 C   0  0  0  0  0  0  0  0  0  0  0  0
   -0.8660    0.5000    0.0000 O   0  0  0  0  0  0  0  0  0  0  0  0
   -1.7321    0.0000    0.0000 C   0  0  0  0  0  0  0  0  0  0  0  0
   -2.2321   -0.8660    0.0000 F   0  0  0  0  0  0  0  0  0  0  0  0
   -1.2321   -0.8660    0.0000 F   0  0  0  0  0  0  0  0  0  0  0  0
   -2.5981    0.5000    0.0000 F   0  0  0  0  0  0  0  0  0  0  0  0
  1  2  1  0  0  0  0
  1  3  1  0  0  0  0
  2  4  1  0  0  0  0
  3  5  2  0  0  0  0
  3  6  1  0  0  0  0
  4  7  1  6  0  0  0
  4  8  1  0  0  0  0
  4  9  1  0  0  0  0
  5 10  1  0  0  0  0
  6 11  2  0  0  0  0
  8 12  1  0  0  0  0
  9 13  1  0  0  0  0
 10 14  2  0  0  0  0
 11 14  1  0  0  0  0
 12 13  2  0  0  0  0
 13 15  1  0  0  0  0
 14 16  1  0  0  0  0
 16 17  1  0  0  0  0
 16 18  1  0  0  0  0
 17 19  1  0  0  0  0
 18 20  1  0  0  0  0
 19 21  1  0  0  0  0
 20 21  1  0  0  0  0
 21 22  1  0  0  0  0
 22 23  1  0  0  0  0
 23 24  2  0  0  0  0
 23 25  1  0  0  0  0
 24 26  1  0  0  0  0
 25 27  2  0  0  0  0
 26 28  2  0  0  0  0
 27 28  1  0  0  0  0
 28 29  1  0  0  0  0
 29 30  1  0  0  0  0
 30 31  1  0  0  0  0
 30 32  1  0  0  0  0
 30 33  1  0  0  0  0
M  END
>  <Name/ID> (73)
delamanid metabolite M1

>  <Other References> (73)
Shimokawa Y. (2014).�Delamanid does not inhibit or induce cytochrome p450 enzymes in vitro.�Biol Pharm Bull,�37,�1727-35

>  <CYP3A4 RI> (73)
0

>  <CYP2C19 RI> (73)
0

>  <CAS> (73)
1202875-92-0

$$$$
74


 33 36  0  0  0  0  0  0  0  0999 V2000
    8.6603    2.0000    0.0000 O   0  0  0  0  0  0  0  0  0  0  0  0
    8.6603    3.0000    0.0000 C   0  0  0  0  0  0  0  0  0  0  0  0
    7.7942    1.5000    0.0000 C   0  0  0  0  0  0  0  0  0  0  0  0
    7.7942    3.5000    0.0000 C   0  0  0  0  0  0  0  0  0  0  0  0
    7.7942    0.5000    0.0000 C   0  0  0  0  0  0  0  0  0  0  0  0
    6.9282    2.0000    0.0000 C   0  0  0  0  0  0  0  0  0  0  0  0
    8.6603    4.0000    0.0000 C   0  0  0  0  0  0  0  0  0  0  0  0
    7.2064    2.6910    0.0000 C   0  0  0  0  0  0  0  0  0  0  0  0
    7.2064    4.3090    0.0000 O   0  0  0  0  0  0  0  0  0  0  0  0
    6.9282   -0.0000    0.0000 C   0  0  0  0  0  0  0  0  0  0  0  0
    6.0622    1.5000    0.0000 C   0  0  0  0  0  0  0  0  0  0  0  0
    6.2554    3.0000    0.0000 N   0  0  0  0  0  0  0  0  0  0  0  0
    6.2554    4.0000    0.0000 C   0  0  0  0  0  0  0  0  0  0  0  0
    6.0622    0.5000    0.0000 C   0  0  0  0  0  0  0  0  0  0  0  0
    5.4464    4.5878    0.0000 O   0  0  0  0  0  0  0  0  0  0  0  0
    5.1962   -0.0000    0.0000 N   0  0  0  0  0  0  0  0  0  0  0  0
    5.1962   -1.0000    0.0000 C   0  0  0  0  0  0  0  0  0  0  0  0
    4.3301    0.5000    0.0000 C   0  0  0  0  0  0  0  0  0  0  0  0
    4.3301   -1.5000    0.0000 C   0  0  0  0  0  0  0  0  0  0  0  0
    3.4641   -0.0000    0.0000 C   0  0  0  0  0  0  0  0  0  0  0  0
    3.4641   -1.0000    0.0000 C   0  0  0  0  0  0  0  0  0  0  0  0
    2.5981   -1.5000    0.0000 O   0  0  0  0  0  0  0  0  0  0  0  0
    1.7321   -1.0000    0.0000 C   0  0  0  0  0  0  0  0  0  0  0  0
    0.8660   -1.5000    0.0000 C   0  0  0  0  0  0  0  0  0  0  0  0
    1.7321   -0.0000    0.0000 C   0  0  0  0  0  0  0  0  0  0  0  0
   -0.0000   -1.0000    0.0000 C   0  0  0  0  0  0  0  0  0  0  0  0
    0.8660    0.5000    0.0000 C   0  0  0  0  0  0  0  0  0  0  0  0
   -0.0000   -0.0000    0.0000 C   0  0  0  0  0  0  0  0  0  0  0  0
   -0.8660    0.5000    0.0000 O   0  0  0  0  0  0  0  0  0  0  0  0
   -1.7321    0.0000    0.0000 C   0  0  0  0  0  0  0  0  0  0  0  0
   -2.2321   -0.8660    0.0000 F   0  0  0  0  0  0  0  0  0  0  0  0
   -1.2321   -0.8660    0.0000 F   0  0  0  0  0  0  0  0  0  0  0  0
   -2.5981    0.5000    0.0000 F   0  0  0  0  0  0  0  0  0  0  0  0
  1  2  1  0  0  0  0
  1  3  1  0  0  0  0
  2  4  1  0  0  0  0
  3  5  2  0  0  0  0
  3  6  1  0  0  0  0
  4  7  1  6  0  0  0
  4  8  1  0  0  0  0
  4  9  1  0  0  0  0
  5 10  1  0  0  0  0
  6 11  2  0  0  0  0
  8 12  1  0  0  0  0
  9 13  1  0  0  0  0
 10 14  2  0  0  0  0
 11 14  1  0  0  0  0
 12 13  1  0  0  0  0
 13 15  2  0  0  0  0
 14 16  1  0  0  0  0
 16 17  1  0  0  0  0
 16 18  1  0  0  0  0
 17 19  1  0  0  0  0
 18 20  1  0  0  0  0
 19 21  1  0  0  0  0
 20 21  1  0  0  0  0
 21 22  1  0  0  0  0
 22 23  1  0  0  0  0
 23 24  2  0  0  0  0
 23 25  1  0  0  0  0
 24 26  1  0  0  0  0
 25 27  2  0  0  0  0
 26 28  2  0  0  0  0
 27 28  1  0  0  0  0
 28 29  1  0  0  0  0
 29 30  1  0  0  0  0
 30 31  1  0  0  0  0
 30 32  1  0  0  0  0
 30 33  1  0  0  0  0
M  END
>  <Name/ID> (74)
delamanid metabolite M4

>  <Other References> (74)
Shimokawa Y. (2014).�Delamanid does not inhibit or induce cytochrome p450 enzymes in vitro.�Biol Pharm Bull,�37,�1727-35

>  <CYP3A4 RI> (74)
0

>  <CYP2C19 RI> (74)
0

>  <CAS> (74)
1202874-97-2

$$$$
75


 29 32  0  0  0  0  0  0  0  0999 V2000
    4.7242    0.7399    0.0000 C   0  0  0  0  0  0  0  0  0  0  0  0
    4.0550   -0.0032    0.0000 N   0  0  0  0  0  0  0  0  0  0  0  0
    5.7023    0.5320    0.0000 O   0  0  0  0  0  0  0  0  0  0  0  0
    4.4152    1.6910    0.0000 C   0  0  0  0  0  0  0  0  0  0  0  0
    4.3641   -0.9543    0.0000 C   0  0  0  0  0  0  0  0  0  0  0  0
    3.4641    2.0000    0.0000 C   0  0  0  0  0  0  0  0  0  0  0  0
    5.0029    2.5000    0.0000 C   0  0  0  0  0  0  0  0  0  0  0  0
    3.4641    3.0000    0.0000 C   0  0  0  0  0  0  0  0  0  0  0  0
    2.5981    1.5000    0.0000 C   0  0  0  0  0  0  0  0  0  0  0  0
    6.0029    2.5000    0.0000 C   0  0  0  0  0  0  0  0  0  0  0  0
    4.4152    3.3090    0.0000 O   0  0  0  0  0  0  0  0  0  0  0  0
    2.5981    3.5000    0.0000 C   0  0  0  0  0  0  0  0  0  0  0  0
    1.7321    2.0000    0.0000 C   0  0  0  0  0  0  0  0  0  0  0  0
    1.7321    3.0000    0.0000 C   0  0  0  0  0  0  0  0  0  0  0  0
    0.8660    3.5000    0.0000 O   0  0  0  0  0  0  0  0  0  0  0  0
    0.0000    3.0000    0.0000 C   0  0  0  0  0  0  0  0  0  0  0  0
    0.0000    2.0000    0.0000 C   0  0  0  0  0  0  0  0  0  0  0  0
   -0.8660    3.5000    0.0000 N   0  0  0  0  0  0  0  0  0  0  0  0
   -0.8660    1.5000    0.0000 C   0  0  0  0  0  0  0  0  0  0  0  0
    0.8660    1.5000    0.0000 C   0  0  0  0  0  0  0  0  0  0  0  0
   -1.7321    3.0000    0.0000 C   0  0  0  0  0  0  0  0  0  0  0  0
   -0.8660    0.5000    0.0000 C   0  0  0  0  0  0  0  0  0  0  0  0
   -1.7321    2.0000    0.0000 N   0  0  0  0  0  0  0  0  0  0  0  0
    0.8660    0.5000    0.0000 C   0  0  0  0  0  0  0  0  0  0  0  0
    0.0000   -0.0000    0.0000 C   0  0  0  0  0  0  0  0  0  0  0  0
    1.7321   -0.0000    0.0000 O   0  0  0  0  0  0  0  0  0  0  0  0
   -0.0000   -1.0000    0.0000 O   0  0  0  0  0  0  0  0  0  0  0  0
    1.7321   -1.0000    0.0000 C   0  0  0  0  0  0  0  0  0  0  0  0
   -0.8660   -1.5000    0.0000 C   0  0  0  0  0  0  0  0  0  0  0  0
  1  2  1  0  0  0  0
  1  3  2  0  0  0  0
  1  4  1  0  0  0  0
  2  5  1  0  0  0  0
  4  6  1  0  0  0  0
  4  7  2  0  0  0  0
  6  8  1  0  0  0  0
  6  9  2  0  0  0  0
  7 10  1  0  0  0  0
  7 11  1  0  0  0  0
  8 11  1  0  0  0  0
  8 12  2  0  0  0  0
  9 13  1  0  0  0  0
 12 14  1  0  0  0  0
 13 14  2  0  0  0  0
 14 15  1  0  0  0  0
 15 16  1  0  0  0  0
 16 17  1  0  0  0  0
 16 18  2  0  0  0  0
 17 19  2  0  0  0  0
 17 20  1  0  0  0  0
 18 21  1  0  0  0  0
 19 22  1  0  0  0  0
 19 23  1  0  0  0  0
 20 24  2  0  0  0  0
 21 23  2  0  0  0  0
 22 25  2  0  0  0  0
 24 25  1  0  0  0  0
 24 26  1  0  0  0  0
 25 27  1  0  0  0  0
 26 28  1  0  0  0  0
 27 29  1  0  0  0  0
M  END
>  <Name/ID> (75)
fruquintinib

>  <Other References> (75)
Gu Y. (2014).�Preclinical pharmacokinetics and disposition of a novel selective VEGFR inhibitor fruquintinib (HMPL-013) and the prediction of its human pharmacokinetics.�Cancer Chemother Pharmacol,�74,�95-115

>  <CYP3A4 RI> (75)
0

>  <CYP2C19 RI> (75)
0

>  <CAS> (75)
1194506-26-7

$$$$
76


 45 49  0  0  0  0  0  0  0  0999 V2000
   -2.4007   -0.1818    0.0000 C   0  0  0  0  0  0  0  0  0  0  0  0
   -2.4007   -1.0069    0.0000 C   0  0  0  0  0  0  0  0  0  0  0  0
   -3.1152    0.2307    0.0000 C   0  0  0  0  0  0  0  0  0  0  0  0
   -3.1152   -1.4194    0.0000 C   0  0  0  0  0  0  0  0  0  0  0  0
   -3.8296   -0.1818    0.0000 C   0  0  0  0  0  0  0  0  0  0  0  0
   -3.8296   -1.0069    0.0000 C   0  0  0  0  0  0  0  0  0  0  0  0
   -1.6862    0.2307    0.0000 C   0  0  0  0  0  0  0  0  0  0  0  0
   -0.9718   -0.1818    0.0000 N   0  0  0  0  0  0  0  0  0  0  0  0
   -0.9718   -1.0069    0.0000 C   0  0  0  0  0  0  0  0  0  0  0  0
   -0.3043   -1.4918    0.0000 N   0  0  0  0  0  0  0  0  0  0  0  0
   -1.6392   -1.4919    0.0000 N   0  0  0  0  0  0  0  0  0  0  0  0
   -0.5592   -2.2764    0.0000 N   0  0  0  0  0  0  0  0  0  0  0  0
   -1.3842   -2.2765    0.0000 N   0  0  0  0  0  0  0  0  0  0  0  0
   -0.2573    0.2307    0.0000 C   0  0  0  0  0  0  0  0  0  0  0  0
   -0.3189    1.0534    0.0000 C   0  0  0  0  0  0  0  0  0  0  0  0
    0.4244   -0.2341    0.0000 C   0  0  0  0  0  0  0  0  0  0  0  0
    0.2858    1.6146    0.0000 C   0  0  0  0  0  0  0  0  0  0  0  0
    1.2127    0.0092    0.0000 C   0  0  0  0  0  0  0  0  0  0  0  0
    1.5142    0.7772    0.0000 C   0  0  0  0  0  0  0  0  0  0  0  0
    1.1017    1.4917    0.0000 N   0  0  0  0  0  0  0  0  0  0  0  0
   -1.1073    1.2965    0.0000 C   0  0  0  0  0  0  0  0  0  0  0  0
   -1.2907    2.1009    0.0000 C   0  0  0  0  0  0  0  0  0  0  0  0
    0.1022    2.4189    0.0000 C   0  0  0  0  0  0  0  0  0  0  0  0
   -0.6861    2.6620    0.0000 C   0  0  0  0  0  0  0  0  0  0  0  0
   -2.0791    2.3440    0.0000 C   0  0  0  0  0  0  0  0  0  0  0  0
    0.7070    2.9799    0.0000 C   0  0  0  0  0  0  0  0  0  0  0  0
    1.5664    2.1733    0.0000 C   0  0  0  0  0  0  0  0  0  0  0  0
    2.3890    2.1118    0.0000 C   0  0  0  0  0  0  0  0  0  0  0  0
    2.8538    2.7935    0.0000 C   0  0  0  0  0  0  0  0  0  0  0  0
    2.7471    1.3685    0.0000 C   0  0  0  0  0  0  0  0  0  0  0  0
    3.6765    2.7318    0.0000 C   0  0  0  0  0  0  0  0  0  0  0  0
    3.5697    1.3069    0.0000 C   0  0  0  0  0  0  0  0  0  0  0  0
    4.0344    1.9885    0.0000 C   0  0  0  0  0  0  0  0  0  0  0  0
    4.8571    1.9269    0.0000 C   0  0  0  0  0  0  0  0  0  0  0  0
    5.3218    2.6086    0.0000 O   0  0  0  0  0  0  0  0  0  0  0  0
    5.2150    1.1835    0.0000 O   0  0  0  0  0  0  0  0  0  0  0  0
   -0.0742   -2.9439    0.0000 C   0  0  0  0  0  0  0  0  0  0  0  0
   -4.5441    0.2307    0.0000 C   0  0  0  0  0  0  0  0  0  0  0  0
   -3.1153   -2.2444    0.0000 C   0  0  0  0  0  0  0  0  0  0  0  0
   -5.0335    0.9363    0.0000 F   0  0  0  0  0  0  0  0  0  0  0  0
   -5.3218    0.2207    0.0000 F   0  0  0  0  0  0  0  0  0  0  0  0
   -5.1031   -0.3360    0.0000 F   0  0  0  0  0  0  0  0  0  0  0  0
   -3.9501   -2.5823    0.0000 F   0  0  0  0  0  0  0  0  0  0  0  0
   -3.2344   -2.9799    0.0000 F   0  0  0  0  0  0  0  0  0  0  0  0
   -2.3399   -2.8010    0.0000 F   0  0  0  0  0  0  0  0  0  0  0  0
  2  1  1  0  0  0  0
  3  1  2  0  0  0  0
  4  2  2  0  0  0  0
  5  3  1  0  0  0  0
  6  4  1  0  0  0  0
  6  5  2  0  0  0  0
  1  7  1  0  0  0  0
  7  8  1  0  0  0  0
 10  9  2  0  0  0  0
 11  9  1  0  0  0  0
 12 10  1  0  0  0  0
 13 11  2  0  0  0  0
 13 12  1  0  0  0  0
  8  9  1  0  0  0  0
 15 14  1  0  0  0  0
 16 14  1  0  0  0  0
 18 16  1  0  0  0  0
 20 17  1  0  0  0  0
 19 18  1  0  0  0  0
 20 19  1  0  0  0  0
 14  8  1  6  0  0  0
 21 15  1  0  0  0  0
 17 15  2  0  0  0  0
 22 21  2  0  0  0  0
 23 17  1  0  0  0  0
 24 22  1  0  0  0  0
 24 23  2  0  0  0  0
 22 25  1  0  0  0  0
 23 26  1  0  0  0  0
 20 27  1  0  0  0  0
 29 28  1  0  0  0  0
 30 28  1  0  0  0  0
 31 29  1  0  0  0  0
 32 30  1  0  0  0  0
 33 31  1  0  0  0  0
 33 32  1  0  0  0  0
 28 27  1  6  0  0  0
 35 34  2  0  0  0  0
 36 34  1  0  0  0  0
 33 34  1  1  0  0  0
 12 37  1  0  0  0  0
  5 38  1  0  0  0  0
  4 39  1  0  0  0  0
 38 40  1  0  0  0  0
 38 41  1  0  0  0  0
 38 42  1  0  0  0  0
 39 43  1  0  0  0  0
 39 44  1  0  0  0  0
 39 45  1  0  0  0  0
M  END
>  <Name/ID> (76)
Evacetrapib

>  <Other References> (76)
Cannady EA. (2015).�CYP-mediated drug-drug interactions with evacetrapib, an investigational CETP inhibitor: in vitro prediction and clinical outcome.�Br J Clin Pharmacol,�80,�1388-98

>  <CYP3A4 RI> (76)
1

>  <CYP2C19 RI> (76)
1

>  <CAS> (76)
1186486-62-3

>  <CYP3A4 TDI> (76)
1

$$$$
77


 33 35  0  0  0  0  0  0  0  0999 V2000
    5.1962   -0.0000    0.0000 C   0  0  0  0  0  0  0  0  0  0  0  0
    6.0622   -0.5000    0.0000 C   0  0  0  0  0  0  0  0  0  0  0  0
    5.1962    1.0000    0.0000 C   0  0  0  0  0  0  0  0  0  0  0  0
    6.0622   -1.5000    0.0000 C   0  0  0  0  0  0  0  0  0  0  0  0
    6.9282   -0.0000    0.0000 C   0  0  0  0  0  0  0  0  0  0  0  0
    4.3301    1.5000    0.0000 C   0  0  0  0  0  0  0  0  0  0  0  0
    6.0622    1.5000    0.0000 C   0  0  0  0  0  0  0  0  0  0  0  0
    6.9282   -2.0000    0.0000 C   0  0  0  0  0  0  0  0  0  0  0  0
    7.4282    0.8660    0.0000 C   0  0  0  0  0  0  0  0  0  0  0  0
    6.4282    0.8660    0.0000 C   0  0  0  0  0  0  0  0  0  0  0  0
    7.7942   -0.5000    0.0000 O   0  0  0  0  0  0  0  0  0  0  0  0
    4.3301    2.5000    0.0000 C   0  0  0  0  0  0  0  0  0  0  0  0
    3.4641    1.0000    0.0000 O   0  0  0  0  0  0  0  0  0  0  0  0
    6.9282    1.0000    0.0000 O   0  0  0  0  0  0  0  0  0  0  0  0
    6.0622    2.5000    0.0000 C   0  0  0  0  0  0  0  0  0  0  0  0
    6.9282   -3.0000    0.0000 C   0  0  0  0  0  0  0  0  0  0  0  0
    3.4641    3.0000    0.0000 C   0  0  0  0  0  0  0  0  0  0  0  0
    5.1962    3.0000    0.0000 C   0  0  0  0  0  0  0  0  0  0  0  0
    2.5981    1.5000    0.0000 C   0  0  0  0  0  0  0  0  0  0  0  0
    6.0622   -3.5000    0.0000 C   0  0  0  0  0  0  0  0  0  0  0  0
    7.7942   -3.5000    0.0000 C   0  0  0  0  0  0  0  0  0  0  0  0
    3.4641    4.0000    0.0000 O   0  0  0  0  0  0  0  0  0  0  0  0
    2.5981    2.5000    0.0000 C   0  0  0  0  0  0  0  0  0  0  0  0
    5.1962    4.0000    0.0000 O   0  0  0  0  0  0  0  0  0  0  0  0
    1.7321    1.0000    0.0000 C   0  0  0  0  0  0  0  0  0  0  0  0
    1.7321    0.0000    0.0000 C   0  0  0  0  0  0  0  0  0  0  0  0
    0.8660    1.5000    0.0000 C   0  0  0  0  0  0  0  0  0  0  0  0
    2.5981   -0.5000    0.0000 O   0  0  0  0  0  0  0  0  0  0  0  0
    0.8660   -0.5000    0.0000 C   0  0  0  0  0  0  0  0  0  0  0  0
   -0.0000    1.0000    0.0000 C   0  0  0  0  0  0  0  0  0  0  0  0
    3.4641    0.0000    0.0000 C   0  0  0  0  0  0  0  0  0  0  0  0
    0.0000    0.0000    0.0000 C   0  0  0  0  0  0  0  0  0  0  0  0
   -0.8660   -0.5000    0.0000 O   0  0  0  0  0  0  0  0  0  0  0  0
  1  2  1  0  0  0  0
  1  3  1  0  0  0  0
  2  4  1  0  0  0  0
  2  5  1  0  0  0  0
  3  6  2  0  0  0  0
  3  7  1  0  0  0  0
  4  8  1  0  0  0  0
  5  9  1  0  0  0  0
  5 10  1  0  0  0  0
  5 11  1  0  0  0  0
  6 12  1  0  0  0  0
  6 13  1  0  0  0  0
  7 14  1  0  0  0  0
  7 15  2  0  0  0  0
  8 16  2  0  0  0  0
 12 17  1  0  0  0  0
 12 18  2  0  0  0  0
 13 19  1  0  0  0  0
 15 18  1  0  0  0  0
 16 20  1  0  0  0  0
 16 21  1  0  0  0  0
 17 22  2  0  0  0  0
 17 23  1  0  0  0  0
 18 24  1  0  0  0  0
 19 23  1  0  0  0  0
 19 25  1  6  0  0  0
 25 26  2  0  0  0  0
 25 27  1  0  0  0  0
 26 28  1  0  0  0  0
 26 29  1  0  0  0  0
 27 30  2  0  0  0  0
 28 31  1  0  0  0  0
 29 32  2  0  0  0  0
 30 32  1  0  0  0  0
 32 33  1  0  0  0  0
M  END
>  <Name/ID> (77)
(2S)-8-[2-(3-hydroxyisopropyl)-5-methyl-4-hexenyl]-2'-methoxy-5,7,4'-trihydroxyflavanone

>  <Other References> (77)
Li Y. (2018).�Drug interaction study of flavonoids toward CYP3A4 and their quantitative structure activity relationship (QSAR) analysis for predicting potential effects.�Toxicol Lett,�294,�27-36

>  <CYP3A4 RI> (77)
1

>  <CAS> (77)
1178556-20-1

$$$$
78


 31 34  0  0  0  0  0  0  0  0999 V2000
    4.1672   -1.4030    0.0000 F   0  0  0  0  0  0  0  0  0  0  0  0
    5.0017   -0.5876    0.0000 F   0  0  0  0  0  0  0  0  0  0  0  0
    3.3519   -0.5685    0.0000 F   0  0  0  0  0  0  0  0  0  0  0  0
   -0.8380   -0.9621    0.0000 O   0  0  0  0  0  0  0  0  0  0  0  0
    2.7343   -0.5494    0.0000 O   0  0  0  0  0  0  0  0  0  0  0  0
   -3.6959   -0.9621    0.0000 N   0  0  0  0  0  0  0  0  0  0  0  0
    2.0199    0.6880    0.0000 N   0  0  0  0  0  0  0  0  0  0  0  0
    2.7343    1.9255    0.0000 N   0  0  0  0  0  0  0  0  0  0  0  0
   -4.4495   -0.6265    0.0000 C   0  0  0  0  0  0  0  0  0  0  0  0
   -3.7821   -1.7825    0.0000 C   0  0  0  0  0  0  0  0  0  0  0  0
   -4.5891   -1.9541    0.0000 C   0  0  0  0  0  0  0  0  0  0  0  0
   -5.0017   -1.2396    0.0000 C   0  0  0  0  0  0  0  0  0  0  0  0
   -2.9815   -0.5494    0.0000 C   0  0  0  0  0  0  0  0  0  0  0  0
   -2.2670   -0.9621    0.0000 C   0  0  0  0  0  0  0  0  0  0  0  0
   -1.5524   -0.5494    0.0000 C   0  0  0  0  0  0  0  0  0  0  0  0
   -0.1235   -0.5494    0.0000 C   0  0  0  0  0  0  0  0  0  0  0  0
    1.3054    0.2755    0.0000 C   0  0  0  0  0  0  0  0  0  0  0  0
    3.4488    0.6880    0.0000 C   0  0  0  0  0  0  0  0  0  0  0  0
    2.7343    0.2755    0.0000 C   0  0  0  0  0  0  0  0  0  0  0  0
    2.0199    1.5130    0.0000 C   0  0  0  0  0  0  0  0  0  0  0  0
    3.4488    1.5130    0.0000 C   0  0  0  0  0  0  0  0  0  0  0  0
    0.5909   -0.9621    0.0000 C   0  0  0  0  0  0  0  0  0  0  0  0
   -0.1235    0.2755    0.0000 C   0  0  0  0  0  0  0  0  0  0  0  0
    4.1864    0.2468    0.0000 C   0  0  0  0  0  0  0  0  0  0  0  0
    1.3054   -0.5494    0.0000 C   0  0  0  0  0  0  0  0  0  0  0  0
    0.5909    0.6880    0.0000 C   0  0  0  0  0  0  0  0  0  0  0  0
    4.1864    1.9541    0.0000 C   0  0  0  0  0  0  0  0  0  0  0  0
    4.9338    0.6708    0.0000 C   0  0  0  0  0  0  0  0  0  0  0  0
    1.3054    1.9255    0.0000 C   0  0  0  0  0  0  0  0  0  0  0  0
    4.9338    1.5302    0.0000 C   0  0  0  0  0  0  0  0  0  0  0  0
    4.1768   -0.5780    0.0000 C   0  0  0  0  0  0  0  0  0  0  0  0
  1 31  1  0  0  0  0
  2 31  1  0  0  0  0
  3 31  1  0  0  0  0
  4 15  1  0  0  0  0
  4 16  1  0  0  0  0
  5 19  2  0  0  0  0
  6  9  1  0  0  0  0
  6 10  1  0  0  0  0
  6 13  1  0  0  0  0
  7 17  1  0  0  0  0
  7 19  1  0  0  0  0
  7 20  1  0  0  0  0
  8 20  2  0  0  0  0
  8 21  1  0  0  0  0
  9 12  1  0  0  0  0
 10 11  1  0  0  0  0
 11 12  1  0  0  0  0
 13 14  1  0  0  0  0
 14 15  1  0  0  0  0
 16 22  2  0  0  0  0
 16 23  1  0  0  0  0
 17 25  2  0  0  0  0
 17 26  1  0  0  0  0
 18 19  1  0  0  0  0
 18 21  1  0  0  0  0
 18 24  2  0  0  0  0
 20 29  1  0  0  0  0
 21 27  2  0  0  0  0
 22 25  1  0  0  0  0
 23 26  2  0  0  0  0
 24 28  1  0  0  0  0
 24 31  1  0  0  0  0
 27 30  1  0  0  0  0
 28 30  2  0  0  0  0
M  END
>  <Name/ID> (78)
2-Methyl-3-(4-{[3-(1-pyrrolidinyl)propyl]oxy}phenyl)-5-(trifluoromethyl)-4(3H)-quinazolinone

>  <Article DOI> (78)
10.1021/jm8003834; 10.1021/jm5012885

>  <PMID> (78)
18598020

>  <Curation/DataSource> (78)
ChEMBL

>  <PubChem CID> (78)
11697697

>  <PubChem SID> (78)
104111462

>  <Authors> (78)
Nagase, T; Mizutani, T; Ishikawa, S; Sekino, E; Sasaki, T; Fujimura, T; Ito, S; Mitobe, Y; Miyamoto, Y; Yoshimoto, R; Tanaka, T; Ishihara, A; Takenaga, N; Tokita, S; Fukami, T; Sato, N

>  <CYP3A4 RI> (78)
0

>  <CYP2D6 RI> (78)
0

>  <CYP2C9 RI> (78)
0

>  <CYP2C19 RI> (78)
0

>  <CAS> (78)
1167574-41-5

>  <CYP3A4 TDI> (78)
0

$$$$
79


 41 46  0  0  0  0  0  0  0  0999 V2000
    0.5016    3.7788    0.0000 C   0  0  0  0  0  0  0  0  0  0  0  0
   -0.2128    3.3663    0.0000 C   0  0  0  0  0  0  0  0  0  0  0  0
   -0.2128    2.5413    0.0000 C   0  0  0  0  0  0  0  0  0  0  0  0
    0.5016    2.1288    0.0000 C   0  0  0  0  0  0  0  0  0  0  0  0
    1.2161    2.5413    0.0000 C   0  0  0  0  0  0  0  0  0  0  0  0
    1.2161    3.3663    0.0000 C   0  0  0  0  0  0  0  0  0  0  0  0
    2.0008    2.2864    0.0000 C   0  0  0  0  0  0  0  0  0  0  0  0
    2.4856    2.9538    0.0000 N   0  0  0  0  0  0  0  0  0  0  0  0
    2.0008    3.6212    0.0000 N   0  0  0  0  0  0  0  0  0  0  0  0
    1.7035    0.8887    0.0000 C   0  0  0  0  0  0  0  0  0  0  0  0
    0.8966    1.0602    0.0000 O   0  0  0  0  0  0  0  0  0  0  0  0
    1.9586    0.1040    0.0000 C   0  0  0  0  0  0  0  0  0  0  0  0
    2.7654   -0.0675    0.0000 C   0  0  0  0  0  0  0  0  0  0  0  0
    1.4064   -0.5091    0.0000 C   0  0  0  0  0  0  0  0  0  0  0  0
    1.6613   -1.2937    0.0000 C   0  0  0  0  0  0  0  0  0  0  0  0
    2.4683   -1.4652    0.0000 C   0  0  0  0  0  0  0  0  0  0  0  0
    3.0203   -0.8521    0.0000 C   0  0  0  0  0  0  0  0  0  0  0  0
    2.7232   -2.2499    0.0000 N   0  0  0  0  0  0  0  0  0  0  0  0
    0.5994   -0.3375    0.0000 N   0  0  0  0  0  0  0  0  0  0  0  0
    0.0474   -0.9506    0.0000 C   0  0  0  0  0  0  0  0  0  0  0  0
   -0.7596   -0.7790    0.0000 C   0  0  0  0  0  0  0  0  0  0  0  0
   -1.3116   -1.3921    0.0000 C   0  0  0  0  0  0  0  0  0  0  0  0
   -1.0567   -2.1768    0.0000 O   0  0  0  0  0  0  0  0  0  0  0  0
   -0.2497   -2.3483    0.0000 C   0  0  0  0  0  0  0  0  0  0  0  0
    0.3023   -1.7352    0.0000 C   0  0  0  0  0  0  0  0  0  0  0  0
    3.5302   -2.4214    0.0000 C   0  0  0  0  0  0  0  0  0  0  0  0
    2.1711   -2.8630    0.0000 C   0  0  0  0  0  0  0  0  0  0  0  0
    2.4259   -3.6476    0.0000 C   0  0  0  0  0  0  0  0  0  0  0  0
    3.2330   -3.8191    0.0000 N   0  0  0  0  0  0  0  0  0  0  0  0
    3.7851   -3.2060    0.0000 C   0  0  0  0  0  0  0  0  0  0  0  0
    3.4879   -4.6038    0.0000 C   0  0  0  0  0  0  0  0  0  0  0  0
   -0.9273    2.1288    0.0000 C   0  0  0  0  0  0  0  0  0  0  0  0
   -1.6418    2.5413    0.0000 C   0  0  0  0  0  0  0  0  0  0  0  0
   -1.6418    3.3663    0.0000 C   0  0  0  0  0  0  0  0  0  0  0  0
   -2.3562    3.7788    0.0000 C   0  0  0  0  0  0  0  0  0  0  0  0
   -3.0707    3.3663    0.0000 C   0  0  0  0  0  0  0  0  0  0  0  0
   -3.0707    2.5413    0.0000 C   0  0  0  0  0  0  0  0  0  0  0  0
   -2.3563    2.1288    0.0000 C   0  0  0  0  0  0  0  0  0  0  0  0
   -2.3563    4.6038    0.0000 F   0  0  0  0  0  0  0  0  0  0  0  0
   -3.7851    2.1288    0.0000 F   0  0  0  0  0  0  0  0  0  0  0  0
    2.2556    1.5017    0.0000 N   0  0  0  0  0  0  0  0  0  0  0  0
  1  2  2  0  0  0  0
  2  3  1  0  0  0  0
  3  4  2  0  0  0  0
  4  5  1  0  0  0  0
  5  6  2  0  0  0  0
  1  6  1  0  0  0  0
  7  8  2  0  0  0  0
  8  9  1  0  0  0  0
  5  7  1  0  0  0  0
  6  9  1  0  0  0  0
 10 11  2  0  0  0  0
 10 12  1  0  0  0  0
 14 15  1  0  0  0  0
 15 16  2  0  0  0  0
 16 17  1  0  0  0  0
 13 17  2  0  0  0  0
 13 12  1  0  0  0  0
 12 14  2  0  0  0  0
 16 18  1  0  0  0  0
 14 19  1  0  0  0  0
 19 20  1  0  0  0  0
 21 22  1  0  0  0  0
 22 23  1  0  0  0  0
 23 24  1  0  0  0  0
 24 25  1  0  0  0  0
 25 20  1  0  0  0  0
 21 20  1  0  0  0  0
 27 28  1  0  0  0  0
 28 29  1  0  0  0  0
 29 30  1  0  0  0  0
 26 30  1  0  0  0  0
 26 18  1  0  0  0  0
 18 27  1  0  0  0  0
 29 31  1  0  0  0  0
  3 32  1  0  0  0  0
 32 33  1  0  0  0  0
 34 35  1  0  0  0  0
 35 36  2  0  0  0  0
 36 37  1  0  0  0  0
 37 38  2  0  0  0  0
 38 33  1  0  0  0  0
 34 33  2  0  0  0  0
 35 39  1  0  0  0  0
 37 40  1  0  0  0  0
  7 41  1  0  0  0  0
 41 10  1  0  0  0  0
M  END
>  <Name/ID> (79)
entrectinib

>  <Other References> (79)
Vagiannis D. (2020).�Entrectinib reverses cytostatic resistance through the inhibition of ABCB1 efflux transporter, but not the CYP3A4 drug-metabolizing enzyme.�Biochem Pharmacol,�178,�114061

>  <CYP3A4 RI> (79)
1

>  <CYP2C19 RI> (79)
1

>  <CAS> (79)
1108743-60-7

$$$$
80


 30 32  0  0  0  0  0  0  0  0999 V2000
   -5.2066    3.1589    0.0000 C   0  0  0  0  0  0  0  0  0  0  0  0
   -6.9386    0.1589    0.0000 O   0  0  0  0  0  0  0  0  0  0  0  0
   -7.8047   -0.3411    0.0000 C   0  0  0  0  0  0  0  0  0  0  0  0
   -8.6707    3.1589    0.0000 O   0  0  0  0  0  0  0  0  0  0  0  0
   -9.5367    2.6589    0.0000 C   0  0  0  0  0  0  0  0  0  0  0  0
   -3.2191    4.0438    0.0000 O   0  0  0  0  0  0  0  0  0  0  0  0
   -8.6707    1.1589    0.0000 O   0  0  0  0  0  0  0  0  0  0  0  0
   -1.7634    2.4271    0.0000 C   0  0  0  0  0  0  0  0  0  0  0  0
    1.4013    1.0181    0.0000 O   0  0  0  0  0  0  0  0  0  0  0  0
    1.9890    0.2091    0.0000 C   0  0  0  0  0  0  0  0  0  0  0  0
   -1.4013   -1.0181    0.0000 O   0  0  0  0  0  0  0  0  0  0  0  0
   -2.3958   -1.1226    0.0000 C   0  0  0  0  0  0  0  0  0  0  0  0
    0.5878   -0.8090    0.0000 O   0  0  0  0  0  0  0  0  0  0  0  0
   -6.0726    2.6589    0.0000 C   0  0  0  0  0  0  0  0  0  0  0  0
   -6.0726    1.6589    0.0000 C   0  0  0  0  0  0  0  0  0  0  0  0
   -6.9386    3.1589    0.0000 C   0  0  0  0  0  0  0  0  0  0  0  0
   -6.9386    1.1589    0.0000 C   0  0  0  0  0  0  0  0  0  0  0  0
   -7.8047    2.6589    0.0000 C   0  0  0  0  0  0  0  0  0  0  0  0
   -7.8047    1.6589    0.0000 C   0  0  0  0  0  0  0  0  0  0  0  0
   -4.3406    2.6589    0.0000 C   0  0  0  0  0  0  0  0  0  0  0  0
   -3.4270    3.0657    0.0000 C   0  0  0  0  0  0  0  0  0  0  0  0
   -4.2360    1.6644    0.0000 C   0  0  0  0  0  0  0  0  0  0  0  0
   -2.7579    2.3225    0.0000 C   0  0  0  0  0  0  0  0  0  0  0  0
   -3.2579    1.4565    0.0000 C   0  0  0  0  0  0  0  0  0  0  0  0
   -1.1756    1.6180    0.0000 C   0  0  0  0  0  0  0  0  0  0  0  0
   -0.1810    1.7226    0.0000 C   0  0  0  0  0  0  0  0  0  0  0  0
   -1.5823    0.7045    0.0000 C   0  0  0  0  0  0  0  0  0  0  0  0
    0.4067    0.9135    0.0000 C   0  0  0  0  0  0  0  0  0  0  0  0
   -0.9945   -0.1045    0.0000 C   0  0  0  0  0  0  0  0  0  0  0  0
    0.0000   -0.0000    0.0000 C   0  0  0  0  0  0  0  0  0  0  0  0
  1 14  1  0  0  0  0
  1 20  2  0  0  0  0
  2  3  1  0  0  0  0
  2 17  1  0  0  0  0
  4  5  1  0  0  0  0
  4 18  1  0  0  0  0
  6 21  2  0  0  0  0
  7 19  1  0  0  0  0
  8 23  2  0  0  0  0
  8 25  1  0  0  0  0
  9 10  1  0  0  0  0
  9 28  1  0  0  0  0
 11 12  1  0  0  0  0
 11 29  1  0  0  0  0
 13 30  1  0  0  0  0
 14 15  2  0  0  0  0
 14 16  1  0  0  0  0
 15 17  1  0  0  0  0
 16 18  2  0  0  0  0
 17 19  2  0  0  0  0
 18 19  1  0  0  0  0
 20 21  1  0  0  0  0
 20 22  1  0  0  0  0
 21 23  1  0  0  0  0
 22 24  1  0  0  0  0
 23 24  1  0  0  0  0
 25 26  2  0  0  0  0
 25 27  1  0  0  0  0
 26 28  1  0  0  0  0
 27 29  2  0  0  0  0
 28 30  2  0  0  0  0
 29 30  1  0  0  0  0
M  END
>  <Name/ID> (80)
(2E,5E)-2,5-Bis[(4-hydroxy-3,5-dimethoxyphenyl)methylene]cyclopentanone

>  <Other References> (80)
Appiah-Opong 2008 Structure activity relationships for the inhibition of recombinant

>  <CYP3A4 RI> (80)
0

>  <CAS> (80)
1107636-65-6

$$$$
81


 29 31  0  0  0  0  0  0  0  0999 V2000
    3.2150   -1.7052    0.0000 S   0  0  0  0  0  0  0  0  0  0  0  0
    3.6274   -0.9908    0.0000 O   0  0  0  0  0  0  0  0  0  0  0  0
    2.8025   -2.4196    0.0000 O   0  0  0  0  0  0  0  0  0  0  0  0
    2.5006   -1.2928    0.0000 N   0  0  0  0  0  0  0  0  0  0  0  0
    3.9294   -2.1177    0.0000 N   0  0  0  0  0  0  0  0  0  0  0  0
    3.2150    0.7697    0.0000 C   0  0  0  0  0  0  0  0  0  0  0  0
    3.2150   -0.0553    0.0000 N   0  0  0  0  0  0  0  0  0  0  0  0
    2.5006   -0.4678    0.0000 C   0  0  0  0  0  0  0  0  0  0  0  0
    1.7861   -0.0553    0.0000 C   0  0  0  0  0  0  0  0  0  0  0  0
    1.7861    0.7697    0.0000 C   0  0  0  0  0  0  0  0  0  0  0  0
    2.5006    1.1822    0.0000 N   0  0  0  0  0  0  0  0  0  0  0  0
    1.0717    1.1822    0.0000 O   0  0  0  0  0  0  0  0  0  0  0  0
    0.3572    0.7697    0.0000 C   0  0  0  0  0  0  0  0  0  0  0  0
   -0.3572    1.1822    0.0000 C   0  0  0  0  0  0  0  0  0  0  0  0
   -1.0717    0.7697    0.0000 O   0  0  0  0  0  0  0  0  0  0  0  0
   -1.7861    1.1822    0.0000 C   0  0  0  0  0  0  0  0  0  0  0  0
   -2.5006    0.7697    0.0000 N   0  0  0  0  0  0  0  0  0  0  0  0
   -3.2150    1.1822    0.0000 C   0  0  0  0  0  0  0  0  0  0  0  0
   -3.2150    2.0071    0.0000 C   0  0  0  0  0  0  0  0  0  0  0  0
   -2.5006    2.4196    0.0000 C   0  0  0  0  0  0  0  0  0  0  0  0
   -1.7861    2.0071    0.0000 N   0  0  0  0  0  0  0  0  0  0  0  0
   -3.9294    2.4196    0.0000 Br  0  0  0  0  0  0  0  0  0  0  0  0
    1.0717   -0.4678    0.0000 C   0  0  0  0  0  0  0  0  0  0  0  0
    1.0717   -1.2928    0.0000 C   0  0  0  0  0  0  0  0  0  0  0  0
    0.3572   -1.7052    0.0000 C   0  0  0  0  0  0  0  0  0  0  0  0
   -0.3572   -1.2928    0.0000 C   0  0  0  0  0  0  0  0  0  0  0  0
   -0.3572   -0.4678    0.0000 C   0  0  0  0  0  0  0  0  0  0  0  0
    0.3572   -0.0553    0.0000 C   0  0  0  0  0  0  0  0  0  0  0  0
   -1.0717   -1.7052    0.0000 Br  0  0  0  0  0  0  0  0  0  0  0  0
  1  2  2  0  0  0  0
  1  3  2  0  0  0  0
  1  4  1  0  0  0  0
  1  5  1  0  0  0  0
  6  7  1  0  0  0  0
  7  8  2  0  0  0  0
  8  9  1  0  0  0  0
  9 10  2  0  0  0  0
 10 11  1  0  0  0  0
  6 11  2  0  0  0  0
 13 14  1  0  0  0  0
 12 13  1  0  0  0  0
 16 17  1  0  0  0  0
 17 18  2  0  0  0  0
 18 19  1  0  0  0  0
 19 20  2  0  0  0  0
 20 21  1  0  0  0  0
 16 21  2  0  0  0  0
 19 22  1  0  0  0  0
 15 16  1  0  0  0  0
 14 15  1  0  0  0  0
 10 12  1  0  0  0  0
 23 24  1  0  0  0  0
 24 25  2  0  0  0  0
 25 26  1  0  0  0  0
 26 27  2  0  0  0  0
 27 28  1  0  0  0  0
 23 28  2  0  0  0  0
 26 29  1  0  0  0  0
  9 23  1  0  0  0  0
  4  8  1  0  0  0  0
M  END
>  <Name/ID> (81)
aprocitentan

>  <Other References> (81)
approval package

>  <CAS> (81)
1103522-45-7

>  <CYP3A4 TDI> (81)
0

$$$$
82


 35 37  0  0  0  0  0  0  0  0999 V2000
    5.1962   -0.0000    0.0000 C   0  0  0  0  0  0  0  0  0  0  0  0
    6.0622   -0.5000    0.0000 C   0  0  0  0  0  0  0  0  0  0  0  0
    5.1962    1.0000    0.0000 C   0  0  0  0  0  0  0  0  0  0  0  0
    6.0622   -1.5000    0.0000 C   0  0  0  0  0  0  0  0  0  0  0  0
    4.3301    1.5000    0.0000 C   0  0  0  0  0  0  0  0  0  0  0  0
    6.0622    1.5000    0.0000 C   0  0  0  0  0  0  0  0  0  0  0  0
    6.9282   -2.0000    0.0000 C   0  0  0  0  0  0  0  0  0  0  0  0
    5.1962   -2.0000    0.0000 C   0  0  0  0  0  0  0  0  0  0  0  0
    4.3301    2.5000    0.0000 C   0  0  0  0  0  0  0  0  0  0  0  0
    3.4641    1.0000    0.0000 O   0  0  0  0  0  0  0  0  0  0  0  0
    6.9282    1.0000    0.0000 O   0  0  0  0  0  0  0  0  0  0  0  0
    6.0622    2.5000    0.0000 C   0  0  0  0  0  0  0  0  0  0  0  0
    3.4641    3.0000    0.0000 C   0  0  0  0  0  0  0  0  0  0  0  0
    5.1962    3.0000    0.0000 C   0  0  0  0  0  0  0  0  0  0  0  0
    2.5981    1.5000    0.0000 C   0  0  0  0  0  0  0  0  0  0  0  0
    3.4641    4.0000    0.0000 O   0  0  0  0  0  0  0  0  0  0  0  0
    2.5981    2.5000    0.0000 C   0  0  0  0  0  0  0  0  0  0  0  0
    1.7321    1.0000    0.0000 C   0  0  0  0  0  0  0  0  0  0  0  0
    1.7321   -0.0000    0.0000 C   0  0  0  0  0  0  0  0  0  0  0  0
    0.8660    1.5000    0.0000 C   0  0  0  0  0  0  0  0  0  0  0  0
    0.8660   -0.5000    0.0000 C   0  0  0  0  0  0  0  0  0  0  0  0
    0.0000    1.0000    0.0000 C   0  0  0  0  0  0  0  0  0  0  0  0
    0.8660   -1.5000    0.0000 C   0  0  0  0  0  0  0  0  0  0  0  0
    0.0000    0.0000    0.0000 C   0  0  0  0  0  0  0  0  0  0  0  0
   -0.8660    1.5000    0.0000 C   0  0  0  0  0  0  0  0  0  0  0  0
    1.7321   -2.0000    0.0000 C   0  0  0  0  0  0  0  0  0  0  0  0
   -0.8660   -0.5000    0.0000 O   0  0  0  0  0  0  0  0  0  0  0  0
   -0.8660    2.5000    0.0000 C   0  0  0  0  0  0  0  0  0  0  0  0
    2.5981   -1.5000    0.0000 C   0  0  0  0  0  0  0  0  0  0  0  0
    1.7321   -3.0000    0.0000 O   0  0  0  0  0  0  0  0  0  0  0  0
   -1.7321    3.0000    0.0000 C   0  0  0  0  0  0  0  0  0  0  0  0
    2.5981   -0.5000    0.0000 C   0  0  0  0  0  0  0  0  0  0  0  0
    3.4641   -2.0000    0.0000 C   0  0  0  0  0  0  0  0  0  0  0  0
   -1.7321    4.0000    0.0000 C   0  0  0  0  0  0  0  0  0  0  0  0
   -2.5981    2.5000    0.0000 C   0  0  0  0  0  0  0  0  0  0  0  0
  1  2  1  0  0  0  0
  1  3  1  0  0  0  0
  2  4  2  0  0  0  0
  3  5  2  0  0  0  0
  3  6  1  0  0  0  0
  4  7  1  0  0  0  0
  4  8  1  0  0  0  0
  5  9  1  0  0  0  0
  5 10  1  0  0  0  0
  6 11  1  0  0  0  0
  6 12  2  0  0  0  0
  9 13  1  0  0  0  0
  9 14  2  0  0  0  0
 10 15  1  0  0  0  0
 12 14  1  0  0  0  0
 13 16  2  0  0  0  0
 13 17  1  0  0  0  0
 15 17  1  0  0  0  0
 15 18  1  6  0  0  0
 18 19  2  0  0  0  0
 18 20  1  0  0  0  0
 19 21  1  0  0  0  0
 20 22  2  0  0  0  0
 21 23  1  0  0  0  0
 21 24  2  0  0  0  0
 22 24  1  0  0  0  0
 22 25  1  0  0  0  0
 23 26  1  0  0  0  0
 24 27  1  0  0  0  0
 25 28  1  0  0  0  0
 26 29  1  0  0  0  0
 26 30  1  0  0  0  0
 28 31  2  0  0  0  0
 29 32  1  0  0  0  0
 29 33  2  0  0  0  0
 31 34  1  0  0  0  0
 31 35  1  0  0  0  0
M  END
>  <Name/ID> (82)
tonkinochromane F

>  <Other References> (82)
Li Y. (2018).�Drug interaction study of flavonoids toward CYP3A4 and their quantitative structure activity relationship (QSAR) analysis for predicting potential effects.�Toxicol Lett,�294,�27-36

>  <CYP3A4 RI> (82)
1

>  <CAS> (82)
1073117-67-5

$$$$
83


 44 47  0  0  0  0  0  0  0  0999 V2000
    5.1962    3.0000    0.0000 C   0  0  0  0  0  0  0  0  0  0  0  0
    6.0622    2.5000    0.0000 N   0  0  0  0  0  0  0  0  0  0  0  0
    5.1962    4.0000    0.0000 O   0  0  0  0  0  0  0  0  0  0  0  0
    4.3301    2.5000    0.0000 N   0  0  0  0  0  0  0  0  0  0  0  0
    6.9282    3.0000    0.0000 C   0  0  0  0  0  0  0  0  0  0  0  0
    6.0622    1.5000    0.0000 C   0  0  0  0  0  0  0  0  0  0  0  0
    3.4641    3.0000    0.0000 C   0  0  0  0  0  0  0  0  0  0  0  0
    4.3301    1.5000    0.0000 C   0  0  0  0  0  0  0  0  0  0  0  0
    6.9282    4.0000    0.0000 C   0  0  0  0  0  0  0  0  0  0  0  0
    7.7942    2.5000    0.0000 C   0  0  0  0  0  0  0  0  0  0  0  0
    2.5981    2.5000    0.0000 C   0  0  0  0  0  0  0  0  0  0  0  0
    3.4641    4.0000    0.0000 C   0  0  0  0  0  0  0  0  0  0  0  0
    3.4641    1.0000    0.0000 C   0  0  0  0  0  0  0  0  0  0  0  0
    7.7942    1.5000    0.0000 C   0  0  0  0  0  0  0  0  0  0  0  0
    8.6603    3.0000    0.0000 C   0  0  0  0  0  0  0  0  0  0  0  0
    2.5981    1.5000    0.0000 C   0  0  0  0  0  0  0  0  0  0  0  0
    2.5981    4.5000    0.0000 C   0  0  0  0  0  0  0  0  0  0  0  0
    4.3301    4.5000    0.0000 C   0  0  0  0  0  0  0  0  0  0  0  0
    8.6603    1.0000    0.0000 C   0  0  0  0  0  0  0  0  0  0  0  0
    9.5263    2.5000    0.0000 C   0  0  0  0  0  0  0  0  0  0  0  0
    1.7321    1.0000    0.0000 N   0  0  0  0  0  0  0  0  0  0  0  0
    1.7321    4.0000    0.0000 C   0  0  0  0  0  0  0  0  0  0  0  0
    2.5981    5.5000    0.0000 C   0  0  0  0  0  0  0  0  0  0  0  0
    4.3301    5.5000    0.0000 C   0  0  0  0  0  0  0  0  0  0  0  0
    8.6603   -0.0000    0.0000 C   0  0  0  0  0  0  0  0  0  0  0  0
    9.5263    1.5000    0.0000 C   0  0  0  0  0  0  0  0  0  0  0  0
   10.3923    3.0000    0.0000 C   0  0  0  0  0  0  0  0  0  0  0  0
    0.8660    1.5000    0.0000 C   0  0  0  0  0  0  0  0  0  0  0  0
    1.7321   -0.0000    0.0000 C   0  0  0  0  0  0  0  0  0  0  0  0
    3.4641    6.0000    0.0000 C   0  0  0  0  0  0  0  0  0  0  0  0
    8.1603   -0.8660    0.0000 F   0  0  0  0  0  0  0  0  0  0  0  0
    7.6603   -0.0000    0.0000 F   0  0  0  0  0  0  0  0  0  0  0  0
    9.5263   -0.5000    0.0000 F   0  0  0  0  0  0  0  0  0  0  0  0
   11.3923    3.0000    0.0000 F   0  0  0  0  0  0  0  0  0  0  0  0
   10.8923    2.1340    0.0000 F   0  0  0  0  0  0  0  0  0  0  0  0
   10.3923    4.0000    0.0000 F   0  0  0  0  0  0  0  0  0  0  0  0
    0.0000    1.0000    0.0000 C   0  0  0  0  0  0  0  0  0  0  0  0
    0.8660   -0.5000    0.0000 C   0  0  0  0  0  0  0  0  0  0  0  0
    3.4641    7.0000    0.0000 F   0  0  0  0  0  0  0  0  0  0  0  0
   -0.8660    1.5000    0.0000 O   0  0  0  0  0  0  0  0  0  0  0  0
    0.0000    0.0000    0.0000 N   0  0  0  0  0  0  0  0  0  0  0  0
   -0.8660   -0.5000    0.0000 C   0  0  0  0  0  0  0  0  0  0  0  0
   -0.8660   -1.5000    0.0000 C   0  0  0  0  0  0  0  0  0  0  0  0
   -1.7321    0.0000    0.0000 O   0  0  0  0  0  0  0  0  0  0  0  0
  1  2  1  0  0  0  0
  1  3  2  0  0  0  0
  1  4  1  0  0  0  0
  2  5  1  0  0  0  0
  2  6  1  0  0  0  0
  4  7  1  0  0  0  0
  4  8  1  0  0  0  0
  5  9  1  6  0  0  0
  5 10  1  0  0  0  0
  7 11  1  0  0  0  0
  7 12  1  6  0  0  0
  8 13  1  0  0  0  0
 10 14  2  0  0  0  0
 10 15  1  0  0  0  0
 12 17  2  0  0  0  0
 12 18  1  0  0  0  0
 13 16  1  0  0  0  0
 14 19  1  0  0  0  0
 15 20  2  0  0  0  0
 16 11  1  6  0  0  0
 16 21  1  0  0  0  0
 17 22  1  0  0  0  0
 17 23  1  0  0  0  0
 18 24  2  0  0  0  0
 19 25  1  0  0  0  0
 19 26  2  0  0  0  0
 20 26  1  0  0  0  0
 20 27  1  0  0  0  0
 21 28  1  0  0  0  0
 21 29  1  0  0  0  0
 23 30  2  0  0  0  0
 24 30  1  0  0  0  0
 25 31  1  0  0  0  0
 25 32  1  0  0  0  0
 25 33  1  0  0  0  0
 27 34  1  0  0  0  0
 27 35  1  0  0  0  0
 27 36  1  0  0  0  0
 28 37  1  0  0  0  0
 29 38  1  0  0  0  0
 30 39  1  0  0  0  0
 37 40  2  0  0  0  0
 37 41  1  0  0  0  0
 38 41  1  0  0  0  0
 41 42  1  0  0  0  0
 42 43  1  0  0  0  0
 42 44  2  0  0  0  0
M  END
>  <Name/ID> (83)
GSK 525060; casopitant metabolite

>  <Article DOI> (83)
10.1124/dmd.110.035071

>  <Other References> (83)
Motta P. (2011).�Casopitant: In Vitro Data and SimCyp Simulation to Predict In Vivo Metabolic Interactions Involving Cytochrome P450 3A4.�Drug Metab Dispos,�39,�363-72

>  <CYP3A4 RI> (83)
1

>  <CAS> (83)
1072011-40-5

>  <CYP3A4 TDI> (83)
1

$$$$
84


 33 35  0  0  0  0  0  0  0  0999 V2000
    5.1962   -4.0000    0.0000 O   0  0  0  0  0  0  0  0  0  0  0  0
    4.3301   -4.5000    0.0000 C   0  0  0  0  0  0  0  0  0  0  0  0
    5.1962   -3.0000    0.0000 C   0  0  0  0  0  0  0  0  0  0  0  0
    4.3301   -2.5000    0.0000 C   0  0  0  0  0  0  0  0  0  0  0  0
    6.0622   -2.5000    0.0000 C   0  0  0  0  0  0  0  0  0  0  0  0
    4.3301   -1.5000    0.0000 C   0  0  0  0  0  0  0  0  0  0  0  0
    3.4641   -3.0000    0.0000 C   0  0  0  0  0  0  0  0  0  0  0  0
    6.9282   -3.0000    0.0000 C   0  0  0  0  0  0  0  0  0  0  0  0
    6.0622   -1.5000    0.0000 C   0  0  0  0  0  0  0  0  0  0  0  0
    3.4641   -1.0000    0.0000 O   0  0  0  0  0  0  0  0  0  0  0  0
    5.1962   -1.0000    0.0000 C   0  0  0  0  0  0  0  0  0  0  0  0
    3.4641   -4.0000    0.0000 O   0  0  0  0  0  0  0  0  0  0  0  0
    2.5981   -2.5000    0.0000 C   0  0  0  0  0  0  0  0  0  0  0  0
    7.7942   -2.5000    0.0000 C   0  0  0  0  0  0  0  0  0  0  0  0
    6.9282   -1.0000    0.0000 O   0  0  0  0  0  0  0  0  0  0  0  0
    2.5981   -1.5000    0.0000 C   0  0  0  0  0  0  0  0  0  0  0  0
    8.6603   -3.0000    0.0000 C   0  0  0  0  0  0  0  0  0  0  0  0
    7.7942   -1.5000    0.0000 C   0  0  0  0  0  0  0  0  0  0  0  0
    1.7321   -1.0000    0.0000 C   0  0  0  0  0  0  0  0  0  0  0  0
    9.5263   -2.5000    0.0000 C   0  0  0  0  0  0  0  0  0  0  0  0
    7.2942   -0.6340    0.0000 C   0  0  0  0  0  0  0  0  0  0  0  0
    6.7942   -1.5000    0.0000 C   0  0  0  0  0  0  0  0  0  0  0  0
    8.6603   -1.0000    0.0000 O   0  0  0  0  0  0  0  0  0  0  0  0
    0.8660   -1.5000    0.0000 C   0  0  0  0  0  0  0  0  0  0  0  0
    1.7321    0.0000    0.0000 C   0  0  0  0  0  0  0  0  0  0  0  0
   10.3923   -3.0000    0.0000 C   0  0  0  0  0  0  0  0  0  0  0  0
    0.8660   -2.5000    0.0000 O   0  0  0  0  0  0  0  0  0  0  0  0
    0.0000   -1.0000    0.0000 C   0  0  0  0  0  0  0  0  0  0  0  0
    0.8660    0.5000    0.0000 C   0  0  0  0  0  0  0  0  0  0  0  0
   10.3923   -4.0000    0.0000 C   0  0  0  0  0  0  0  0  0  0  0  0
   11.2583   -2.5000    0.0000 C   0  0  0  0  0  0  0  0  0  0  0  0
    0.0000   -0.0000    0.0000 C   0  0  0  0  0  0  0  0  0  0  0  0
   -0.8660    0.5000    0.0000 O   0  0  0  0  0  0  0  0  0  0  0  0
  1  2  1  0  0  0  0
  1  3  1  0  0  0  0
  3  4  2  0  0  0  0
  3  5  1  0  0  0  0
  4  6  1  0  0  0  0
  4  7  1  0  0  0  0
  5  8  1  0  0  0  0
  5  9  2  0  0  0  0
  6 10  1  0  0  0  0
  6 11  2  0  0  0  0
  7 12  2  0  0  0  0
  7 13  1  0  0  0  0
  8 14  1  0  0  0  0
  9 11  1  0  0  0  0
  9 15  1  0  0  0  0
 10 16  1  0  0  0  0
 13 16  1  0  0  0  0
 14 17  1  0  0  0  0
 14 18  1  0  0  0  0
 16 19  1  1  0  0  0
 17 20  1  0  0  0  0
 18 21  1  0  0  0  0
 18 22  1  0  0  0  0
 18 23  1  0  0  0  0
 19 24  2  0  0  0  0
 19 25  1  0  0  0  0
 20 26  2  0  0  0  0
 24 27  1  0  0  0  0
 24 28  1  0  0  0  0
 25 29  2  0  0  0  0
 26 30  1  0  0  0  0
 26 31  1  0  0  0  0
 28 32  2  0  0  0  0
 29 32  1  0  0  0  0
 32 33  1  0  0  0  0
M  END
>  <Name/ID> (84)
(2S)-6-[2-(3-hydroxyisopropyl)-5-methyl-4-hexenyl]-5-methoxy-7,2',4'-trihydroxyflavanone

>  <Other References> (84)
Li Y. (2018).�Drug interaction study of flavonoids toward CYP3A4 and their quantitative structure activity relationship (QSAR) analysis for predicting potential effects.�Toxicol Lett,�294,�27-36

>  <CYP3A4 RI> (84)
1

>  <CAS> (84)
1055308-59-2

$$$$
85


 22 25  0  0  0  0  0  0  0  0999 V2000
   -2.9345   -4.0827    0.0000 C   0  0  0  0  0  0  0  0  0  0  0  0
   -3.8005   -4.5827    0.0000 C   0  0  0  0  0  0  0  0  0  0  0  0
   -4.6665   -4.0827    0.0000 C   0  0  0  0  0  0  0  0  0  0  0  0
   -4.6665   -3.0827    0.0000 C   0  0  0  0  0  0  0  0  0  0  0  0
   -3.8005   -2.5827    0.0000 C   0  0  0  0  0  0  0  0  0  0  0  0
   -2.9345   -3.0827    0.0000 C   0  0  0  0  0  0  0  0  0  0  0  0
   -2.0685   -2.5827    0.0000 C   0  0  0  0  0  0  0  0  0  0  0  0
   -0.3364   -2.5827    0.0000 C   0  0  0  0  0  0  0  0  0  0  0  0
   -1.2024   -3.0827    0.0000 C   0  0  0  0  0  0  0  0  0  0  0  0
   -2.0685   -1.5827    0.0000 C   0  0  0  0  0  0  0  0  0  0  0  0
   -1.2024   -1.0827    0.0000 C   0  0  0  0  0  0  0  0  0  0  0  0
   -0.3364   -1.5827    0.0000 C   0  0  0  0  0  0  0  0  0  0  0  0
    0.4067   -0.9135    0.0000 C   0  0  0  0  0  0  0  0  0  0  0  0
   -0.9945   -0.1045    0.0000 C   0  0  0  0  0  0  0  0  0  0  0  0
    0.0000   -0.0000    0.0000 C   0  0  0  0  0  0  0  0  0  0  0  0
    1.3849   -1.1215    0.0000 C   0  0  0  0  0  0  0  0  0  0  0  0
    3.0322   -0.5862    0.0000 C   0  0  0  0  0  0  0  0  0  0  0  0
    2.0540   -0.3783    0.0000 C   0  0  0  0  0  0  0  0  0  0  0  0
    1.6939   -2.0725    0.0000 C   0  0  0  0  0  0  0  0  0  0  0  0
   -5.5326   -4.5827    0.0000 F   0  0  0  0  0  0  0  0  0  0  0  0
    2.6720   -2.2804    0.0000 C   0  0  0  0  0  0  0  0  0  0  0  0
    3.3412   -1.5373    0.0000 N   0  0  0  0  0  0  0  0  0  0  0  0
  1  2  2  0  0  0  0
  1  6  1  0  0  0  0
  2  3  1  0  0  0  0
  3  4  2  0  0  0  0
  3 20  1  0  0  0  0
  4  5  1  0  0  0  0
  5  6  2  0  0  0  0
  6  7  1  0  0  0  0
  7 10  1  0  0  0  0
  8  9  1  0  0  0  0
  8 12  2  0  0  0  0
  9  7  2  0  0  0  0
 10 11  2  0  0  0  0
 11 14  1  0  0  0  0
 12 11  1  0  0  0  0
 13 12  1  0  0  0  0
 13 16  1  0  0  0  0
 13 15  1  0  0  0  0
 14 15  1  0  0  0  0
 16 19  1  0  0  0  0
 17 18  1  0  0  0  0
 18 16  2  0  0  0  0
 19 21  2  0  0  0  0
 22 17  2  0  0  0  0
 22 21  1  0  0  0  0
M  END
>  <Name/ID> (85)
4-(5-(4-Fluorophenyl)-2,3-dihydro-1H-inden-1-yl)pyridine

>  <Article DOI> (85)
10.1021/jm800355c

>  <PMID> (85)
18672868

>  <Curation/DataSource> (85)
Curated from the literature by BindingDB

>  <PubChem CID> (85)
25033807

>  <PubChem SID> (85)
56412743

>  <Authors> (85)
Pinto-Bazurco Mendieta, MA; Negri, M; Jagusch, C; M&uuml;ller-Vieira, U; Lauterbach, T; Hartmann, RW

>  <CYP3A4 RI> (85)
1

>  <CAS> (85)
1051654-42-2

$$$$
86


 22 25  0  0  0  0  0  0  0  0999 V2000
    2.9345    4.0827    0.0000 C   0  0  0  0  0  0  0  0  0  0  0  0
    3.8005    4.5827    0.0000 C   0  0  0  0  0  0  0  0  0  0  0  0
    4.6665    4.0827    0.0000 C   0  0  0  0  0  0  0  0  0  0  0  0
    4.6665    3.0827    0.0000 C   0  0  0  0  0  0  0  0  0  0  0  0
    3.8005    2.5827    0.0000 C   0  0  0  0  0  0  0  0  0  0  0  0
    2.9345    3.0827    0.0000 C   0  0  0  0  0  0  0  0  0  0  0  0
    2.0685    2.5827    0.0000 C   0  0  0  0  0  0  0  0  0  0  0  0
    0.3364    2.5827    0.0000 C   0  0  0  0  0  0  0  0  0  0  0  0
    1.2024    3.0827    0.0000 C   0  0  0  0  0  0  0  0  0  0  0  0
    2.0685    1.5827    0.0000 C   0  0  0  0  0  0  0  0  0  0  0  0
    1.2024    1.0827    0.0000 C   0  0  0  0  0  0  0  0  0  0  0  0
    0.3364    1.5827    0.0000 C   0  0  0  0  0  0  0  0  0  0  0  0
   -0.4067    0.9135    0.0000 C   0  0  0  0  0  0  0  0  0  0  0  0
    0.9945    0.1045    0.0000 C   0  0  0  0  0  0  0  0  0  0  0  0
   -0.0000   -0.0000    0.0000 C   0  0  0  0  0  0  0  0  0  0  0  0
   -1.3849    1.1215    0.0000 C   0  0  0  0  0  0  0  0  0  0  0  0
   -3.0322    0.5862    0.0000 C   0  0  0  0  0  0  0  0  0  0  0  0
   -2.0540    0.3783    0.0000 C   0  0  0  0  0  0  0  0  0  0  0  0
   -1.6939    2.0725    0.0000 C   0  0  0  0  0  0  0  0  0  0  0  0
    5.5326    4.5827    0.0000 F   0  0  0  0  0  0  0  0  0  0  0  0
   -3.3412    1.5373    0.0000 C   0  0  0  0  0  0  0  0  0  0  0  0
   -2.6720    2.2804    0.0000 N   0  0  0  0  0  0  0  0  0  0  0  0
  1  2  2  0  0  0  0
  1  6  1  0  0  0  0
  2  3  1  0  0  0  0
  3  4  2  0  0  0  0
  3 20  1  0  0  0  0
  4  5  1  0  0  0  0
  5  6  2  0  0  0  0
  6  7  1  0  0  0  0
  7 10  1  0  0  0  0
  8  9  1  0  0  0  0
  8 12  2  0  0  0  0
  9  7  2  0  0  0  0
 10 11  2  0  0  0  0
 11 14  1  0  0  0  0
 12 11  1  0  0  0  0
 13 12  1  0  0  0  0
 13 16  1  0  0  0  0
 13 15  1  0  0  0  0
 14 15  1  0  0  0  0
 16 19  1  0  0  0  0
 17 18  1  0  0  0  0
 18 16  2  0  0  0  0
 19 22  2  0  0  0  0
 21 17  2  0  0  0  0
 21 22  1  0  0  0  0
M  END
>  <Name/ID> (86)
3-(5-(4-Fluorophenyl)-2,3-dihydro-1H-inden-1-yl)pyridine

>  <Article DOI> (86)
10.1021/jm800355c

>  <PMID> (86)
18672868

>  <Curation/DataSource> (86)
Curated from the literature by BindingDB

>  <PubChem CID> (86)
25033662

>  <PubChem SID> (86)
56412742

>  <Authors> (86)
Pinto-Bazurco Mendieta, MA; Negri, M; Jagusch, C; M&uuml;ller-Vieira, U; Lauterbach, T; Hartmann, RW

>  <CYP3A4 RI> (86)
1

>  <CAS> (86)
1051654-41-1

$$$$
87


 24 27  0  0  0  0  0  0  0  0999 V2000
    6.9282   -1.0000    0.0000 C   0  0  0  0  0  0  0  0  0  0  0  0
    7.7942   -1.5000    0.0000 C   0  0  0  0  0  0  0  0  0  0  0  0
    7.7942   -2.5000    0.0000 C   0  0  0  0  0  0  0  0  0  0  0  0
    6.9282   -3.0000    0.0000 C   0  0  0  0  0  0  0  0  0  0  0  0
    6.0622   -2.5000    0.0000 C   0  0  0  0  0  0  0  0  0  0  0  0
    6.0622   -1.5000    0.0000 C   0  0  0  0  0  0  0  0  0  0  0  0
    5.1962   -1.0000    0.0000 C   0  0  0  0  0  0  0  0  0  0  0  0
    3.4641   -1.0000    0.0000 C   0  0  0  0  0  0  0  0  0  0  0  0
    4.3301   -1.5000    0.0000 C   0  0  0  0  0  0  0  0  0  0  0  0
    5.1962    0.0000    0.0000 C   0  0  0  0  0  0  0  0  0  0  0  0
    3.4641    0.0000    0.0000 C   0  0  0  0  0  0  0  0  0  0  0  0
    4.3301    0.5000    0.0000 C   0  0  0  0  0  0  0  0  0  0  0  0
    2.5981    0.5000    0.0000 C   0  0  0  0  0  0  0  0  0  0  0  0
    4.3301    1.5000    0.0000 C   0  0  0  0  0  0  0  0  0  0  0  0
    3.4641    2.0000    0.0000 C   0  0  0  0  0  0  0  0  0  0  0  0
    2.5981    1.5000    0.0000 C   0  0  0  0  0  0  0  0  0  0  0  0
    1.7321    0.0000    0.0000 C   0  0  0  0  0  0  0  0  0  0  0  0
    0.8660   -1.5000    0.0000 C   0  0  0  0  0  0  0  0  0  0  0  0
    1.7321   -1.0000    0.0000 C   0  0  0  0  0  0  0  0  0  0  0  0
    0.8660    0.5000    0.0000 C   0  0  0  0  0  0  0  0  0  0  0  0
    0.0000   -0.0000    0.0000 C   0  0  0  0  0  0  0  0  0  0  0  0
    0.0000   -1.0000    0.0000 N   0  0  0  0  0  0  0  0  0  0  0  0
    8.6603   -3.0000    0.0000 O   0  0  0  0  0  0  0  0  0  0  0  0
    8.6603   -1.0000    0.0000 F   0  0  0  0  0  0  0  0  0  0  0  0
  1  2  2  0  0  0  0
  1  6  1  0  0  0  0
  2  3  1  0  0  0  0
  2 24  1  0  0  0  0
  3  4  2  0  0  0  0
  3 23  1  0  0  0  0
  4  5  1  0  0  0  0
  5  6  2  0  0  0  0
  6  7  1  0  0  0  0
  7 10  1  0  0  0  0
  8  9  1  0  0  0  0
  8 11  2  0  0  0  0
  9  7  2  0  0  0  0
 10 12  2  0  0  0  0
 11 12  1  0  0  0  0
 12 14  1  0  0  0  0
 13 11  1  0  0  0  0
 13 16  2  0  0  0  0
 13 17  1  0  0  0  0
 14 15  1  0  0  0  0
 15 16  1  0  0  0  0
 17 20  1  0  0  0  0
 18 19  1  0  0  0  0
 19 17  2  0  0  0  0
 20 21  2  0  0  0  0
 22 18  2  0  0  0  0
 22 21  1  0  0  0  0
M  END
>  <Name/ID> (87)
2-Fluoro-4-(5-(pyridin-4-yl)-7,8-dihydronaphthalen-2-yl)phenol

>  <Article DOI> (87)
10.1021/jm800355c

>  <PMID> (87)
18672868

>  <Curation/DataSource> (87)
Curated from the literature by BindingDB

>  <PubChem CID> (87)
25033805

>  <PubChem SID> (87)
56412741

>  <Authors> (87)
Pinto-Bazurco Mendieta, MA; Negri, M; Jagusch, C; M&uuml;ller-Vieira, U; Lauterbach, T; Hartmann, RW

>  <CYP3A4 RI> (87)
1

>  <CAS> (87)
1051654-40-0

$$$$
88


 24 27  0  0  0  0  0  0  0  0999 V2000
    6.9282   -1.0000    0.0000 C   0  0  0  0  0  0  0  0  0  0  0  0
    7.7942   -1.5000    0.0000 C   0  0  0  0  0  0  0  0  0  0  0  0
    7.7942   -2.5000    0.0000 C   0  0  0  0  0  0  0  0  0  0  0  0
    6.9282   -3.0000    0.0000 C   0  0  0  0  0  0  0  0  0  0  0  0
    6.0622   -2.5000    0.0000 C   0  0  0  0  0  0  0  0  0  0  0  0
    6.0622   -1.5000    0.0000 C   0  0  0  0  0  0  0  0  0  0  0  0
    5.1962   -1.0000    0.0000 C   0  0  0  0  0  0  0  0  0  0  0  0
    3.4641   -1.0000    0.0000 C   0  0  0  0  0  0  0  0  0  0  0  0
    4.3301   -1.5000    0.0000 C   0  0  0  0  0  0  0  0  0  0  0  0
    5.1962    0.0000    0.0000 C   0  0  0  0  0  0  0  0  0  0  0  0
    3.4641    0.0000    0.0000 C   0  0  0  0  0  0  0  0  0  0  0  0
    4.3301    0.5000    0.0000 C   0  0  0  0  0  0  0  0  0  0  0  0
    2.5981    0.5000    0.0000 C   0  0  0  0  0  0  0  0  0  0  0  0
    4.3301    1.5000    0.0000 C   0  0  0  0  0  0  0  0  0  0  0  0
    3.4641    2.0000    0.0000 C   0  0  0  0  0  0  0  0  0  0  0  0
    2.5981    1.5000    0.0000 C   0  0  0  0  0  0  0  0  0  0  0  0
    1.7321    0.0000    0.0000 C   0  0  0  0  0  0  0  0  0  0  0  0
    0.8660   -1.5000    0.0000 C   0  0  0  0  0  0  0  0  0  0  0  0
    1.7321   -1.0000    0.0000 C   0  0  0  0  0  0  0  0  0  0  0  0
    0.8660    0.5000    0.0000 C   0  0  0  0  0  0  0  0  0  0  0  0
    0.0000   -0.0000    0.0000 C   0  0  0  0  0  0  0  0  0  0  0  0
    0.0000   -1.0000    0.0000 N   0  0  0  0  0  0  0  0  0  0  0  0
    8.6603   -3.0000    0.0000 O   0  0  0  0  0  0  0  0  0  0  0  0
    8.6603   -1.0000    0.0000 O   0  0  0  0  0  0  0  0  0  0  0  0
  1  2  2  0  0  0  0
  1  6  1  0  0  0  0
  2  3  1  0  0  0  0
  2 24  1  0  0  0  0
  3  4  2  0  0  0  0
  3 23  1  0  0  0  0
  4  5  1  0  0  0  0
  5  6  2  0  0  0  0
  6  7  1  0  0  0  0
  7 10  1  0  0  0  0
  8  9  1  0  0  0  0
  8 11  2  0  0  0  0
  9  7  2  0  0  0  0
 10 12  2  0  0  0  0
 11 12  1  0  0  0  0
 12 14  1  0  0  0  0
 13 11  1  0  0  0  0
 13 16  2  0  0  0  0
 13 17  1  0  0  0  0
 14 15  1  0  0  0  0
 15 16  1  0  0  0  0
 17 20  1  0  0  0  0
 18 19  1  0  0  0  0
 19 17  2  0  0  0  0
 20 21  2  0  0  0  0
 22 18  2  0  0  0  0
 22 21  1  0  0  0  0
M  END
>  <Name/ID> (88)
4-(5-(Pyridin-4-yl)-7,8-dihydronaphthalen-2-yl)benzene-1,2-diol

>  <Article DOI> (88)
10.1021/jm800355c

>  <PMID> (88)
18672868

>  <Curation/DataSource> (88)
Curated from the literature by BindingDB

>  <PubChem CID> (88)
25033660

>  <PubChem SID> (88)
56412740

>  <Authors> (88)
Pinto-Bazurco Mendieta, MA; Negri, M; Jagusch, C; M&uuml;ller-Vieira, U; Lauterbach, T; Hartmann, RW

>  <CYP3A4 RI> (88)
1

>  <CAS> (88)
1051654-39-7

$$$$
89


 24 27  0  0  0  0  0  0  0  0999 V2000
   -6.9282    1.0000    0.0000 C   0  0  0  0  0  0  0  0  0  0  0  0
   -7.7942    1.5000    0.0000 C   0  0  0  0  0  0  0  0  0  0  0  0
   -7.7942    2.5000    0.0000 C   0  0  0  0  0  0  0  0  0  0  0  0
   -6.9282    3.0000    0.0000 C   0  0  0  0  0  0  0  0  0  0  0  0
   -6.0622    2.5000    0.0000 C   0  0  0  0  0  0  0  0  0  0  0  0
   -6.0622    1.5000    0.0000 C   0  0  0  0  0  0  0  0  0  0  0  0
   -5.1962    1.0000    0.0000 C   0  0  0  0  0  0  0  0  0  0  0  0
   -3.4641    1.0000    0.0000 C   0  0  0  0  0  0  0  0  0  0  0  0
   -4.3301    1.5000    0.0000 C   0  0  0  0  0  0  0  0  0  0  0  0
   -5.1962   -0.0000    0.0000 C   0  0  0  0  0  0  0  0  0  0  0  0
   -3.4641   -0.0000    0.0000 C   0  0  0  0  0  0  0  0  0  0  0  0
   -4.3301   -0.5000    0.0000 C   0  0  0  0  0  0  0  0  0  0  0  0
   -2.5981   -0.5000    0.0000 C   0  0  0  0  0  0  0  0  0  0  0  0
   -4.3301   -1.5000    0.0000 C   0  0  0  0  0  0  0  0  0  0  0  0
   -3.4641   -2.0000    0.0000 C   0  0  0  0  0  0  0  0  0  0  0  0
   -2.5981   -1.5000    0.0000 C   0  0  0  0  0  0  0  0  0  0  0  0
   -1.7321   -0.0000    0.0000 C   0  0  0  0  0  0  0  0  0  0  0  0
   -0.8660    1.5000    0.0000 C   0  0  0  0  0  0  0  0  0  0  0  0
   -1.7321    1.0000    0.0000 C   0  0  0  0  0  0  0  0  0  0  0  0
   -0.8660   -0.5000    0.0000 C   0  0  0  0  0  0  0  0  0  0  0  0
    0.0000    0.0000    0.0000 C   0  0  0  0  0  0  0  0  0  0  0  0
   -0.0000    1.0000    0.0000 N   0  0  0  0  0  0  0  0  0  0  0  0
   -8.6603    1.0000    0.0000 F   0  0  0  0  0  0  0  0  0  0  0  0
   -8.6603    3.0000    0.0000 F   0  0  0  0  0  0  0  0  0  0  0  0
  1  2  2  0  0  0  0
  1  6  1  0  0  0  0
  2  3  1  0  0  0  0
  2 23  1  0  0  0  0
  3  4  2  0  0  0  0
  3 24  1  0  0  0  0
  4  5  1  0  0  0  0
  5  6  2  0  0  0  0
  6  7  1  0  0  0  0
  7 10  1  0  0  0  0
  8  9  1  0  0  0  0
  8 11  2  0  0  0  0
  9  7  2  0  0  0  0
 10 12  2  0  0  0  0
 11 12  1  0  0  0  0
 12 14  1  0  0  0  0
 13 11  1  0  0  0  0
 13 16  2  0  0  0  0
 13 17  1  0  0  0  0
 14 15  1  0  0  0  0
 15 16  1  0  0  0  0
 17 20  1  0  0  0  0
 18 19  1  0  0  0  0
 19 17  2  0  0  0  0
 20 21  2  0  0  0  0
 22 18  2  0  0  0  0
 22 21  1  0  0  0  0
M  END
>  <Name/ID> (89)
4-(6-(3,4-Difluorophenyl)-3,4-dihydronaphthalen-1-yl)pyridine

>  <Article DOI> (89)
10.1021/jm800355c

>  <PMID> (89)
18672868

>  <Curation/DataSource> (89)
Curated from the literature by BindingDB

>  <PubChem CID> (89)
25033658

>  <PubChem SID> (89)
56412739

>  <Authors> (89)
Pinto-Bazurco Mendieta, MA; Negri, M; Jagusch, C; M&uuml;ller-Vieira, U; Lauterbach, T; Hartmann, RW

>  <CYP3A4 RI> (89)
1

>  <CAS> (89)
1051654-38-6

$$$$
90


 23 26  0  0  0  0  0  0  0  0999 V2000
   -6.9282    1.0000    0.0000 C   0  0  0  0  0  0  0  0  0  0  0  0
   -7.7942    1.5000    0.0000 C   0  0  0  0  0  0  0  0  0  0  0  0
   -7.7942    2.5000    0.0000 C   0  0  0  0  0  0  0  0  0  0  0  0
   -6.9282    3.0000    0.0000 C   0  0  0  0  0  0  0  0  0  0  0  0
   -6.0622    2.5000    0.0000 C   0  0  0  0  0  0  0  0  0  0  0  0
   -6.0622    1.5000    0.0000 C   0  0  0  0  0  0  0  0  0  0  0  0
   -5.1962    1.0000    0.0000 C   0  0  0  0  0  0  0  0  0  0  0  0
   -3.4641    1.0000    0.0000 C   0  0  0  0  0  0  0  0  0  0  0  0
   -4.3301    1.5000    0.0000 C   0  0  0  0  0  0  0  0  0  0  0  0
   -5.1962   -0.0000    0.0000 C   0  0  0  0  0  0  0  0  0  0  0  0
   -3.4641   -0.0000    0.0000 C   0  0  0  0  0  0  0  0  0  0  0  0
   -4.3301   -0.5000    0.0000 C   0  0  0  0  0  0  0  0  0  0  0  0
   -2.5981   -0.5000    0.0000 C   0  0  0  0  0  0  0  0  0  0  0  0
   -4.3301   -1.5000    0.0000 C   0  0  0  0  0  0  0  0  0  0  0  0
   -3.4641   -2.0000    0.0000 C   0  0  0  0  0  0  0  0  0  0  0  0
   -2.5981   -1.5000    0.0000 C   0  0  0  0  0  0  0  0  0  0  0  0
   -1.7321   -0.0000    0.0000 C   0  0  0  0  0  0  0  0  0  0  0  0
   -0.8660    1.5000    0.0000 C   0  0  0  0  0  0  0  0  0  0  0  0
   -1.7321    1.0000    0.0000 C   0  0  0  0  0  0  0  0  0  0  0  0
   -0.8660   -0.5000    0.0000 C   0  0  0  0  0  0  0  0  0  0  0  0
    0.0000    0.0000    0.0000 C   0  0  0  0  0  0  0  0  0  0  0  0
   -0.0000    1.0000    0.0000 N   0  0  0  0  0  0  0  0  0  0  0  0
   -8.6603    3.0000    0.0000 F   0  0  0  0  0  0  0  0  0  0  0  0
  1  2  2  0  0  0  0
  1  6  1  0  0  0  0
  2  3  1  0  0  0  0
  3  4  2  0  0  0  0
  3 23  1  0  0  0  0
  4  5  1  0  0  0  0
  5  6  2  0  0  0  0
  6  7  1  0  0  0  0
  7 10  1  0  0  0  0
  8  9  1  0  0  0  0
  8 11  2  0  0  0  0
  9  7  2  0  0  0  0
 10 12  2  0  0  0  0
 11 12  1  0  0  0  0
 12 14  1  0  0  0  0
 13 11  1  0  0  0  0
 13 16  2  0  0  0  0
 13 17  1  0  0  0  0
 14 15  1  0  0  0  0
 15 16  1  0  0  0  0
 17 20  1  0  0  0  0
 18 19  1  0  0  0  0
 19 17  2  0  0  0  0
 20 21  2  0  0  0  0
 22 18  2  0  0  0  0
 22 21  1  0  0  0  0
M  END
>  <Name/ID> (90)
4-(6-(4-Fluorophenyl)-3,4-dihydronaphthalen-1-yl)pyridine

>  <Article DOI> (90)
10.1021/jm800355c

>  <PMID> (90)
18672868

>  <Curation/DataSource> (90)
Curated from the literature by BindingDB

>  <PubChem CID> (90)
25033735

>  <PubChem SID> (90)
56412738

>  <Authors> (90)
Pinto-Bazurco Mendieta, MA; Negri, M; Jagusch, C; M&uuml;ller-Vieira, U; Lauterbach, T; Hartmann, RW

>  <CYP3A4 RI> (90)
1

>  <CAS> (90)
1051654-37-5

$$$$
91


 23 26  0  0  0  0  0  0  0  0999 V2000
   -5.6065   -1.8023    0.0000 C   0  0  0  0  0  0  0  0  0  0  0  0
   -6.4726   -2.3023    0.0000 C   0  0  0  0  0  0  0  0  0  0  0  0
   -7.3386   -1.8023    0.0000 C   0  0  0  0  0  0  0  0  0  0  0  0
   -7.3386   -0.8023    0.0000 C   0  0  0  0  0  0  0  0  0  0  0  0
   -6.4726   -0.3023    0.0000 C   0  0  0  0  0  0  0  0  0  0  0  0
   -5.6065   -0.8023    0.0000 C   0  0  0  0  0  0  0  0  0  0  0  0
   -4.7405   -0.3023    0.0000 C   0  0  0  0  0  0  0  0  0  0  0  0
   -3.0085   -0.3023    0.0000 C   0  0  0  0  0  0  0  0  0  0  0  0
   -3.8745   -0.8023    0.0000 C   0  0  0  0  0  0  0  0  0  0  0  0
   -4.7405    0.6977    0.0000 C   0  0  0  0  0  0  0  0  0  0  0  0
   -3.8745    1.1977    0.0000 C   0  0  0  0  0  0  0  0  0  0  0  0
   -3.0085    0.6977    0.0000 C   0  0  0  0  0  0  0  0  0  0  0  0
   -2.2653    1.3669    0.0000 C   0  0  0  0  0  0  0  0  0  0  0  0
   -3.6666    2.1759    0.0000 C   0  0  0  0  0  0  0  0  0  0  0  0
   -2.6720    2.2804    0.0000 C   0  0  0  0  0  0  0  0  0  0  0  0
   -1.2872    1.1590    0.0000 C   0  0  0  0  0  0  0  0  0  0  0  0
    0.3601    1.6942    0.0000 C   0  0  0  0  0  0  0  0  0  0  0  0
   -0.6180    1.9021    0.0000 C   0  0  0  0  0  0  0  0  0  0  0  0
   -0.9781    0.2079    0.0000 C   0  0  0  0  0  0  0  0  0  0  0  0
    0.0000   -0.0000    0.0000 C   0  0  0  0  0  0  0  0  0  0  0  0
    0.6691    0.7431    0.0000 N   0  0  0  0  0  0  0  0  0  0  0  0
   -8.2046   -2.3023    0.0000 O   0  0  0  0  0  0  0  0  0  0  0  0
   -8.2046   -3.3023    0.0000 C   0  0  0  0  0  0  0  0  0  0  0  0
  1  2  2  0  0  0  0
  1  6  1  0  0  0  0
  2  3  1  0  0  0  0
  3  4  2  0  0  0  0
  3 22  1  0  0  0  0
  4  5  1  0  0  0  0
  5  6  2  0  0  0  0
  6  7  1  0  0  0  0
  7 10  1  0  0  0  0
  8  9  1  0  0  0  0
  8 12  2  0  0  0  0
  9  7  2  0  0  0  0
 10 11  2  0  0  0  0
 11 14  1  0  0  0  0
 12 11  1  0  0  0  0
 13 12  1  0  0  0  0
 13 15  2  0  0  0  0
 13 16  1  0  0  0  0
 14 15  1  0  0  0  0
 16 19  1  0  0  0  0
 17 18  1  0  0  0  0
 18 16  2  0  0  0  0
 19 20  2  0  0  0  0
 21 17  2  0  0  0  0
 21 20  1  0  0  0  0
 22 23  1  0  0  0  0
M  END
>  <Name/ID> (91)
4-(5-(4-Methoxyphenyl)-3H-inden-1-yl)pyridine

>  <Article DOI> (91)
10.1021/jm800355c

>  <PMID> (91)
18672868

>  <Curation/DataSource> (91)
Curated from the literature by BindingDB

>  <PubChem CID> (91)
25033656

>  <PubChem SID> (91)
56412737

>  <Authors> (91)
Pinto-Bazurco Mendieta, MA; Negri, M; Jagusch, C; M&uuml;ller-Vieira, U; Lauterbach, T; Hartmann, RW

>  <CYP3A4 RI> (91)
1

>  <CAS> (91)
1051654-36-4

$$$$
92


 22 25  0  0  0  0  0  0  0  0999 V2000
   -5.6065   -1.8023    0.0000 C   0  0  0  0  0  0  0  0  0  0  0  0
   -6.4726   -2.3023    0.0000 C   0  0  0  0  0  0  0  0  0  0  0  0
   -7.3386   -1.8023    0.0000 C   0  0  0  0  0  0  0  0  0  0  0  0
   -7.3386   -0.8023    0.0000 C   0  0  0  0  0  0  0  0  0  0  0  0
   -6.4726   -0.3023    0.0000 C   0  0  0  0  0  0  0  0  0  0  0  0
   -5.6065   -0.8023    0.0000 C   0  0  0  0  0  0  0  0  0  0  0  0
   -4.7405   -0.3023    0.0000 C   0  0  0  0  0  0  0  0  0  0  0  0
   -3.0085   -0.3023    0.0000 C   0  0  0  0  0  0  0  0  0  0  0  0
   -3.8745   -0.8023    0.0000 C   0  0  0  0  0  0  0  0  0  0  0  0
   -4.7405    0.6977    0.0000 C   0  0  0  0  0  0  0  0  0  0  0  0
   -8.2046   -2.3023    0.0000 F   0  0  0  0  0  0  0  0  0  0  0  0
   -3.8745    1.1977    0.0000 C   0  0  0  0  0  0  0  0  0  0  0  0
   -3.0085    0.6977    0.0000 C   0  0  0  0  0  0  0  0  0  0  0  0
   -2.2653    1.3669    0.0000 C   0  0  0  0  0  0  0  0  0  0  0  0
   -3.6666    2.1759    0.0000 C   0  0  0  0  0  0  0  0  0  0  0  0
   -2.6720    2.2804    0.0000 C   0  0  0  0  0  0  0  0  0  0  0  0
   -1.2872    1.1590    0.0000 C   0  0  0  0  0  0  0  0  0  0  0  0
    0.3601    1.6942    0.0000 C   0  0  0  0  0  0  0  0  0  0  0  0
   -0.6180    1.9021    0.0000 C   0  0  0  0  0  0  0  0  0  0  0  0
   -0.9781    0.2079    0.0000 C   0  0  0  0  0  0  0  0  0  0  0  0
    0.0000   -0.0000    0.0000 C   0  0  0  0  0  0  0  0  0  0  0  0
    0.6691    0.7431    0.0000 N   0  0  0  0  0  0  0  0  0  0  0  0
  1  2  2  0  0  0  0
  1  6  1  0  0  0  0
  2  3  1  0  0  0  0
  3  4  2  0  0  0  0
  3 11  1  0  0  0  0
  4  5  1  0  0  0  0
  5  6  2  0  0  0  0
  6  7  1  0  0  0  0
  7 10  1  0  0  0  0
  8  9  1  0  0  0  0
  8 13  2  0  0  0  0
  9  7  2  0  0  0  0
 10 12  2  0  0  0  0
 12 15  1  0  0  0  0
 13 12  1  0  0  0  0
 14 13  1  0  0  0  0
 14 16  2  0  0  0  0
 14 17  1  0  0  0  0
 15 16  1  0  0  0  0
 17 20  1  0  0  0  0
 18 19  1  0  0  0  0
 19 17  2  0  0  0  0
 20 21  2  0  0  0  0
 22 18  2  0  0  0  0
 22 21  1  0  0  0  0
M  END
>  <Name/ID> (92)
4-(5-(4-Fluorophenyl)-3H-inden-1-yl)pyridine

>  <Article DOI> (92)
10.1021/jm800355c

>  <PMID> (92)
18672868

>  <Curation/DataSource> (92)
Curated from the literature by BindingDB

>  <PubChem CID> (92)
25033733

>  <PubChem SID> (92)
56412736

>  <Authors> (92)
Pinto-Bazurco Mendieta, MA; Negri, M; Jagusch, C; M&uuml;ller-Vieira, U; Lauterbach, T; Hartmann, RW

>  <CYP3A4 RI> (92)
1

>  <CAS> (92)
1051654-35-3

$$$$
93


 22 25  0  0  0  0  0  0  0  0999 V2000
    5.6065    1.8023    0.0000 C   0  0  0  0  0  0  0  0  0  0  0  0
    6.4726    2.3023    0.0000 C   0  0  0  0  0  0  0  0  0  0  0  0
    7.3386    1.8023    0.0000 C   0  0  0  0  0  0  0  0  0  0  0  0
    7.3386    0.8023    0.0000 C   0  0  0  0  0  0  0  0  0  0  0  0
    6.4726    0.3023    0.0000 C   0  0  0  0  0  0  0  0  0  0  0  0
    5.6065    0.8023    0.0000 C   0  0  0  0  0  0  0  0  0  0  0  0
    4.7405    0.3023    0.0000 C   0  0  0  0  0  0  0  0  0  0  0  0
    3.0085    0.3023    0.0000 C   0  0  0  0  0  0  0  0  0  0  0  0
    3.8745    0.8023    0.0000 C   0  0  0  0  0  0  0  0  0  0  0  0
    4.7405   -0.6977    0.0000 C   0  0  0  0  0  0  0  0  0  0  0  0
    8.2046    2.3023    0.0000 F   0  0  0  0  0  0  0  0  0  0  0  0
    3.8745   -1.1977    0.0000 C   0  0  0  0  0  0  0  0  0  0  0  0
    3.0085   -0.6977    0.0000 C   0  0  0  0  0  0  0  0  0  0  0  0
    2.2653   -1.3669    0.0000 C   0  0  0  0  0  0  0  0  0  0  0  0
    3.6666   -2.1759    0.0000 C   0  0  0  0  0  0  0  0  0  0  0  0
    2.6720   -2.2804    0.0000 C   0  0  0  0  0  0  0  0  0  0  0  0
    1.2872   -1.1590    0.0000 C   0  0  0  0  0  0  0  0  0  0  0  0
   -0.6691   -0.7431    0.0000 C   0  0  0  0  0  0  0  0  0  0  0  0
   -0.3601   -1.6942    0.0000 C   0  0  0  0  0  0  0  0  0  0  0  0
    0.6180   -1.9021    0.0000 C   0  0  0  0  0  0  0  0  0  0  0  0
    0.9781   -0.2079    0.0000 C   0  0  0  0  0  0  0  0  0  0  0  0
   -0.0000   -0.0000    0.0000 N   0  0  0  0  0  0  0  0  0  0  0  0
  1  2  2  0  0  0  0
  1  6  1  0  0  0  0
  2  3  1  0  0  0  0
  3  4  2  0  0  0  0
  3 11  1  0  0  0  0
  4  5  1  0  0  0  0
  5  6  2  0  0  0  0
  6  7  1  0  0  0  0
  7 10  1  0  0  0  0
  8  9  1  0  0  0  0
  8 13  2  0  0  0  0
  9  7  2  0  0  0  0
 10 12  2  0  0  0  0
 12 15  1  0  0  0  0
 13 12  1  0  0  0  0
 14 13  1  0  0  0  0
 14 16  2  0  0  0  0
 14 17  1  0  0  0  0
 15 16  1  0  0  0  0
 17 21  1  0  0  0  0
 18 19  2  0  0  0  0
 18 22  1  0  0  0  0
 19 20  1  0  0  0  0
 20 17  2  0  0  0  0
 21 22  2  0  0  0  0
M  END
>  <Name/ID> (93)
3-(5-(4-Fluorophenyl)-3H-inden-1-yl)pyridine

>  <Article DOI> (93)
10.1021/jm800355c

>  <PMID> (93)
18672868

>  <Curation/DataSource> (93)
Curated from the literature by BindingDB

>  <PubChem CID> (93)
25033654

>  <PubChem SID> (93)
56412735

>  <Authors> (93)
Pinto-Bazurco Mendieta, MA; Negri, M; Jagusch, C; M&uuml;ller-Vieira, U; Lauterbach, T; Hartmann, RW

>  <CYP3A4 RI> (93)
1

>  <CAS> (93)
1051654-34-2

$$$$
94


 24 27  0  0  0  0  0  0  0  0999 V2000
    6.9282   -1.0000    0.0000 C   0  0  0  0  0  0  0  0  0  0  0  0
    7.7942   -1.5000    0.0000 C   0  0  0  0  0  0  0  0  0  0  0  0
    7.7942   -2.5000    0.0000 C   0  0  0  0  0  0  0  0  0  0  0  0
    6.9282   -3.0000    0.0000 C   0  0  0  0  0  0  0  0  0  0  0  0
    6.0622   -2.5000    0.0000 C   0  0  0  0  0  0  0  0  0  0  0  0
    6.0622   -1.5000    0.0000 C   0  0  0  0  0  0  0  0  0  0  0  0
    5.1962   -1.0000    0.0000 C   0  0  0  0  0  0  0  0  0  0  0  0
    3.4641   -1.0000    0.0000 C   0  0  0  0  0  0  0  0  0  0  0  0
    4.3301   -1.5000    0.0000 C   0  0  0  0  0  0  0  0  0  0  0  0
    5.1962    0.0000    0.0000 C   0  0  0  0  0  0  0  0  0  0  0  0
    3.4641    0.0000    0.0000 C   0  0  0  0  0  0  0  0  0  0  0  0
    4.3301    0.5000    0.0000 C   0  0  0  0  0  0  0  0  0  0  0  0
    2.5981    0.5000    0.0000 C   0  0  0  0  0  0  0  0  0  0  0  0
    4.3301    1.5000    0.0000 C   0  0  0  0  0  0  0  0  0  0  0  0
    3.4641    2.0000    0.0000 C   0  0  0  0  0  0  0  0  0  0  0  0
    2.5981    1.5000    0.0000 C   0  0  0  0  0  0  0  0  0  0  0  0
    1.7321    0.0000    0.0000 C   0  0  0  0  0  0  0  0  0  0  0  0
    0.8660   -1.5000    0.0000 C   0  0  0  0  0  0  0  0  0  0  0  0
    1.7321   -1.0000    0.0000 C   0  0  0  0  0  0  0  0  0  0  0  0
    0.8660    0.5000    0.0000 C   0  0  0  0  0  0  0  0  0  0  0  0
    0.0000   -0.0000    0.0000 C   0  0  0  0  0  0  0  0  0  0  0  0
    0.0000   -1.0000    0.0000 N   0  0  0  0  0  0  0  0  0  0  0  0
    8.6603   -3.0000    0.0000 O   0  0  0  0  0  0  0  0  0  0  0  0
    8.6603   -1.0000    0.0000 F   0  0  0  0  0  0  0  0  0  0  0  0
  1  2  2  0  0  0  0
  1  6  1  0  0  0  0
  2  3  1  0  0  0  0
  2 24  1  0  0  0  0
  3  4  2  0  0  0  0
  3 23  1  0  0  0  0
  4  5  1  0  0  0  0
  5  6  2  0  0  0  0
  6  7  1  0  0  0  0
  7 10  1  0  0  0  0
  8  9  1  0  0  0  0
  8 11  2  0  0  0  0
  9  7  2  0  0  0  0
 10 12  2  0  0  0  0
 11 12  1  0  0  0  0
 12 14  1  0  0  0  0
 13 11  1  0  0  0  0
 13 16  1  0  0  0  0
 13 17  1  0  0  0  0
 14 15  1  0  0  0  0
 15 16  1  0  0  0  0
 17 20  1  0  0  0  0
 18 19  1  0  0  0  0
 19 17  2  0  0  0  0
 20 21  2  0  0  0  0
 22 18  2  0  0  0  0
 22 21  1  0  0  0  0
M  END
>  <Name/ID> (94)
2-Fluoro-4-(5-(pyridin-4-yl)-5,6,7,8-tetrahydronaphthalen-2-yl)phenol

>  <Article DOI> (94)
10.1021/jm800355c

>  <PMID> (94)
18672868

>  <Curation/DataSource> (94)
Curated from the literature by BindingDB

>  <PubChem CID> (94)
25033811

>  <PubChem SID> (94)
56412747

>  <Authors> (94)
Pinto-Bazurco Mendieta, MA; Negri, M; Jagusch, C; M&uuml;ller-Vieira, U; Lauterbach, T; Hartmann, RW

>  <CYP3A4 RI> (94)
1

>  <CAS> (94)
1051380-50-7

$$$$
95


 24 27  0  0  0  0  0  0  0  0999 V2000
   -6.9282    1.0000    0.0000 C   0  0  0  0  0  0  0  0  0  0  0  0
   -7.7942    1.5000    0.0000 C   0  0  0  0  0  0  0  0  0  0  0  0
   -7.7942    2.5000    0.0000 C   0  0  0  0  0  0  0  0  0  0  0  0
   -6.9282    3.0000    0.0000 C   0  0  0  0  0  0  0  0  0  0  0  0
   -6.0622    2.5000    0.0000 C   0  0  0  0  0  0  0  0  0  0  0  0
   -6.0622    1.5000    0.0000 C   0  0  0  0  0  0  0  0  0  0  0  0
   -5.1962    1.0000    0.0000 C   0  0  0  0  0  0  0  0  0  0  0  0
   -3.4641    1.0000    0.0000 C   0  0  0  0  0  0  0  0  0  0  0  0
   -4.3301    1.5000    0.0000 C   0  0  0  0  0  0  0  0  0  0  0  0
   -5.1962   -0.0000    0.0000 C   0  0  0  0  0  0  0  0  0  0  0  0
   -3.4641   -0.0000    0.0000 C   0  0  0  0  0  0  0  0  0  0  0  0
   -4.3301   -0.5000    0.0000 C   0  0  0  0  0  0  0  0  0  0  0  0
   -2.5981   -0.5000    0.0000 C   0  0  0  0  0  0  0  0  0  0  0  0
   -4.3301   -1.5000    0.0000 C   0  0  0  0  0  0  0  0  0  0  0  0
   -3.4641   -2.0000    0.0000 C   0  0  0  0  0  0  0  0  0  0  0  0
   -2.5981   -1.5000    0.0000 C   0  0  0  0  0  0  0  0  0  0  0  0
   -1.7321   -0.0000    0.0000 C   0  0  0  0  0  0  0  0  0  0  0  0
   -0.8660    1.5000    0.0000 C   0  0  0  0  0  0  0  0  0  0  0  0
   -1.7321    1.0000    0.0000 C   0  0  0  0  0  0  0  0  0  0  0  0
   -0.8660   -0.5000    0.0000 C   0  0  0  0  0  0  0  0  0  0  0  0
    0.0000    0.0000    0.0000 C   0  0  0  0  0  0  0  0  0  0  0  0
   -0.0000    1.0000    0.0000 N   0  0  0  0  0  0  0  0  0  0  0  0
   -8.6603    1.0000    0.0000 O   0  0  0  0  0  0  0  0  0  0  0  0
   -8.6603    3.0000    0.0000 O   0  0  0  0  0  0  0  0  0  0  0  0
  1  2  2  0  0  0  0
  1  6  1  0  0  0  0
  2  3  1  0  0  0  0
  2 23  1  0  0  0  0
  3  4  2  0  0  0  0
  3 24  1  0  0  0  0
  4  5  1  0  0  0  0
  5  6  2  0  0  0  0
  6  7  1  0  0  0  0
  7 10  1  0  0  0  0
  8  9  1  0  0  0  0
  8 11  2  0  0  0  0
  9  7  2  0  0  0  0
 10 12  2  0  0  0  0
 11 12  1  0  0  0  0
 12 14  1  0  0  0  0
 13 11  1  0  0  0  0
 13 16  1  0  0  0  0
 13 17  1  0  0  0  0
 14 15  1  0  0  0  0
 15 16  1  0  0  0  0
 17 20  1  0  0  0  0
 18 19  1  0  0  0  0
 19 17  2  0  0  0  0
 20 21  2  0  0  0  0
 22 18  2  0  0  0  0
 22 21  1  0  0  0  0
M  END
>  <Name/ID> (95)
4-(5-(Pyridin-4-yl)-5,6,7,8-tetrahydronaphthalen-2-yl)benzene-1,2-diol

>  <Article DOI> (95)
10.1021/jm800355c

>  <PMID> (95)
18672868

>  <Curation/DataSource> (95)
Curated from the literature by BindingDB

>  <PubChem CID> (95)
25033728

>  <PubChem SID> (95)
56412746

>  <Authors> (95)
Pinto-Bazurco Mendieta, MA; Negri, M; Jagusch, C; M&uuml;ller-Vieira, U; Lauterbach, T; Hartmann, RW

>  <CYP3A4 RI> (95)
1

>  <CAS> (95)
1051380-49-4

$$$$
96


 24 27  0  0  0  0  0  0  0  0999 V2000
    6.9282   -1.0000    0.0000 C   0  0  0  0  0  0  0  0  0  0  0  0
    7.7942   -1.5000    0.0000 C   0  0  0  0  0  0  0  0  0  0  0  0
    7.7942   -2.5000    0.0000 C   0  0  0  0  0  0  0  0  0  0  0  0
    6.9282   -3.0000    0.0000 C   0  0  0  0  0  0  0  0  0  0  0  0
    6.0622   -2.5000    0.0000 C   0  0  0  0  0  0  0  0  0  0  0  0
    6.0622   -1.5000    0.0000 C   0  0  0  0  0  0  0  0  0  0  0  0
    5.1962   -1.0000    0.0000 C   0  0  0  0  0  0  0  0  0  0  0  0
    3.4641   -1.0000    0.0000 C   0  0  0  0  0  0  0  0  0  0  0  0
    4.3301   -1.5000    0.0000 C   0  0  0  0  0  0  0  0  0  0  0  0
    5.1962    0.0000    0.0000 C   0  0  0  0  0  0  0  0  0  0  0  0
    8.6603   -3.0000    0.0000 F   0  0  0  0  0  0  0  0  0  0  0  0
    3.4641    0.0000    0.0000 C   0  0  0  0  0  0  0  0  0  0  0  0
    4.3301    0.5000    0.0000 C   0  0  0  0  0  0  0  0  0  0  0  0
    2.5981    0.5000    0.0000 C   0  0  0  0  0  0  0  0  0  0  0  0
    4.3301    1.5000    0.0000 C   0  0  0  0  0  0  0  0  0  0  0  0
    3.4641    2.0000    0.0000 C   0  0  0  0  0  0  0  0  0  0  0  0
    2.5981    1.5000    0.0000 C   0  0  0  0  0  0  0  0  0  0  0  0
    1.7321    0.0000    0.0000 C   0  0  0  0  0  0  0  0  0  0  0  0
    0.8660   -1.5000    0.0000 C   0  0  0  0  0  0  0  0  0  0  0  0
    1.7321   -1.0000    0.0000 C   0  0  0  0  0  0  0  0  0  0  0  0
    0.8660    0.5000    0.0000 C   0  0  0  0  0  0  0  0  0  0  0  0
    0.0000   -0.0000    0.0000 C   0  0  0  0  0  0  0  0  0  0  0  0
    0.0000   -1.0000    0.0000 N   0  0  0  0  0  0  0  0  0  0  0  0
    8.6603   -1.0000    0.0000 F   0  0  0  0  0  0  0  0  0  0  0  0
  1  2  2  0  0  0  0
  1  6  1  0  0  0  0
  2  3  1  0  0  0  0
  2 24  1  0  0  0  0
  3  4  2  0  0  0  0
  3 11  1  0  0  0  0
  4  5  1  0  0  0  0
  5  6  2  0  0  0  0
  6  7  1  0  0  0  0
  7 10  1  0  0  0  0
  8  9  1  0  0  0  0
  8 12  2  0  0  0  0
  9  7  2  0  0  0  0
 10 13  2  0  0  0  0
 12 13  1  0  0  0  0
 13 15  1  0  0  0  0
 14 12  1  0  0  0  0
 14 17  1  0  0  0  0
 14 18  1  0  0  0  0
 15 16  1  0  0  0  0
 16 17  1  0  0  0  0
 18 21  1  0  0  0  0
 19 20  1  0  0  0  0
 20 18  2  0  0  0  0
 21 22  2  0  0  0  0
 23 19  2  0  0  0  0
 23 22  1  0  0  0  0
M  END
>  <Name/ID> (96)
4-(6-(3,4-Difluorophenyl)-1,2,3,4-tetrahydronaphthalen-1-yl)pyridine

>  <Article DOI> (96)
10.1021/jm800355c

>  <PMID> (96)
18672868

>  <Curation/DataSource> (96)
Curated from the literature by BindingDB

>  <PubChem CID> (96)
25033809

>  <PubChem SID> (96)
56412745

>  <Authors> (96)
Pinto-Bazurco Mendieta, MA; Negri, M; Jagusch, C; M&uuml;ller-Vieira, U; Lauterbach, T; Hartmann, RW

>  <CYP3A4 RI> (96)
1

>  <CAS> (96)
1051380-48-3

$$$$
97


 23 26  0  0  0  0  0  0  0  0999 V2000
   -6.9282    1.0000    0.0000 C   0  0  0  0  0  0  0  0  0  0  0  0
   -7.7942    1.5000    0.0000 C   0  0  0  0  0  0  0  0  0  0  0  0
   -7.7942    2.5000    0.0000 C   0  0  0  0  0  0  0  0  0  0  0  0
   -6.9282    3.0000    0.0000 C   0  0  0  0  0  0  0  0  0  0  0  0
   -6.0622    2.5000    0.0000 C   0  0  0  0  0  0  0  0  0  0  0  0
   -6.0622    1.5000    0.0000 C   0  0  0  0  0  0  0  0  0  0  0  0
   -5.1962    1.0000    0.0000 C   0  0  0  0  0  0  0  0  0  0  0  0
   -3.4641    1.0000    0.0000 C   0  0  0  0  0  0  0  0  0  0  0  0
   -4.3301    1.5000    0.0000 C   0  0  0  0  0  0  0  0  0  0  0  0
   -5.1962   -0.0000    0.0000 C   0  0  0  0  0  0  0  0  0  0  0  0
   -8.6603    3.0000    0.0000 F   0  0  0  0  0  0  0  0  0  0  0  0
   -3.4641   -0.0000    0.0000 C   0  0  0  0  0  0  0  0  0  0  0  0
   -4.3301   -0.5000    0.0000 C   0  0  0  0  0  0  0  0  0  0  0  0
   -2.5981   -0.5000    0.0000 C   0  0  0  0  0  0  0  0  0  0  0  0
   -4.3301   -1.5000    0.0000 C   0  0  0  0  0  0  0  0  0  0  0  0
   -3.4641   -2.0000    0.0000 C   0  0  0  0  0  0  0  0  0  0  0  0
   -2.5981   -1.5000    0.0000 C   0  0  0  0  0  0  0  0  0  0  0  0
   -1.7321   -0.0000    0.0000 C   0  0  0  0  0  0  0  0  0  0  0  0
   -0.8660    1.5000    0.0000 C   0  0  0  0  0  0  0  0  0  0  0  0
   -1.7321    1.0000    0.0000 C   0  0  0  0  0  0  0  0  0  0  0  0
   -0.8660   -0.5000    0.0000 C   0  0  0  0  0  0  0  0  0  0  0  0
   -0.0000   -0.0000    0.0000 C   0  0  0  0  0  0  0  0  0  0  0  0
   -0.0000    1.0000    0.0000 N   0  0  0  0  0  0  0  0  0  0  0  0
  1  2  2  0  0  0  0
  1  6  1  0  0  0  0
  2  3  1  0  0  0  0
  3  4  2  0  0  0  0
  3 11  1  0  0  0  0
  4  5  1  0  0  0  0
  5  6  2  0  0  0  0
  6  7  1  0  0  0  0
  7 10  1  0  0  0  0
  8  9  1  0  0  0  0
  8 12  2  0  0  0  0
  9  7  2  0  0  0  0
 10 13  2  0  0  0  0
 12 13  1  0  0  0  0
 13 15  1  0  0  0  0
 14 12  1  0  0  0  0
 14 17  1  0  0  0  0
 14 18  1  0  0  0  0
 15 16  1  0  0  0  0
 16 17  1  0  0  0  0
 18 21  1  0  0  0  0
 19 20  1  0  0  0  0
 20 18  2  0  0  0  0
 21 22  2  0  0  0  0
 23 19  2  0  0  0  0
 23 22  1  0  0  0  0
M  END
>  <Name/ID> (97)
4-(6-(4-Fluorophenyl)-1,2,3,4-tetrahydronaphthalen-1-yl)pyridine

>  <Article DOI> (97)
10.1021/jm800355c

>  <PMID> (97)
18672868

>  <Curation/DataSource> (97)
Curated from the literature by BindingDB

>  <PubChem CID> (97)
25033726

>  <PubChem SID> (97)
56412744

>  <Authors> (97)
Pinto-Bazurco Mendieta, MA; Negri, M; Jagusch, C; M&uuml;ller-Vieira, U; Lauterbach, T; Hartmann, RW

>  <CYP3A4 RI> (97)
1

>  <CAS> (97)
1051380-46-1

$$$$
98


 26 29  0  0  0  0  0  0  0  0999 V2000
   -5.8301   -1.0981    0.0000 C   0  0  0  0  0  0  0  0  0  0  0  0
   -6.6962   -0.5981    0.0000 C   0  0  0  0  0  0  0  0  0  0  0  0
   -6.6962    0.4019    0.0000 C   0  0  0  0  0  0  0  0  0  0  0  0
   -5.8301    0.9019    0.0000 C   0  0  0  0  0  0  0  0  0  0  0  0
   -4.9641    0.4019    0.0000 C   0  0  0  0  0  0  0  0  0  0  0  0
   -4.9641   -0.5981    0.0000 C   0  0  0  0  0  0  0  0  0  0  0  0
   -4.0981   -1.0981    0.0000 C   0  0  0  0  0  0  0  0  0  0  0  0
   -2.3660   -1.0981    0.0000 C   0  0  0  0  0  0  0  0  0  0  0  0
   -3.2321   -0.5981    0.0000 C   0  0  0  0  0  0  0  0  0  0  0  0
   -4.0981   -2.0981    0.0000 C   0  0  0  0  0  0  0  0  0  0  0  0
   -7.5622    0.9019    0.0000 O   0  0  0  0  0  0  0  0  0  0  0  0
   -8.4282    0.4019    0.0000 C   0  0  0  0  0  0  0  0  0  0  0  0
   -7.5622   -1.0981    0.0000 F   0  0  0  0  0  0  0  0  0  0  0  0
   -3.2321   -2.5981    0.0000 C   0  0  0  0  0  0  0  0  0  0  0  0
   -2.3660   -2.0981    0.0000 C   0  0  0  0  0  0  0  0  0  0  0  0
   -3.2321   -3.5981    0.0000 C   0  0  0  0  0  0  0  0  0  0  0  0
   -2.3660   -4.0981    0.0000 C   0  0  0  0  0  0  0  0  0  0  0  0
   -1.5000   -3.5981    0.0000 C   0  0  0  0  0  0  0  0  0  0  0  0
   -1.5000   -2.5981    0.0000 C   0  0  0  0  0  0  0  0  0  0  0  0
   -0.5000   -2.5981    0.0000 O   0  0  0  0  0  0  0  0  0  0  0  0
   -1.0000   -1.7321    0.0000 C   0  0  0  0  0  0  0  0  0  0  0  0
   -1.0000    0.0000    0.0000 C   0  0  0  0  0  0  0  0  0  0  0  0
   -1.5000   -0.8660    0.0000 C   0  0  0  0  0  0  0  0  0  0  0  0
   -0.0000   -1.7321    0.0000 C   0  0  0  0  0  0  0  0  0  0  0  0
    0.5000   -0.8660    0.0000 C   0  0  0  0  0  0  0  0  0  0  0  0
    0.0000    0.0000    0.0000 N   0  0  0  0  0  0  0  0  0  0  0  0
  1  2  2  0  0  0  0
  1  6  1  0  0  0  0
  2  3  1  0  0  0  0
  2 13  1  0  0  0  0
  3  4  2  0  0  0  0
  3 11  1  0  0  0  0
  4  5  1  0  0  0  0
  5  6  2  0  0  0  0
  6  7  1  0  0  0  0
  7 10  1  0  0  0  0
  8  9  1  0  0  0  0
  8 15  2  0  0  0  0
  9  7  2  0  0  0  0
 10 14  2  0  0  0  0
 11 12  1  0  0  0  0
 14 16  1  0  0  0  0
 15 14  1  0  0  0  0
 16 17  1  0  0  0  0
 17 18  1  0  0  0  0
 19 15  1  0  0  0  0
 19 18  1  0  0  0  0
 19 20  1  0  0  0  0
 19 21  1  0  0  0  0
 21 24  1  0  0  0  0
 22 23  1  0  0  0  0
 22 26  2  0  0  0  0
 23 21  2  0  0  0  0
 24 25  2  0  0  0  0
 25 26  1  0  0  0  0
M  END
>  <Name/ID> (98)
6-(3-Fluoro-4-methoxyphenyl)-1-(pyridin-4-yl)-1,2,3,4-tetrahydronaphthalen-1-ol

>  <Article DOI> (98)
10.1021/jm800355c

>  <PMID> (98)
18672868

>  <Curation/DataSource> (98)
Curated from the literature by BindingDB

>  <PubChem CID> (98)
25033731

>  <PubChem SID> (98)
56412734

>  <Authors> (98)
Pinto-Bazurco Mendieta, MA; Negri, M; Jagusch, C; M&uuml;ller-Vieira, U; Lauterbach, T; Hartmann, RW

>  <CYP3A4 RI> (98)
0

>  <CAS> (98)
1051380-36-9

$$$$
99


 25 28  0  0  0  0  0  0  0  0999 V2000
   -5.8301   -1.0981    0.0000 C   0  0  0  0  0  0  0  0  0  0  0  0
   -6.6962   -0.5981    0.0000 C   0  0  0  0  0  0  0  0  0  0  0  0
   -6.6962    0.4019    0.0000 C   0  0  0  0  0  0  0  0  0  0  0  0
   -5.8301    0.9019    0.0000 C   0  0  0  0  0  0  0  0  0  0  0  0
   -4.9641    0.4019    0.0000 C   0  0  0  0  0  0  0  0  0  0  0  0
   -4.9641   -0.5981    0.0000 C   0  0  0  0  0  0  0  0  0  0  0  0
   -4.0981   -1.0981    0.0000 C   0  0  0  0  0  0  0  0  0  0  0  0
   -2.3660   -1.0981    0.0000 C   0  0  0  0  0  0  0  0  0  0  0  0
   -3.2321   -0.5981    0.0000 C   0  0  0  0  0  0  0  0  0  0  0  0
   -4.0981   -2.0981    0.0000 C   0  0  0  0  0  0  0  0  0  0  0  0
   -7.5622   -1.0981    0.0000 F   0  0  0  0  0  0  0  0  0  0  0  0
   -3.2321   -2.5981    0.0000 C   0  0  0  0  0  0  0  0  0  0  0  0
   -2.3660   -2.0981    0.0000 C   0  0  0  0  0  0  0  0  0  0  0  0
   -3.2321   -3.5981    0.0000 C   0  0  0  0  0  0  0  0  0  0  0  0
   -2.3660   -4.0981    0.0000 C   0  0  0  0  0  0  0  0  0  0  0  0
   -1.5000   -3.5981    0.0000 C   0  0  0  0  0  0  0  0  0  0  0  0
   -1.5000   -2.5981    0.0000 C   0  0  0  0  0  0  0  0  0  0  0  0
   -0.5000   -2.5981    0.0000 O   0  0  0  0  0  0  0  0  0  0  0  0
   -1.0000   -1.7321    0.0000 C   0  0  0  0  0  0  0  0  0  0  0  0
   -1.0000   -0.0000    0.0000 C   0  0  0  0  0  0  0  0  0  0  0  0
   -1.5000   -0.8660    0.0000 C   0  0  0  0  0  0  0  0  0  0  0  0
    0.0000   -1.7321    0.0000 C   0  0  0  0  0  0  0  0  0  0  0  0
    0.5000   -0.8660    0.0000 C   0  0  0  0  0  0  0  0  0  0  0  0
    0.0000    0.0000    0.0000 N   0  0  0  0  0  0  0  0  0  0  0  0
   -7.5622    0.9019    0.0000 F   0  0  0  0  0  0  0  0  0  0  0  0
  1  2  2  0  0  0  0
  1  6  1  0  0  0  0
  2  3  1  0  0  0  0
  2 11  1  0  0  0  0
  3  4  2  0  0  0  0
  3 25  1  0  0  0  0
  4  5  1  0  0  0  0
  5  6  2  0  0  0  0
  6  7  1  0  0  0  0
  7 10  1  0  0  0  0
  8  9  1  0  0  0  0
  8 13  2  0  0  0  0
  9  7  2  0  0  0  0
 10 12  2  0  0  0  0
 12 14  1  0  0  0  0
 13 12  1  0  0  0  0
 14 15  1  0  0  0  0
 15 16  1  0  0  0  0
 17 13  1  0  0  0  0
 17 16  1  0  0  0  0
 17 18  1  0  0  0  0
 17 19  1  0  0  0  0
 19 22  1  0  0  0  0
 20 21  1  0  0  0  0
 20 24  2  0  0  0  0
 21 19  2  0  0  0  0
 22 23  2  0  0  0  0
 23 24  1  0  0  0  0
M  END
>  <Name/ID> (99)
6-(3,4-Difluorophenyl)-1-(pyridin-4-yl)-1,2,3,4-tetrahydronaphthalen-1-ol

>  <Article DOI> (99)
10.1021/jm800355c

>  <PMID> (99)
18672868

>  <Curation/DataSource> (99)
Curated from the literature by BindingDB

>  <PubChem CID> (99)
25033652

>  <PubChem SID> (99)
56412733

>  <Authors> (99)
Pinto-Bazurco Mendieta, MA; Negri, M; Jagusch, C; M&uuml;ller-Vieira, U; Lauterbach, T; Hartmann, RW

>  <CYP3A4 RI> (99)
0

>  <CAS> (99)
1051380-35-8

$$$$
100


 24 27  0  0  0  0  0  0  0  0999 V2000
    5.8301    1.0981    0.0000 C   0  0  0  0  0  0  0  0  0  0  0  0
    6.6962    0.5981    0.0000 C   0  0  0  0  0  0  0  0  0  0  0  0
    6.6962   -0.4019    0.0000 C   0  0  0  0  0  0  0  0  0  0  0  0
    5.8301   -0.9019    0.0000 C   0  0  0  0  0  0  0  0  0  0  0  0
    4.9641   -0.4019    0.0000 C   0  0  0  0  0  0  0  0  0  0  0  0
    4.9641    0.5981    0.0000 C   0  0  0  0  0  0  0  0  0  0  0  0
    4.0981    1.0981    0.0000 C   0  0  0  0  0  0  0  0  0  0  0  0
    2.3660    1.0981    0.0000 C   0  0  0  0  0  0  0  0  0  0  0  0
    3.2321    0.5981    0.0000 C   0  0  0  0  0  0  0  0  0  0  0  0
    4.0981    2.0981    0.0000 C   0  0  0  0  0  0  0  0  0  0  0  0
    3.2321    2.5981    0.0000 C   0  0  0  0  0  0  0  0  0  0  0  0
    2.3660    2.0981    0.0000 C   0  0  0  0  0  0  0  0  0  0  0  0
    3.2321    3.5981    0.0000 C   0  0  0  0  0  0  0  0  0  0  0  0
    2.3660    4.0981    0.0000 C   0  0  0  0  0  0  0  0  0  0  0  0
    1.5000    3.5981    0.0000 C   0  0  0  0  0  0  0  0  0  0  0  0
    1.5000    2.5981    0.0000 C   0  0  0  0  0  0  0  0  0  0  0  0
    0.5000    2.5981    0.0000 O   0  0  0  0  0  0  0  0  0  0  0  0
    1.0000    1.7321    0.0000 C   0  0  0  0  0  0  0  0  0  0  0  0
    1.0000   -0.0000    0.0000 C   0  0  0  0  0  0  0  0  0  0  0  0
    1.5000    0.8660    0.0000 C   0  0  0  0  0  0  0  0  0  0  0  0
    0.0000    1.7321    0.0000 C   0  0  0  0  0  0  0  0  0  0  0  0
   -0.5000    0.8660    0.0000 C   0  0  0  0  0  0  0  0  0  0  0  0
    0.0000   -0.0000    0.0000 N   0  0  0  0  0  0  0  0  0  0  0  0
    7.5622   -0.9019    0.0000 F   0  0  0  0  0  0  0  0  0  0  0  0
  1  2  2  0  0  0  0
  1  6  1  0  0  0  0
  2  3  1  0  0  0  0
  3  4  2  0  0  0  0
  3 24  1  0  0  0  0
  4  5  1  0  0  0  0
  5  6  2  0  0  0  0
  6  7  1  0  0  0  0
  7 10  1  0  0  0  0
  8  9  1  0  0  0  0
  8 12  2  0  0  0  0
  9  7  2  0  0  0  0
 10 11  2  0  0  0  0
 11 13  1  0  0  0  0
 12 11  1  0  0  0  0
 13 14  1  0  0  0  0
 14 15  1  0  0  0  0
 16 12  1  0  0  0  0
 16 15  1  0  0  0  0
 16 17  1  0  0  0  0
 16 18  1  0  0  0  0
 18 21  1  0  0  0  0
 19 20  1  0  0  0  0
 19 23  2  0  0  0  0
 20 18  2  0  0  0  0
 21 22  2  0  0  0  0
 22 23  1  0  0  0  0
M  END
>  <Name/ID> (100)
6-(4-Fluorophenyl)-1-(pyridin-4-yl)-1,2,3,4-tetrahydronaphthalen-1-ol

>  <Article DOI> (100)
10.1021/jm800355c

>  <PMID> (100)
18672868

>  <Curation/DataSource> (100)
Curated from the literature by BindingDB

>  <PubChem CID> (100)
25033730

>  <PubChem SID> (100)
56412732

>  <Authors> (100)
Pinto-Bazurco Mendieta, MA; Negri, M; Jagusch, C; M&uuml;ller-Vieira, U; Lauterbach, T; Hartmann, RW

>  <CYP3A4 RI> (100)
1

>  <CAS> (100)
1051380-34-7

$$$$
101


 25 28  0  0  0  0  0  0  0  0999 V2000
   -3.8005    2.5827    0.0000 C   0  0  0  0  0  0  0  0  0  0  0  0
   -4.6665    3.0827    0.0000 C   0  0  0  0  0  0  0  0  0  0  0  0
   -4.6665    4.0827    0.0000 C   0  0  0  0  0  0  0  0  0  0  0  0
   -3.8005    4.5827    0.0000 C   0  0  0  0  0  0  0  0  0  0  0  0
   -2.9345    4.0827    0.0000 C   0  0  0  0  0  0  0  0  0  0  0  0
   -2.9345    3.0827    0.0000 C   0  0  0  0  0  0  0  0  0  0  0  0
   -2.0685    2.5827    0.0000 C   0  0  0  0  0  0  0  0  0  0  0  0
   -0.3364    2.5827    0.0000 C   0  0  0  0  0  0  0  0  0  0  0  0
   -1.2024    3.0827    0.0000 C   0  0  0  0  0  0  0  0  0  0  0  0
   -2.0685    1.5827    0.0000 C   0  0  0  0  0  0  0  0  0  0  0  0
   -0.3364    1.5827    0.0000 C   0  0  0  0  0  0  0  0  0  0  0  0
   -1.2024    1.0827    0.0000 C   0  0  0  0  0  0  0  0  0  0  0  0
   -0.9945    0.1045    0.0000 C   0  0  0  0  0  0  0  0  0  0  0  0
    0.0000   -0.0000    0.0000 C   0  0  0  0  0  0  0  0  0  0  0  0
    1.3578    0.6045    0.0000 C   0  0  0  0  0  0  0  0  0  0  0  0
    3.0520    0.9646    0.0000 C   0  0  0  0  0  0  0  0  0  0  0  0
    2.1009    1.2737    0.0000 C   0  0  0  0  0  0  0  0  0  0  0  0
    1.5657   -0.3736    0.0000 C   0  0  0  0  0  0  0  0  0  0  0  0
    0.4067    0.9135    0.0000 C   0  0  0  0  0  0  0  0  0  0  0  0
    1.1499    1.5827    0.0000 O   0  0  0  0  0  0  0  0  0  0  0  0
    2.5168   -0.6826    0.0000 C   0  0  0  0  0  0  0  0  0  0  0  0
    3.2599   -0.0135    0.0000 N   0  0  0  0  0  0  0  0  0  0  0  0
   -5.5326    4.5827    0.0000 O   0  0  0  0  0  0  0  0  0  0  0  0
   -6.3986    4.0827    0.0000 C   0  0  0  0  0  0  0  0  0  0  0  0
   -5.5326    2.5827    0.0000 F   0  0  0  0  0  0  0  0  0  0  0  0
  1  2  2  0  0  0  0
  1  6  1  0  0  0  0
  2  3  1  0  0  0  0
  2 25  1  0  0  0  0
  3  4  2  0  0  0  0
  3 23  1  0  0  0  0
  4  5  1  0  0  0  0
  5  6  2  0  0  0  0
  6  7  1  0  0  0  0
  7 10  1  0  0  0  0
  8  9  1  0  0  0  0
  8 11  2  0  0  0  0
  9  7  2  0  0  0  0
 10 12  2  0  0  0  0
 11 12  1  0  0  0  0
 12 13  1  0  0  0  0
 13 14  1  0  0  0  0
 15 18  1  0  0  0  0
 16 17  1  0  0  0  0
 16 22  2  0  0  0  0
 17 15  2  0  0  0  0
 18 21  2  0  0  0  0
 19 11  1  0  0  0  0
 19 15  1  0  0  0  0
 19 20  1  0  0  0  0
 19 14  1  0  0  0  0
 21 22  1  0  0  0  0
 23 24  1  0  0  0  0
M  END
>  <Name/ID> (101)
5-(3-Fluoro-4-methoxyphenyl)-1-(pyridin-4-yl)-2,3-dihydro-1H-inden-1-ol

>  <Article DOI> (101)
10.1021/jm800355c

>  <PMID> (101)
18672868

>  <Curation/DataSource> (101)
Curated from the literature by BindingDB

>  <PubChem CID> (101)
25033651

>  <PubChem SID> (101)
56412731

>  <Authors> (101)
Pinto-Bazurco Mendieta, MA; Negri, M; Jagusch, C; M&uuml;ller-Vieira, U; Lauterbach, T; Hartmann, RW

>  <CYP3A4 RI> (101)
1

>  <CAS> (101)
1051380-33-6

$$$$
102


 24 27  0  0  0  0  0  0  0  0999 V2000
   -3.8005    2.5827    0.0000 C   0  0  0  0  0  0  0  0  0  0  0  0
   -4.6665    3.0827    0.0000 C   0  0  0  0  0  0  0  0  0  0  0  0
   -4.6665    4.0827    0.0000 C   0  0  0  0  0  0  0  0  0  0  0  0
   -3.8005    4.5827    0.0000 C   0  0  0  0  0  0  0  0  0  0  0  0
   -2.9345    4.0827    0.0000 C   0  0  0  0  0  0  0  0  0  0  0  0
   -2.9345    3.0827    0.0000 C   0  0  0  0  0  0  0  0  0  0  0  0
   -2.0685    2.5827    0.0000 C   0  0  0  0  0  0  0  0  0  0  0  0
   -0.3364    2.5827    0.0000 C   0  0  0  0  0  0  0  0  0  0  0  0
   -1.2024    3.0827    0.0000 C   0  0  0  0  0  0  0  0  0  0  0  0
   -2.0685    1.5827    0.0000 C   0  0  0  0  0  0  0  0  0  0  0  0
   -0.3364    1.5827    0.0000 C   0  0  0  0  0  0  0  0  0  0  0  0
   -1.2024    1.0827    0.0000 C   0  0  0  0  0  0  0  0  0  0  0  0
   -0.9945    0.1045    0.0000 C   0  0  0  0  0  0  0  0  0  0  0  0
    0.0000   -0.0000    0.0000 C   0  0  0  0  0  0  0  0  0  0  0  0
    1.3578    0.6045    0.0000 C   0  0  0  0  0  0  0  0  0  0  0  0
    3.0520    0.9646    0.0000 C   0  0  0  0  0  0  0  0  0  0  0  0
    2.1009    1.2737    0.0000 C   0  0  0  0  0  0  0  0  0  0  0  0
    1.5657   -0.3736    0.0000 C   0  0  0  0  0  0  0  0  0  0  0  0
    0.4067    0.9135    0.0000 C   0  0  0  0  0  0  0  0  0  0  0  0
    1.1499    1.5827    0.0000 O   0  0  0  0  0  0  0  0  0  0  0  0
    2.5168   -0.6826    0.0000 C   0  0  0  0  0  0  0  0  0  0  0  0
    3.2599   -0.0135    0.0000 N   0  0  0  0  0  0  0  0  0  0  0  0
   -5.5326    4.5827    0.0000 O   0  0  0  0  0  0  0  0  0  0  0  0
   -6.3986    4.0827    0.0000 C   0  0  0  0  0  0  0  0  0  0  0  0
  1  2  2  0  0  0  0
  1  6  1  0  0  0  0
  2  3  1  0  0  0  0
  3  4  2  0  0  0  0
  3 23  1  0  0  0  0
  4  5  1  0  0  0  0
  5  6  2  0  0  0  0
  6  7  1  0  0  0  0
  7 10  1  0  0  0  0
  8  9  1  0  0  0  0
  8 11  2  0  0  0  0
  9  7  2  0  0  0  0
 10 12  2  0  0  0  0
 11 12  1  0  0  0  0
 12 13  1  0  0  0  0
 13 14  1  0  0  0  0
 15 18  1  0  0  0  0
 16 17  1  0  0  0  0
 16 22  2  0  0  0  0
 17 15  2  0  0  0  0
 18 21  2  0  0  0  0
 19 11  1  0  0  0  0
 19 15  1  0  0  0  0
 19 20  1  0  0  0  0
 19 14  1  0  0  0  0
 21 22  1  0  0  0  0
 23 24  1  0  0  0  0
M  END
>  <Name/ID> (102)
5-(4-Methoxyphenyl)-1-(pyridin-4-yl)-2,3-dihydro-1H-inden-1-ol

>  <Article DOI> (102)
10.1021/jm800355c

>  <PMID> (102)
18672868

>  <Curation/DataSource> (102)
Curated from the literature by BindingDB

>  <PubChem CID> (102)
25033729

>  <PubChem SID> (102)
56412730

>  <Authors> (102)
Pinto-Bazurco Mendieta, MA; Negri, M; Jagusch, C; M&uuml;ller-Vieira, U; Lauterbach, T; Hartmann, RW

>  <CYP3A4 RI> (102)
1

>  <CAS> (102)
1051380-32-5

$$$$
103


 23 26  0  0  0  0  0  0  0  0999 V2000
   -3.8005    2.5827    0.0000 C   0  0  0  0  0  0  0  0  0  0  0  0
   -4.6665    3.0827    0.0000 C   0  0  0  0  0  0  0  0  0  0  0  0
   -4.6665    4.0827    0.0000 C   0  0  0  0  0  0  0  0  0  0  0  0
   -3.8005    4.5827    0.0000 C   0  0  0  0  0  0  0  0  0  0  0  0
   -2.9345    4.0827    0.0000 C   0  0  0  0  0  0  0  0  0  0  0  0
   -2.9345    3.0827    0.0000 C   0  0  0  0  0  0  0  0  0  0  0  0
   -5.5326    4.5827    0.0000 F   0  0  0  0  0  0  0  0  0  0  0  0
   -2.0685    2.5827    0.0000 C   0  0  0  0  0  0  0  0  0  0  0  0
   -0.3364    2.5827    0.0000 C   0  0  0  0  0  0  0  0  0  0  0  0
   -1.2024    3.0827    0.0000 C   0  0  0  0  0  0  0  0  0  0  0  0
   -2.0685    1.5827    0.0000 C   0  0  0  0  0  0  0  0  0  0  0  0
   -0.3364    1.5827    0.0000 C   0  0  0  0  0  0  0  0  0  0  0  0
   -1.2024    1.0827    0.0000 C   0  0  0  0  0  0  0  0  0  0  0  0
   -0.9945    0.1045    0.0000 C   0  0  0  0  0  0  0  0  0  0  0  0
    0.0000   -0.0000    0.0000 C   0  0  0  0  0  0  0  0  0  0  0  0
    1.3578    0.6045    0.0000 C   0  0  0  0  0  0  0  0  0  0  0  0
    3.0520    0.9646    0.0000 C   0  0  0  0  0  0  0  0  0  0  0  0
    2.1009    1.2737    0.0000 C   0  0  0  0  0  0  0  0  0  0  0  0
    1.5657   -0.3736    0.0000 C   0  0  0  0  0  0  0  0  0  0  0  0
    0.4067    0.9135    0.0000 C   0  0  0  0  0  0  0  0  0  0  0  0
    1.1499    1.5827    0.0000 O   0  0  0  0  0  0  0  0  0  0  0  0
    2.5168   -0.6826    0.0000 C   0  0  0  0  0  0  0  0  0  0  0  0
    3.2599   -0.0135    0.0000 N   0  0  0  0  0  0  0  0  0  0  0  0
  1  2  2  0  0  0  0
  1  6  1  0  0  0  0
  2  3  1  0  0  0  0
  3  4  2  0  0  0  0
  3  7  1  0  0  0  0
  4  5  1  0  0  0  0
  5  6  2  0  0  0  0
  6  8  1  0  0  0  0
  8 11  1  0  0  0  0
  9 10  1  0  0  0  0
  9 12  2  0  0  0  0
 10  8  2  0  0  0  0
 11 13  2  0  0  0  0
 12 13  1  0  0  0  0
 13 14  1  0  0  0  0
 14 15  1  0  0  0  0
 16 19  1  0  0  0  0
 17 18  1  0  0  0  0
 17 23  2  0  0  0  0
 18 16  2  0  0  0  0
 19 22  2  0  0  0  0
 20 12  1  0  0  0  0
 20 16  1  0  0  0  0
 20 21  1  0  0  0  0
 20 15  1  0  0  0  0
 22 23  1  0  0  0  0
M  END
>  <Name/ID> (103)
5-(4-Fluorophenyl)-1-(pyridin-4-yl)-2,3-dihydro-1H-inden-1-ol

>  <Article DOI> (103)
10.1021/jm800355c

>  <PMID> (103)
18672868

>  <Curation/DataSource> (103)
Curated from the literature by BindingDB

>  <PubChem CID> (103)
25034657

>  <PubChem SID> (103)
56412729

>  <Authors> (103)
Pinto-Bazurco Mendieta, MA; Negri, M; Jagusch, C; M&uuml;ller-Vieira, U; Lauterbach, T; Hartmann, RW

>  <CYP3A4 RI> (103)
1

>  <CAS> (103)
1051380-31-4

$$$$
104


 23 26  0  0  0  0  0  0  0  0999 V2000
   -3.8005    2.5827    0.0000 C   0  0  0  0  0  0  0  0  0  0  0  0
   -4.6665    3.0827    0.0000 C   0  0  0  0  0  0  0  0  0  0  0  0
   -4.6665    4.0827    0.0000 C   0  0  0  0  0  0  0  0  0  0  0  0
   -3.8005    4.5827    0.0000 C   0  0  0  0  0  0  0  0  0  0  0  0
   -2.9345    4.0827    0.0000 C   0  0  0  0  0  0  0  0  0  0  0  0
   -2.9345    3.0827    0.0000 C   0  0  0  0  0  0  0  0  0  0  0  0
   -5.5326    4.5827    0.0000 F   0  0  0  0  0  0  0  0  0  0  0  0
   -2.0685    2.5827    0.0000 C   0  0  0  0  0  0  0  0  0  0  0  0
   -0.3364    2.5827    0.0000 C   0  0  0  0  0  0  0  0  0  0  0  0
   -1.2024    3.0827    0.0000 C   0  0  0  0  0  0  0  0  0  0  0  0
   -2.0685    1.5827    0.0000 C   0  0  0  0  0  0  0  0  0  0  0  0
   -0.3364    1.5827    0.0000 C   0  0  0  0  0  0  0  0  0  0  0  0
   -1.2024    1.0827    0.0000 C   0  0  0  0  0  0  0  0  0  0  0  0
   -0.9945    0.1045    0.0000 C   0  0  0  0  0  0  0  0  0  0  0  0
    0.0000   -0.0000    0.0000 C   0  0  0  0  0  0  0  0  0  0  0  0
    1.3578    0.6045    0.0000 C   0  0  0  0  0  0  0  0  0  0  0  0
    3.0520    0.9646    0.0000 C   0  0  0  0  0  0  0  0  0  0  0  0
    2.1009    1.2737    0.0000 C   0  0  0  0  0  0  0  0  0  0  0  0
    1.5657   -0.3736    0.0000 C   0  0  0  0  0  0  0  0  0  0  0  0
    3.2599   -0.0135    0.0000 C   0  0  0  0  0  0  0  0  0  0  0  0
    2.5168   -0.6826    0.0000 N   0  0  0  0  0  0  0  0  0  0  0  0
    0.4067    0.9135    0.0000 C   0  0  0  0  0  0  0  0  0  0  0  0
    1.1499    1.5827    0.0000 O   0  0  0  0  0  0  0  0  0  0  0  0
  1  2  2  0  0  0  0
  1  6  1  0  0  0  0
  2  3  1  0  0  0  0
  3  4  2  0  0  0  0
  3  7  1  0  0  0  0
  4  5  1  0  0  0  0
  5  6  2  0  0  0  0
  6  8  1  0  0  0  0
  8 11  1  0  0  0  0
  9 10  1  0  0  0  0
  9 12  2  0  0  0  0
 10  8  2  0  0  0  0
 11 13  2  0  0  0  0
 12 13  1  0  0  0  0
 13 14  1  0  0  0  0
 14 15  1  0  0  0  0
 16 19  1  0  0  0  0
 17 18  1  0  0  0  0
 17 20  2  0  0  0  0
 18 16  2  0  0  0  0
 19 21  2  0  0  0  0
 21 20  1  0  0  0  0
 22 12  1  0  0  0  0
 22 16  1  0  0  0  0
 22 23  1  0  0  0  0
 22 15  1  0  0  0  0
M  END
>  <Name/ID> (104)
5-(4-Fluorophenyl)-1-(pyridin-3-yl)-2,3-dihydro-1H-inden-1-ol

>  <Article DOI> (104)
10.1021/jm800355c

>  <PMID> (104)
18672868

>  <Curation/DataSource> (104)
Curated from the literature by BindingDB

>  <PubChem CID> (104)
25034656

>  <PubChem SID> (104)
56412728

>  <Authors> (104)
Pinto-Bazurco Mendieta, MA; Negri, M; Jagusch, C; M&uuml;ller-Vieira, U; Lauterbach, T; Hartmann, RW

>  <CYP3A4 RI> (104)
0

>  <CAS> (104)
1051380-30-3

$$$$
105


 31 34  0  0  0  0  0  0  0  0999 V2000
   -8.7950   -5.7967    0.0000 C   0  0  0  0  0  0  0  0  0  0  0  0
   -9.6611   -6.2967    0.0000 C   0  0  0  0  0  0  0  0  0  0  0  0
   -7.9290   -6.2967    0.0000 C   0  0  0  0  0  0  0  0  0  0  0  0
   -8.7950   -4.7967    0.0000 C   0  0  0  0  0  0  0  0  0  0  0  0
   -9.6611   -4.2967    0.0000 C   0  0  0  0  0  0  0  0  0  0  0  0
   -7.9290   -4.2967    0.0000 C   0  0  0  0  0  0  0  0  0  0  0  0
   -9.6611   -3.2967    0.0000 C   0  0  0  0  0  0  0  0  0  0  0  0
  -10.5271   -4.7967    0.0000 C   0  0  0  0  0  0  0  0  0  0  0  0
   -6.9631   -4.0378    0.0000 C   0  0  0  0  0  0  0  0  0  0  0  0
   -8.0595   -5.2881    0.0000 O   0  0  0  0  0  0  0  0  0  0  0  0
   -7.9290   -3.2967    0.0000 C   0  0  0  0  0  0  0  0  0  0  0  0
   -8.7950   -2.7967    0.0000 C   0  0  0  0  0  0  0  0  0  0  0  0
  -10.5271   -2.7967    0.0000 C   0  0  0  0  0  0  0  0  0  0  0  0
  -11.3931   -4.2967    0.0000 C   0  0  0  0  0  0  0  0  0  0  0  0
   -6.7043   -3.0719    0.0000 C   0  0  0  0  0  0  0  0  0  0  0  0
  -11.3931   -3.2967    0.0000 C   0  0  0  0  0  0  0  0  0  0  0  0
   -5.7383   -2.8131    0.0000 N   0  0  0  0  0  0  0  0  0  0  0  0
  -12.2591   -2.7967    0.0000 F   0  0  0  0  0  0  0  0  0  0  0  0
   -5.4795   -1.8472    0.0000 C   0  0  0  0  0  0  0  0  0  0  0  0
   -5.0312   -3.5202    0.0000 C   0  0  0  0  0  0  0  0  0  0  0  0
   -4.5136   -1.5884    0.0000 C   0  0  0  0  0  0  0  0  0  0  0  0
   -4.2548   -0.6224    0.0000 C   0  0  0  0  0  0  0  0  0  0  0  0
   -3.2888   -0.3636    0.0000 C   0  0  0  0  0  0  0  0  0  0  0  0
   -2.9305    0.5700    0.0000 N   0  0  0  0  0  0  0  0  0  0  0  0
   -2.5117   -0.9929    0.0000 N   0  0  0  0  0  0  0  0  0  0  0  0
   -1.9319    0.5176    0.0000 C   0  0  0  0  0  0  0  0  0  0  0  0
   -1.6730   -0.4483    0.0000 C   0  0  0  0  0  0  0  0  0  0  0  0
   -1.2247    1.2247    0.0000 C   0  0  0  0  0  0  0  0  0  0  0  0
   -0.7071   -0.7071    0.0000 C   0  0  0  0  0  0  0  0  0  0  0  0
   -0.2588    0.9659    0.0000 C   0  0  0  0  0  0  0  0  0  0  0  0
    0.0000   -0.0000    0.0000 C   0  0  0  0  0  0  0  0  0  0  0  0
  1  2  1  0  0  0  0
  1  3  1  0  0  0  0
  4  1  1  1  0  0  0
  4  5  1  0  0  0  0
  4  6  1  0  0  0  0
  5  7  1  0  0  0  0
  5  8  2  0  0  0  0
  6  9  1  0  0  0  0
  6 10  1  1  0  0  0
  6 11  1  0  0  0  0
  7 12  1  0  0  0  0
  7 13  2  0  0  0  0
  8 14  1  0  0  0  0
  9 15  1  0  0  0  0
 11 12  1  0  0  0  0
 13 16  1  0  0  0  0
 14 16  2  0  0  0  0
 15 17  1  0  0  0  0
 16 18  1  0  0  0  0
 17 19  1  0  0  0  0
 17 20  1  0  0  0  0
 19 21  1  0  0  0  0
 21 22  1  0  0  0  0
 22 23  1  0  0  0  0
 23 24  1  0  0  0  0
 23 25  2  0  0  0  0
 24 26  1  0  0  0  0
 25 27  1  0  0  0  0
 26 27  1  0  0  0  0
 26 28  2  0  0  0  0
 27 29  2  0  0  0  0
 28 30  1  0  0  0  0
 29 31  1  0  0  0  0
 30 31  2  0  0  0  0
M  END
>  <Name/ID> (105)
mibefradil metabolite Ro 40-5966

>  <Other References> (105)
Bui PH. (2008).�The mibefradil derivative NNC55-0396, a specific T-type calcium channel antagonist, exhibits less CYP3A4 inhibition than mibefradil.�Drug Metab Dispos,�36,�1291-9

>  <CYP3A4 RI> (105)
1

>  <CAS> (105)
1048030-21-2

$$$$
106


 32 35  0  0  0  0  0  0  0  0999 V2000
  -13.8479    0.9538    0.0000 C   0  0  0  0  0  0  0  0  0  0  0  0
  -13.7433    1.9483    0.0000 C   0  0  0  0  0  0  0  0  0  0  0  0
  -14.7614    0.5471    0.0000 C   0  0  0  0  0  0  0  0  0  0  0  0
  -13.0388    0.3660    0.0000 C   0  0  0  0  0  0  0  0  0  0  0  0
  -12.0878    0.6750    0.0000 N   0  0  0  0  0  0  0  0  0  0  0  0
  -13.0388   -0.6340    0.0000 N   0  0  0  0  0  0  0  0  0  0  0  0
  -11.5000   -0.1340    0.0000 C   0  0  0  0  0  0  0  0  0  0  0  0
  -12.0878   -0.9430    0.0000 O   0  0  0  0  0  0  0  0  0  0  0  0
  -10.5000   -0.1340    0.0000 N   0  0  0  0  0  0  0  0  0  0  0  0
  -10.0000    0.7321    0.0000 C   0  0  0  0  0  0  0  0  0  0  0  0
  -10.0000   -1.0000    0.0000 C   0  0  0  0  0  0  0  0  0  0  0  0
   -9.0000    0.7321    0.0000 C   0  0  0  0  0  0  0  0  0  0  0  0
   -9.0000   -1.0000    0.0000 C   0  0  0  0  0  0  0  0  0  0  0  0
   -8.5000   -0.1340    0.0000 C   0  0  0  0  0  0  0  0  0  0  0  0
   -7.5000   -0.1340    0.0000 C   0  0  0  0  0  0  0  0  0  0  0  0
   -7.0000   -1.0000    0.0000 O   0  0  0  0  0  0  0  0  0  0  0  0
   -6.0000   -1.0000    0.0000 C   0  0  0  0  0  0  0  0  0  0  0  0
   -5.5000   -0.1340    0.0000 C   0  0  0  0  0  0  0  0  0  0  0  0
   -5.5000   -1.8660    0.0000 C   0  0  0  0  0  0  0  0  0  0  0  0
   -4.5000   -0.1340    0.0000 C   0  0  0  0  0  0  0  0  0  0  0  0
   -4.5000   -1.8660    0.0000 N   0  0  0  0  0  0  0  0  0  0  0  0
   -4.0000   -1.0000    0.0000 C   0  0  0  0  0  0  0  0  0  0  0  0
   -3.0000   -1.0000    0.0000 C   0  0  0  0  0  0  0  0  0  0  0  0
   -2.5000   -0.1340    0.0000 C   0  0  0  0  0  0  0  0  0  0  0  0
   -2.5000   -1.8660    0.0000 C   0  0  0  0  0  0  0  0  0  0  0  0
   -1.5000   -0.1340    0.0000 C   0  0  0  0  0  0  0  0  0  0  0  0
   -1.5000   -1.8660    0.0000 C   0  0  0  0  0  0  0  0  0  0  0  0
   -1.0000   -1.0000    0.0000 C   0  0  0  0  0  0  0  0  0  0  0  0
    0.0000   -1.0000    0.0000 S   0  0  0  0  0  0  0  0  0  0  0  0
    0.0000   -2.0000    0.0000 C   0  0  0  0  0  0  0  0  0  0  0  0
    1.0000   -1.0000    0.0000 O   0  0  0  0  0  0  0  0  0  0  0  0
    0.0000   -0.0000    0.0000 O   0  0  0  0  0  0  0  0  0  0  0  0
  1  2  1  0  0  0  0
  1  3  1  0  0  0  0
  1  4  1  0  0  0  0
  4  5  1  0  0  0  0
  4  6  2  0  0  0  0
  5  7  2  0  0  0  0
  6  8  1  0  0  0  0
  7  8  1  0  0  0  0
  7  9  1  0  0  0  0
  9 10  1  0  0  0  0
  9 11  1  0  0  0  0
 10 12  1  0  0  0  0
 11 13  1  0  0  0  0
 12 14  1  0  0  0  0
 13 14  1  0  0  0  0
 14 15  1  0  0  0  0
 15 16  1  0  0  0  0
 16 17  1  0  0  0  0
 17 18  1  0  0  0  0
 17 19  2  0  0  0  0
 18 20  2  0  0  0  0
 19 21  1  0  0  0  0
 20 22  1  0  0  0  0
 21 22  2  0  0  0  0
 22 23  1  0  0  0  0
 23 24  2  0  0  0  0
 23 25  1  0  0  0  0
 24 26  1  0  0  0  0
 25 27  2  0  0  0  0
 26 28  2  0  0  0  0
 27 28  1  0  0  0  0
 28 29  1  0  0  0  0
 29 30  1  0  0  0  0
 29 31  2  0  0  0  0
 29 32  2  0  0  0  0
M  END
>  <Name/ID> (106)
GSK1292263

>  <Other References> (106)
Polli JW. (2013).�Evaluation of drug interactions of GSK1292263 (a GPR119 agonist) with statins: from in vitro data to clinical study design.�Xenobiotica,�43,�498-508

>  <CYP3A4 RI> (106)
0

>  <CAS> (106)
1032823-75-8

$$$$
107


 29 32  0  0  0  0  0  0  0  0999 V2000
    2.7845    0.6979    0.0000 Cl  0  0  0  0  0  0  0  0  0  0  0  0
    2.0701    1.1104    0.0000 C   0  0  0  0  0  0  0  0  0  0  0  0
    1.3556    0.6979    0.0000 C   0  0  0  0  0  0  0  0  0  0  0  0
    0.6411    1.1104    0.0000 C   0  0  0  0  0  0  0  0  0  0  0  0
    0.6411    1.9354    0.0000 C   0  0  0  0  0  0  0  0  0  0  0  0
    1.3556    2.3479    0.0000 N   0  0  0  0  0  0  0  0  0  0  0  0
    2.0701    1.9354    0.0000 C   0  0  0  0  0  0  0  0  0  0  0  0
   -0.1435    2.1904    0.0000 N   0  0  0  0  0  0  0  0  0  0  0  0
   -0.6284    1.5229    0.0000 C   0  0  0  0  0  0  0  0  0  0  0  0
   -0.1435    0.8555    0.0000 C   0  0  0  0  0  0  0  0  0  0  0  0
   -0.3984    0.0709    0.0000 C   0  0  0  0  0  0  0  0  0  0  0  0
   -1.2054   -0.1006    0.0000 C   0  0  0  0  0  0  0  0  0  0  0  0
   -1.4604   -0.8853    0.0000 C   0  0  0  0  0  0  0  0  0  0  0  0
   -2.2673   -1.0568    0.0000 C   0  0  0  0  0  0  0  0  0  0  0  0
   -2.8194   -0.4437    0.0000 C   0  0  0  0  0  0  0  0  0  0  0  0
   -2.5644    0.3409    0.0000 N   0  0  0  0  0  0  0  0  0  0  0  0
   -1.7575    0.5124    0.0000 C   0  0  0  0  0  0  0  0  0  0  0  0
   -3.6263   -0.6152    0.0000 N   0  0  0  0  0  0  0  0  0  0  0  0
   -3.8813   -1.3998    0.0000 C   0  0  0  0  0  0  0  0  0  0  0  0
   -4.6882   -1.5714    0.0000 C   0  0  0  0  0  0  0  0  0  0  0  0
   -4.9432   -2.3560    0.0000 C   0  0  0  0  0  0  0  0  0  0  0  0
   -5.7502   -2.5275    0.0000 N   0  0  0  0  0  0  0  0  0  0  0  0
   -6.3022   -1.9144    0.0000 C   0  0  0  0  0  0  0  0  0  0  0  0
   -6.0472   -1.1298    0.0000 C   0  0  0  0  0  0  0  0  0  0  0  0
   -5.2403   -0.9583    0.0000 C   0  0  0  0  0  0  0  0  0  0  0  0
   -7.1092   -2.0860    0.0000 C   0  0  0  0  0  0  0  0  0  0  0  0
   -7.9161   -2.2575    0.0000 F   0  0  0  0  0  0  0  0  0  0  0  0
   -7.2807   -1.2790    0.0000 F   0  0  0  0  0  0  0  0  0  0  0  0
   -6.9376   -2.8929    0.0000 F   0  0  0  0  0  0  0  0  0  0  0  0
  1  2  1  0  0  0  0
  2  3  1  0  0  0  0
  3  4  2  0  0  0  0
  4  5  1  0  0  0  0
  5  6  2  0  0  0  0
  6  7  1  0  0  0  0
  2  7  2  0  0  0  0
  5  8  1  0  0  0  0
  8  9  1  0  0  0  0
  9 10  2  0  0  0  0
  4 10  1  0  0  0  0
 10 11  1  0  0  0  0
 11 12  1  0  0  0  0
 12 13  1  0  0  0  0
 13 14  2  0  0  0  0
 14 15  1  0  0  0  0
 15 16  2  0  0  0  0
 16 17  1  0  0  0  0
 12 17  2  0  0  0  0
 15 18  1  0  0  0  0
 18 19  1  0  0  0  0
 19 20  1  0  0  0  0
 20 21  1  0  0  0  0
 21 22  2  0  0  0  0
 22 23  1  0  0  0  0
 23 24  2  0  0  0  0
 24 25  1  0  0  0  0
 20 25  2  0  0  0  0
 23 26  1  0  0  0  0
 26 27  1  0  0  0  0
 26 28  1  0  0  0  0
 26 29  1  0  0  0  0
M  END
>  <Name/ID> (107)
Pexidartinib

>  <Curation/DataSource> (107)
BindingDB

>  <CAS> (107)
1029044-16-3

>  <CYP3A4 TDI> (107)
1

$$$$
108


 16 17  0  0  0  0  0  0  0  0999 V2000
   -3.4641    1.0000    0.0000 C   0  0  0  0  0  0  0  0  0  0  0  0
   -2.5981    1.5000    0.0000 C   0  0  0  0  0  0  0  0  0  0  0  0
   -4.3301    1.5000    0.0000 C   0  0  0  0  0  0  0  0  0  0  0  0
   -1.7321    1.0000    0.0000 C   0  0  0  0  0  0  0  0  0  0  0  0
   -5.1962    1.0000    0.0000 N   0  0  0  0  0  0  0  0  0  0  0  0
   -4.3301    2.5000    0.0000 C   0  0  0  0  0  0  0  0  0  0  0  0
   -0.8660    1.5000    0.0000 C   0  0  0  0  0  0  0  0  0  0  0  0
   -1.7321   -0.0000    0.0000 C   0  0  0  0  0  0  0  0  0  0  0  0
   -5.1962   -0.0000    0.0000 C   0  0  0  0  0  0  0  0  0  0  0  0
   -6.0622    1.5000    0.0000 C   0  0  0  0  0  0  0  0  0  0  0  0
   -5.1962    3.0000    0.0000 C   0  0  0  0  0  0  0  0  0  0  0  0
    0.0000    1.0000    0.0000 C   0  0  0  0  0  0  0  0  0  0  0  0
   -0.8660   -0.5000    0.0000 C   0  0  0  0  0  0  0  0  0  0  0  0
   -6.0622    2.5000    0.0000 C   0  0  0  0  0  0  0  0  0  0  0  0
    0.0000    0.0000    0.0000 C   0  0  0  0  0  0  0  0  0  0  0  0
    0.8660   -0.5000    0.0000 O   0  0  0  0  0  0  0  0  0  0  0  0
  1  2  2  0  0  0  0
  2  4  1  0  0  0  0
  3  1  1  1  0  0  0
  3  5  1  0  0  0  0
  3  6  1  0  0  0  0
  4  7  2  0  0  0  0
  4  8  1  0  0  0  0
  5  9  1  0  0  0  0
  5 10  1  0  0  0  0
  6 11  1  0  0  0  0
  7 12  1  0  0  0  0
  8 13  2  0  0  0  0
 10 14  1  0  0  0  0
 11 14  1  0  0  0  0
 12 15  2  0  0  0  0
 13 15  1  0  0  0  0
 15 16  1  0  0  0  0
M  END
>  <Name/ID> (108)
caulophyllumine B

>  <Other References> (108)
Madgula VL. (2009).�Alkaloids and saponins as cytochrome P450 inhibitors from blue cohosh (Caulophyllum thalictroides) in an in vitro assay.�Planta Med,�75,�329-32

>  <CYP3A4 RI> (108)
0

>  <CYP2C19 RI> (108)
1

>  <CAS> (108)
1009318-61-9

$$$$
109


 54 58  0  0  1  0  0  0  0  0999 V2000
   14.8630   -8.3296    0.0000 C   0  0  0  0  0  0  0  0  0  0  0  0
   14.1485   -8.7421    0.0000 N   0  0  0  0  0  0  0  0  0  0  0  0
   13.4340   -8.3296    0.0000 C   0  0  0  0  0  0  0  0  0  0  0  0
   12.7196   -8.7421    0.0000 C   0  0  0  0  0  0  0  0  0  0  0  0
   12.0051   -8.3296    0.0000 C   0  0  0  0  0  0  0  0  0  0  0  0
   11.2906   -8.7421    0.0000 C   0  0  0  0  0  0  0  0  0  0  0  0
   10.5761   -8.3296    0.0000 N   0  0  0  0  0  0  0  0  0  0  0  0
    9.8617   -8.7421    0.0000 C   0  0  0  0  0  0  0  0  0  0  0  0
    9.1472   -8.3296    0.0000 C   0  0  0  0  0  0  0  0  0  0  0  0
    8.4327   -8.7421    0.0000 N   0  0  0  0  0  0  0  0  0  0  0  0
    7.7183   -8.3296    0.0000 C   0  0  0  0  0  0  0  0  0  0  0  0
    7.0038   -8.7421    0.0000 N   0  0  0  0  0  0  0  0  0  0  0  0
    6.2893   -8.3296    0.0000 C   0  0  0  0  0  0  0  0  0  0  0  0
   14.8630   -7.5046    0.0000 O   0  0  0  0  0  0  0  0  0  0  0  0
   15.5774   -8.7421    0.0000 O   0  0  0  0  0  0  0  0  0  0  0  0
   11.2906   -9.5671    0.0000 C   0  0  0  0  0  0  0  0  0  0  0  0
   12.0051   -9.9796    0.0000 C   0  0  0  0  0  0  0  0  0  0  0  0
   12.0051  -10.8046    0.0000 C   0  0  0  0  0  0  0  0  0  0  0  0
   12.7196  -11.2171    0.0000 C   0  0  0  0  0  0  0  0  0  0  0  0
   13.4340  -10.8046    0.0000 C   0  0  0  0  0  0  0  0  0  0  0  0
   13.4340   -9.9796    0.0000 C   0  0  0  0  0  0  0  0  0  0  0  0
   12.7196   -9.5671    0.0000 C   0  0  0  0  0  0  0  0  0  0  0  0
   13.4340   -7.5046    0.0000 C   0  0  0  0  0  0  0  0  0  0  0  0
   12.7196   -7.0921    0.0000 C   0  0  0  0  0  0  0  0  0  0  0  0
   12.7196   -6.2671    0.0000 C   0  0  0  0  0  0  0  0  0  0  0  0
   12.0051   -5.8546    0.0000 C   0  0  0  0  0  0  0  0  0  0  0  0
   11.2906   -6.2671    0.0000 C   0  0  0  0  0  0  0  0  0  0  0  0
   11.2906   -7.0921    0.0000 C   0  0  0  0  0  0  0  0  0  0  0  0
   12.0051   -7.5046    0.0000 C   0  0  0  0  0  0  0  0  0  0  0  0
    7.7183   -7.5046    0.0000 O   0  0  0  0  0  0  0  0  0  0  0  0
    9.8617   -9.5671    0.0000 O   0  0  0  0  0  0  0  0  0  0  0  0
    9.1472   -7.5046    0.0000 C   0  0  0  0  0  0  0  0  0  0  0  0
    8.4327   -7.0921    0.0000 C   0  0  0  0  0  0  0  0  0  0  0  0
    8.4327   -6.2671    0.0000 N   0  0  0  0  0  0  0  0  0  0  0  0
    7.7183   -5.8546    0.0000 C   0  0  0  0  0  0  0  0  0  0  0  0
    7.7183   -5.0296    0.0000 C   0  0  0  0  0  0  0  0  0  0  0  0
    8.4327   -4.6171    0.0000 O   0  0  0  0  0  0  0  0  0  0  0  0
    9.1472   -5.0296    0.0000 C   0  0  0  0  0  0  0  0  0  0  0  0
    9.1472   -5.8546    0.0000 C   0  0  0  0  0  0  0  0  0  0  0  0
    4.6816   -9.7341    0.0000 S   0  0  0  0  0  0  0  0  0  0  0  0
    4.2691   -9.0197    0.0000 C   0  0  0  0  0  0  0  0  0  0  0  0
    4.8212   -8.4066    0.0000 N   0  0  0  0  0  0  0  0  0  0  0  0
    5.5748   -8.7421    0.0000 C   0  0  0  0  0  0  0  0  0  0  0  0
    5.4886   -9.5626    0.0000 C   0  0  0  0  0  0  0  0  0  0  0  0
    3.4487   -8.9334    0.0000 C   0  0  0  0  0  0  0  0  0  0  0  0
    3.1131   -8.1798    0.0000 C   0  0  0  0  0  0  0  0  0  0  0  0
    2.9637   -9.6009    0.0000 C   0  0  0  0  0  0  0  0  0  0  0  0
    7.0038   -9.5671    0.0000 C   0  0  0  0  0  0  0  0  0  0  0  0
   16.2919   -8.3296    0.0000 C   0  0  0  0  0  0  0  0  0  0  0  0
   17.7601   -8.4066    0.0000 S   0  0  0  0  0  0  0  0  0  0  0  0
   18.3121   -9.0197    0.0000 C   0  0  0  0  0  0  0  0  0  0  0  0
   17.8996   -9.7341    0.0000 N   0  0  0  0  0  0  0  0  0  0  0  0
   17.0926   -9.5626    0.0000 C   0  0  0  0  0  0  0  0  0  0  0  0
   17.0064   -8.7421    0.0000 C   0  0  0  0  0  0  0  0  0  0  0  0
  1  2  1  0  0  0  0
  3  2  1  0  0  0  0
  3  4  1  0  0  0  0
  4  5  1  0  0  0  0
  5  6  1  0  0  0  0
  6  7  1  0  0  0  0
  7  8  1  0  0  0  0
  8  9  1  0  0  0  0
  9 10  1  0  0  0  0
 10 11  1  0  0  0  0
 11 12  1  0  0  0  0
 12 13  1  0  0  0  0
  1 14  2  0  0  0  0
  1 15  1  0  0  0  0
 17 18  1  0  0  0  0
 18 19  2  0  0  0  0
 19 20  1  0  0  0  0
 20 21  2  0  0  0  0
 21 22  1  0  0  0  0
 17 22  2  0  0  0  0
 16 17  1  0  0  0  0
  6 16  1  6  0  0  0
 24 25  1  0  0  0  0
 25 26  2  0  0  0  0
 26 27  1  0  0  0  0
 27 28  2  0  0  0  0
 28 29  1  0  0  0  0
 24 29  2  0  0  0  0
 23 24  1  0  0  0  0
  3 23  1  6  0  0  0
 11 30  2  0  0  0  0
  8 31  2  0  0  0  0
 32 33  1  0  0  0  0
 34 35  1  0  0  0  0
 35 36  1  0  0  0  0
 36 37  1  0  0  0  0
 37 38  1  0  0  0  0
 38 39  1  0  0  0  0
 34 39  1  0  0  0  0
 33 34  1  0  0  0  0
  9 32  1  1  0  0  0
 40 41  1  0  0  0  0
 41 42  2  0  0  0  0
 42 43  1  0  0  0  0
 43 44  2  0  0  0  0
 40 44  1  0  0  0  0
 45 46  1  0  0  0  0
 45 47  1  0  0  0  0
 41 45  1  0  0  0  0
 13 43  1  0  0  0  0
 12 48  1  0  0  0  0
 50 51  1  0  0  0  0
 51 52  2  0  0  0  0
 52 53  1  0  0  0  0
 53 54  2  0  0  0  0
 50 54  1  0  0  0  0
 49 54  1  0  0  0  0
 15 49  1  0  0  0  0
M  END
>  <Name/ID> (109)
cobicistat

>  <Article DOI> (109)
10.1016/j.bmcl.2013.12.057

>  <PMID> (109)
24412072

>  <Curation/DataSource> (109)
ChEMBL

>  <PubChem CID> (109)
59414201; 25151504

>  <PubChem SID> (109)
194945367; 194945366

>  <Authors> (109)
Xu, L; Liu, H; Hong, A; Vivian, R; Murray, BP; Callebaut, C; Choi, YC; Lee, MS; Chau, J; Tsai, LK; Stray, KM; Strickley, RG; Wang, J; Tong, L; Swaminathan, S; Rhodes, GR; Desai, MC

>  <Other References> (109)
Jungmann NA. (2019).�In vitro-in vivo correlation of the drug-drug interaction potential of antiretroviral HIV treatment regimens on CYP1A1 substrate riociguat.�Expert Opin Drug Metab Toxicol,�15,�975-984

>  <CYP3A4 RI> (109)
1

>  <CYP2D6 RI> (109)
1

>  <CAS> (109)
1004316-88-4

$$$$
110


 46 50  0  0  1  0  0  0  0  0999 V2000
   -4.8375   -0.6796    0.0000 C   0  0  0  0  0  0  0  0  0  0  0  0
   -5.8156   -0.7826    0.0000 C   0  0  0  0  0  0  0  0  0  0  0  0
   -6.2155   -1.6811    0.0000 O   0  0  0  0  0  0  0  0  0  0  0  0
   -6.3938    0.0130    0.0000 C   0  0  0  0  0  0  0  0  0  0  0  0
   -7.3719   -0.0899    0.0000 O   0  0  0  0  0  0  0  0  0  0  0  0
   -5.9939    0.9116    0.0000 C   0  0  0  0  0  0  0  0  0  0  0  0
   -6.5721    1.7071    0.0000 O   0  0  0  0  0  0  0  0  0  0  0  0
   -5.0158    1.0145    0.0000 C   0  0  0  0  0  0  0  0  0  0  0  0
   -4.4376    0.2189    0.0000 O   0  0  0  0  0  0  0  0  0  0  0  0
   -4.6159    1.9130    0.0000 C   0  0  0  0  0  0  0  0  0  0  0  0
   -5.1941    2.7086    0.0000 O   0  0  0  0  0  0  0  0  0  0  0  0
   -4.2593   -1.4752    0.0000 O   0  0  0  0  0  0  0  0  0  0  0  0
   -2.5554   -1.4753    0.0000 C   0  0  0  0  0  0  0  0  0  0  0  0
   -3.4076   -0.9834    0.0000 C   0  0  0  0  0  0  0  0  0  0  0  0
   -3.4079    0.0002    0.0000 C   0  0  0  0  0  0  0  0  0  0  0  0
   -1.7036   -0.9838    0.0000 C   0  0  0  0  0  0  0  0  0  0  0  0
   -1.7038   -0.0003    0.0000 C   0  0  0  0  0  0  0  0  0  0  0  0
   -2.5560    0.4917    0.0000 C   0  0  0  0  0  0  0  0  0  0  0  0
   -2.5560    1.4757    0.0000 C   0  0  0  0  0  0  0  0  0  0  0  0
   -1.7038    1.9677    0.0000 C   0  0  0  0  0  0  0  0  0  0  0  0
   -0.8516    0.4917    0.0000 C   0  0  0  0  0  0  0  0  0  0  0  0
   -0.8516    1.4757    0.0000 C   0  0  0  0  0  0  0  0  0  0  0  0
    0.8522    0.4920    0.0000 C   0  0  0  0  0  0  0  0  0  0  0  0
    0.0000   -0.0000    0.0000 C   0  0  0  0  0  0  0  0  0  0  0  0
    0.8522    1.4761    0.0000 C   0  0  0  0  0  0  0  0  0  0  0  0
    0.0006    1.9678    0.0000 C   0  0  0  0  0  0  0  0  0  0  0  0
    0.8522    3.4428    0.0000 C   0  0  0  0  0  0  0  0  0  0  0  0
    1.7038    2.9511    0.0000 C   0  0  0  0  0  0  0  0  0  0  0  0
    1.7044    1.9681    0.0000 C   0  0  0  0  0  0  0  0  0  0  0  0
    2.5557    1.4766    0.0000 C   0  0  0  0  0  0  0  0  0  0  0  0
    3.5333    1.3738    0.0000 O   0  0  0  0  0  0  0  0  0  0  0  0
    3.1335    2.2718    0.0000 C   0  0  0  0  0  0  0  0  0  0  0  0
    2.4529    0.4990    0.0000 C   0  0  0  0  0  0  0  0  0  0  0  0
    3.2482   -0.0788    0.0000 C   0  0  0  0  0  0  0  0  0  0  0  0
    1.5549    0.0992    0.0000 O   0  0  0  0  0  0  0  0  0  0  0  0
    4.1462    0.3210    0.0000 C   0  0  0  0  0  0  0  0  0  0  0  0
    4.2489    1.2986    0.0000 C   0  0  0  0  0  0  0  0  0  0  0  0
    4.9415   -0.2568    0.0000 C   0  0  0  0  0  0  0  0  0  0  0  0
    4.8267    2.0939    0.0000 O   0  0  0  0  0  0  0  0  0  0  0  0
    5.2266    1.1959    0.0000 C   0  0  0  0  0  0  0  0  0  0  0  0
    3.4537    1.8764    0.0000 C   0  0  0  0  0  0  0  0  0  0  0  0
    1.7234    0.9731    0.0000 C   0  0  0  0  0  0  0  0  0  0  0  0
[truncated: 35,048,412 more chars]
